# Supplementary material for: IL-22 promotes genesis of small intestinal secretory cells that protect against cholera in mice
Source: bioRxiv. 2026 May 28:2025.09.12.675873. Preprint. [Version 3] doi: 10.1101/2025.09.12.675873 (PMC13060058; doi:10.1101/2025.09.12.675873)
Supplement: Supplement 2 [file media-2.xlsx]

## Sheet: Epi_cluster_markers
gene	p_val	avg_log2FC	pct.cluster	pct.others	p_val_adj	cluster
3300005D01Rik	0	1.83102	0.923	0.456	0	0_Enterocyte
Lypd8	0	-4.95715	0.261	0.674	0	0_Enterocyte
Enpp3	0	1.75055	0.987	0.588	0	0_Enterocyte
Tmem176b	0	-2.43385	0.153	0.541	0	0_Enterocyte
Tmem176a	0	-2.36928	0.156	0.544	0	0_Enterocyte
Enpp7	0	1.50547	0.648	0.28	0	0_Enterocyte
Gm37867	0	1.55099	0.604	0.241	0	0_Enterocyte
S100g	0	-3.95558	0.099	0.461	0	0_Enterocyte
Tmem140	0	1.52881	0.668	0.311	0	0_Enterocyte
Gm5485	0	1.65693	0.878	0.53	0	0_Enterocyte
2010001M07Rik	0	1.49329	0.617	0.276	0	0_Enterocyte
Anpep	0	-1.98484	0.267	0.593	0	0_Enterocyte
Bst1	0	1.47709	0.953	0.647	0	0_Enterocyte
Bok	0	1.70957	0.527	0.225	0	0_Enterocyte
Cd36	0	1.70317	0.6	0.301	0	0_Enterocyte
Mmp15	0	1.6626	0.478	0.179	0	0_Enterocyte
Slc46a1	0	1.51337	0.53	0.233	0	0_Enterocyte
Pxdc1	0	1.09701	0.885	0.595	0	0_Enterocyte
Card19	0	1.04402	0.844	0.558	0	0_Enterocyte
Hoga1	0	1.35738	0.67	0.385	0	0_Enterocyte
Hspd1	0	-1.78173	0.46	0.738	0	0_Enterocyte
Ggh	0	1.19624	0.756	0.486	0	0_Enterocyte
St3gal5	0	1.40876	0.778	0.511	0	0_Enterocyte
Rhod	0	0.9279	0.872	0.607	0	0_Enterocyte
Sdcbp2	0	1.23987	0.841	0.581	0	0_Enterocyte
Spns2	3.36478e-305	1.09273	0.69	0.396	7.74403e-301	0_Enterocyte
6430710C18Rik	2.51682e-303	1.58973	0.522	0.251	5.79246e-299	0_Enterocyte
C8g	4.4119e-300	1.71332	0.407	0.154	1.0154e-295	0_Enterocyte
Mgst2	2.5431e-292	-1.31237	0.456	0.72	5.85293e-288	0_Enterocyte
Sectm1b	4.07104e-288	1.26877	0.609	0.327	9.36949e-284	0_Enterocyte
Ceacam18	4.2827e-282	1.31483	0.577	0.301	9.85663e-278	0_Enterocyte
Ccl25	9.10026e-279	-3.04398	0.19	0.468	2.09442e-274	0_Enterocyte
Gm10680	5.7087e-271	1.16567	0.608	0.33	1.31386e-266	0_Enterocyte
Ypel3	1.25072e-270	1.06205	0.714	0.45	2.87852e-266	0_Enterocyte
Krt20	7.1664e-270	1.25853	0.622	0.35	1.64935e-265	0_Enterocyte
Hmgn1	4.15586e-257	-1.77875	0.333	0.597	9.56472e-253	0_Enterocyte
Lrp1	6.32727e-256	1.03452	0.67	0.407	1.45622e-251	0_Enterocyte
C1qbp	2.2559e-255	-1.7962	0.304	0.571	5.19195e-251	0_Enterocyte
Pid1	8.35822e-250	0.898669	0.66	0.371	1.92364e-245	0_Enterocyte
Otc	1.29064e-244	-2.26605	0.137	0.408	2.97042e-240	0_Enterocyte
Tmem229b	3.55564e-236	1.1776	0.504	0.246	8.18331e-232	0_Enterocyte
Sfxn1	1.98995e-229	-1.45737	0.269	0.534	4.57988e-225	0_Enterocyte
Fkbp4	3.32281e-220	-1.84841	0.205	0.462	7.64745e-216	0_Enterocyte
Leap2	0	1.21152	0.944	0.643	0	1_Enterocyte
Fabp1	0	1.39713	0.99	0.726	0	1_Enterocyte
Tdrp	8.99551e-238	0.795123	0.878	0.613	2.07032e-233	1_Enterocyte
Slc2a2	3.99056e-215	0.783716	0.832	0.537	9.18428e-211	1_Enterocyte
5033403H07Rik	2.92345e-214	0.934008	0.698	0.407	6.72832e-210	1_Enterocyte
Flvcr1	3.00366e-188	0.741163	0.784	0.517	6.91292e-184	1_Enterocyte
Paqr9	1.00753e-179	1.01485	0.602	0.347	2.31882e-175	1_Enterocyte
Bglap3	0	4.84391	1	0.185	0	2_Enterocyte
Bex4	0	1.36788	0.983	0.529	0	3_Enterocyte
Rarres1	0	2.04595	0.616	0.184	0	3_Enterocyte
Phlda1	0	1.87508	0.932	0.514	0	3_Enterocyte
Afp	0	1.83141	0.671	0.264	0	3_Enterocyte
Naaladl1	0	1.21055	0.987	0.627	0	3_Enterocyte
Dpp7	0	1.29658	0.983	0.627	0	3_Enterocyte
Fabp1	0	-4.12263	0.451	0.794	0	3_Enterocyte
Gclc	0	1.62845	0.961	0.619	0	3_Enterocyte
Guca2a	0	1.44743	0.99	0.679	0	3_Enterocyte
Creg1	0	1.17668	0.989	0.733	0	3_Enterocyte
Cd55	6.83492e-305	1.05079	0.952	0.543	1.57306e-300	3_Enterocyte
Plk3	4.54477e-296	1.92583	0.571	0.199	1.04598e-291	3_Enterocyte
Odc1	4.76199e-289	1.31768	0.935	0.68	1.09597e-284	3_Enterocyte
Bex3	1.24129e-280	1.06523	0.955	0.6	2.85684e-276	3_Enterocyte
Aph1c	4.71032e-279	1.15636	0.91	0.535	1.08408e-274	3_Enterocyte
Cldn4	1.39955e-274	1.24327	0.92	0.643	3.22107e-270	3_Enterocyte
Trim15	3.42342e-270	1.22568	0.879	0.498	7.87901e-266	3_Enterocyte
Tmigd1	2.84518e-263	1.41132	0.789	0.4	6.54817e-259	3_Enterocyte
Lgals2	1.37525e-259	-3.30809	0.296	0.677	3.16515e-255	3_Enterocyte
Enpep	2.39549e-256	0.907754	0.986	0.719	5.51323e-252	3_Enterocyte
Gm15675	3.08213e-256	1.22703	0.725	0.303	7.09353e-252	3_Enterocyte
Galns	5.23057e-254	1.03203	0.944	0.646	1.20382e-249	3_Enterocyte
Gsta3	9.49849e-243	1.22061	0.817	0.441	2.18608e-238	3_Enterocyte
Gsta2	5.27367e-233	1.32807	0.807	0.463	1.21374e-228	3_Enterocyte
C2	6.8286e-231	0.965076	0.923	0.598	1.5716e-226	3_Enterocyte
Dusp14	4.42265e-227	1.27623	0.734	0.365	1.01787e-222	3_Enterocyte
Ier3	1.61462e-226	1.52156	0.639	0.291	3.71605e-222	3_Enterocyte
Hmox1	1.07019e-222	1.58214	0.695	0.352	2.46305e-218	3_Enterocyte
Gla	1.67046e-218	1.03232	0.884	0.591	3.84456e-214	3_Enterocyte
Fam13a	2.25668e-217	-5.05328	0.039	0.44	5.19375e-213	3_Enterocyte
Maff	2.46726e-214	1.29109	0.764	0.436	5.6784e-210	3_Enterocyte
Tfpi	9.29804e-214	1.23711	0.714	0.35	2.13994e-209	3_Enterocyte
Lratd1	1.50501e-213	1.40897	0.661	0.316	3.46378e-209	3_Enterocyte
Gas2l3	8.36312e-212	1.33717	0.62	0.268	1.92477e-207	3_Enterocyte
Cda	2.19607e-207	-4.09491	0.036	0.431	5.05425e-203	3_Enterocyte
Gsta1	4.33291e-203	1.36149	0.639	0.297	9.97219e-199	3_Enterocyte
Dusp1	2.23849e-201	1.68252	0.503	0.195	5.15189e-197	3_Enterocyte
Atf3	3.99419e-197	2.28926	0.429	0.156	9.19263e-193	3_Enterocyte
Gaa	1.81283e-196	0.93305	0.883	0.617	4.17224e-192	3_Enterocyte
Mfge8	4.56095e-193	0.829447	0.937	0.655	1.0497e-188	3_Enterocyte
Mat2a	5.83424e-190	1.19053	0.832	0.545	1.34275e-185	3_Enterocyte
C2cd2	1.64523e-189	1.17604	0.698	0.36	3.7865e-185	3_Enterocyte
Msrb3	4.54601e-188	1.07611	0.716	0.349	1.04626e-183	3_Enterocyte
Gsdme	1.35665e-187	1.08851	0.735	0.389	3.12233e-183	3_Enterocyte
Msmo1	1.14756e-186	1.21372	0.691	0.365	2.64111e-182	3_Enterocyte
Cpne8	2.0935e-186	0.855666	0.873	0.5	4.81819e-182	3_Enterocyte
Slc9a3	1.03977e-184	-2.4902	0.198	0.55	2.39302e-180	3_Enterocyte
Mme	1.25055e-183	-4.6789	0.021	0.381	2.87814e-179	3_Enterocyte
Cym	7.72883e-182	-5.08339	0.02	0.377	1.77879e-177	3_Enterocyte
Onecut2	1.21435e-179	-4.97578	0.015	0.368	2.79483e-175	3_Enterocyte
Abhd3	2.40833e-179	-2.41205	0.261	0.575	5.54276e-175	3_Enterocyte
Vps37b	9.22542e-179	1.13568	0.803	0.534	2.12323e-174	3_Enterocyte
Serpina1a	2.8743e-175	-4.17793	0.027	0.377	6.61521e-171	3_Enterocyte
Cd36	2.08695e-174	-3.98982	0.037	0.387	4.8031e-170	3_Enterocyte
Egr1	1.03468e-173	1.84175	0.459	0.181	2.38132e-169	3_Enterocyte
Cln8	1.39796e-172	1.26965	0.648	0.34	3.21741e-168	3_Enterocyte
Tceal8	2.4227e-172	1.01993	0.797	0.482	5.57583e-168	3_Enterocyte
Arl5b	4.32412e-170	1.09955	0.726	0.413	9.95195e-166	3_Enterocyte
ccdc198	2.25812e-168	1.1779	0.592	0.269	5.19706e-164	3_Enterocyte
Asap1	2.82145e-167	0.911849	0.863	0.588	6.49356e-163	3_Enterocyte
Cldn3	1.99509e-165	-2.40264	0.21	0.54	4.5917e-161	3_Enterocyte
Galc	5.62569e-165	1.15819	0.658	0.346	1.29475e-160	3_Enterocyte
4930455G09Rik	6.68411e-164	1.45638	0.51	0.224	1.53835e-159	3_Enterocyte
9530053A07Rik	5.11312e-162	1.25925	0.492	0.201	1.17679e-157	3_Enterocyte
Tst	1.08521e-160	1.00299	0.717	0.387	2.49761e-156	3_Enterocyte
Man2b2	8.78045e-159	0.813513	0.879	0.628	2.02082e-154	3_Enterocyte
Nr2e3	3.37616e-158	-3.794	0.049	0.377	7.77024e-154	3_Enterocyte
Rhod	1.31577e-156	0.832411	0.891	0.637	3.02825e-152	3_Enterocyte
Aldh7a1	2.40837e-154	1.01445	0.698	0.382	5.54287e-150	3_Enterocyte
Cdr2	1.7504e-153	-2.50717	0.248	0.534	4.02855e-149	3_Enterocyte
Jaml	9.6404e-153	-3.86039	0.043	0.361	2.21874e-148	3_Enterocyte
Pard6b	1.08103e-152	0.947244	0.807	0.539	2.48799e-148	3_Enterocyte
Mreg	1.11749e-152	0.879363	0.749	0.41	2.5719e-148	3_Enterocyte
Gpt	2.69053e-151	-3.1388	0.092	0.409	6.19226e-147	3_Enterocyte
Acox2	2.39201e-150	1.22747	0.602	0.31	5.50521e-146	3_Enterocyte
Paqr9	4.04522e-149	-3.16787	0.098	0.411	9.31007e-145	3_Enterocyte
Psmb8	8.79088e-149	-1.61583	0.329	0.623	2.02322e-144	3_Enterocyte
Cyp2d26	1.5267e-148	-4.49132	0.015	0.323	3.5137e-144	3_Enterocyte
Lcp1	2.54834e-148	1.09471	0.624	0.326	5.865e-144	3_Enterocyte
Rnf152	5.32784e-146	1.42888	0.459	0.197	1.2262e-141	3_Enterocyte
Ckb	2.37821e-144	-1.98375	0.332	0.603	5.47346e-140	3_Enterocyte
Sectm1b	4.33981e-144	-3.04555	0.098	0.407	9.98807e-140	3_Enterocyte
Tenm3	5.49603e-143	-2.78626	0.142	0.449	1.26491e-138	3_Enterocyte
Slc27a2	1.89281e-141	-3.85291	0.032	0.331	4.35631e-137	3_Enterocyte
Krt20	3.23846e-141	-2.67849	0.109	0.428	7.45331e-137	3_Enterocyte
Phldb3	7.28604e-141	1.22039	0.554	0.278	1.67688e-136	3_Enterocyte
Bex1	2.85076e-140	1.36604	0.455	0.195	6.56103e-136	3_Enterocyte
Ovol2	8.02789e-140	1.08149	0.692	0.428	1.84762e-135	3_Enterocyte
Fndc5	3.70026e-139	1.02405	0.607	0.306	8.51615e-135	3_Enterocyte
Glod5	7.23348e-139	-2.93088	0.085	0.391	1.66478e-134	3_Enterocyte
Ethe1	1.14048e-138	1.07137	0.586	0.29	2.6248e-134	3_Enterocyte
Plaur	1.67921e-137	1.26373	0.445	0.185	3.8647e-133	3_Enterocyte
Fgf15	2.32394e-136	1.58748	0.446	0.195	5.34856e-132	3_Enterocyte
Dhrs1	7.11434e-136	-2.28286	0.317	0.572	1.63736e-131	3_Enterocyte
Atp11a	1.45075e-135	0.80574	0.815	0.528	3.3389e-131	3_Enterocyte
Gm21885	1.52821e-135	1.00763	0.689	0.411	3.51717e-131	3_Enterocyte
Gask1b	6.0345e-135	1.16256	0.564	0.287	1.38884e-130	3_Enterocyte
Abcf3	1.89291e-134	1.07802	0.657	0.381	4.35653e-130	3_Enterocyte
Anapc15	6.21842e-134	0.780974	0.846	0.585	1.43117e-129	3_Enterocyte
Snx8	3.52241e-132	0.89496	0.722	0.436	8.10683e-128	3_Enterocyte
Cox6b2	5.69665e-132	1.08094	0.568	0.286	1.31108e-127	3_Enterocyte
Slc5a8	6.11436e-131	1.11535	0.508	0.236	1.40722e-126	3_Enterocyte
Cpn1	8.25195e-131	1.22365	0.489	0.229	1.89919e-126	3_Enterocyte
Txnip	2.93614e-129	-1.85167	0.29	0.569	6.75754e-125	3_Enterocyte
Zfand2a	3.13025e-129	1.23575	0.511	0.25	7.20428e-125	3_Enterocyte
Gprin3	6.1742e-128	-2.04788	0.173	0.468	1.42099e-123	3_Enterocyte
Ap1s3	3.0746e-127	-2.73954	0.094	0.382	7.07619e-123	3_Enterocyte
Pik3r1	2.4778e-124	-4.5227	0.021	0.29	5.70265e-120	3_Enterocyte
Prdm16	1.40909e-123	-3.38785	0.048	0.324	3.24302e-119	3_Enterocyte
Mgat4c	1.26256e-122	0.7922	0.69	0.4	2.90579e-118	3_Enterocyte
Fcgbp	1.45641e-121	-2.00538	0.648	0.343	3.35192e-117	3_Enterocyte
Gata4	1.71653e-121	-1.76527	0.195	0.484	3.95059e-117	3_Enterocyte
Tnfrsf21	2.49774e-121	1.09702	0.472	0.216	5.74854e-117	3_Enterocyte
Pid1	1.62069e-120	-2.39763	0.17	0.449	3.73002e-116	3_Enterocyte
Mindy1	3.43179e-119	0.931533	0.666	0.403	7.89827e-115	3_Enterocyte
Dapk2	3.04667e-115	-4.37046	0.019	0.272	7.01192e-111	3_Enterocyte
Tmem236	7.5761e-112	-3.0184	0.061	0.32	1.74364e-107	3_Enterocyte
Cd302	2.92536e-111	-2.24665	0.115	0.383	6.73271e-107	3_Enterocyte
Galnt3	2.77739e-110	0.759178	0.768	0.516	6.39217e-106	3_Enterocyte
Krt7	6.92741e-109	0.70717	0.686	0.414	1.59434e-104	3_Enterocyte
Cftr	4.25212e-107	-1.8614	0.239	0.5	9.78625e-103	3_Enterocyte
Cln3	4.63853e-107	0.823139	0.707	0.451	1.06756e-102	3_Enterocyte
Eepd1	2.82436e-105	0.916673	0.569	0.309	6.50026e-101	3_Enterocyte
Ceacam1	7.10981e-103	0.517231	0.845	0.582	1.63632e-98	3_Enterocyte
Muc3	5.88973e-102	0.559661	0.827	0.574	1.35552e-97	3_Enterocyte
Mfhas1	6.81894e-99	0.869451	0.662	0.41	1.56938e-94	3_Enterocyte
Hnf4aos	1.50198e-95	-1.51946	0.243	0.493	3.4568e-91	3_Enterocyte
Ccl25	0	1.73806	0.901	0.373	0	4_Enterocyte
Gamt	0	2.16083	0.748	0.247	0	4_Enterocyte
Enpp3	0	-3.91077	0.214	0.704	0	4_Enterocyte
Agmat	0	1.63336	0.878	0.427	0	4_Enterocyte
Tmem176a	0	1.45751	0.878	0.434	0	4_Enterocyte
Tmem176b	0	1.37926	0.87	0.432	0	4_Enterocyte
Lypd8	0	1.56416	0.978	0.562	0	4_Enterocyte
Anpep	0	1.49743	0.903	0.498	0	4_Enterocyte
Aadac	0	1.81446	0.951	0.547	0	4_Enterocyte
Cyp2j6	0	1.38185	0.862	0.477	0	4_Enterocyte
Acot1	0	1.35532	0.921	0.574	0	4_Enterocyte
Khk	0	1.93763	0.845	0.525	0	4_Enterocyte
Fahd1	0	1.42197	0.946	0.631	0	4_Enterocyte
Otc	1.32496e-303	1.55344	0.739	0.323	3.04941e-299	4_Enterocyte
Decr1	1.06979e-302	1.25373	0.926	0.627	2.46211e-298	4_Enterocyte
Gpd1	2.84443e-292	1.11158	0.95	0.68	6.54647e-288	4_Enterocyte
Slc39a5	7.70732e-286	1.19198	0.914	0.577	1.77384e-281	4_Enterocyte
Eci1	5.43157e-284	1.16849	0.929	0.637	1.25008e-279	4_Enterocyte
Cmbl	1.76673e-276	1.22221	0.886	0.549	4.06613e-272	4_Enterocyte
Ndrg1	3.32076e-276	1.47439	0.775	0.375	7.64272e-272	4_Enterocyte
Nr2e3	1.49669e-275	1.66118	0.701	0.32	3.44463e-271	4_Enterocyte
Exoc3l4	2.09165e-275	1.16594	0.947	0.687	4.81393e-271	4_Enterocyte
S100g	6.7083e-265	1.28137	0.755	0.36	1.54392e-260	4_Enterocyte
Aldh1b1	3.51693e-260	1.02805	0.946	0.659	8.09422e-256	4_Enterocyte
Prpsap1	1.10249e-251	1.15538	0.9	0.615	2.53738e-247	4_Enterocyte
Hao2	1.00336e-239	1.89813	0.483	0.163	2.30924e-235	4_Enterocyte
Pipox	7.90959e-226	1.13818	0.834	0.485	1.82039e-221	4_Enterocyte
Casp1	4.85553e-221	1.02627	0.907	0.637	1.1175e-216	4_Enterocyte
Bpnt1	1.57913e-220	1.1082	0.901	0.643	3.63436e-216	4_Enterocyte
Dao	1.71771e-219	1.92424	0.436	0.144	3.95331e-215	4_Enterocyte
3300005D01Rik	8.94638e-218	-3.44258	0.201	0.576	2.05901e-213	4_Enterocyte
Slc26a3	9.72483e-215	1.27263	0.756	0.402	2.23817e-210	4_Enterocyte
Ckb	1.4617e-213	1.15168	0.868	0.556	3.36409e-209	4_Enterocyte
Gcat	7.42868e-213	1.23095	0.784	0.447	1.70971e-208	4_Enterocyte
Sdsl	1.54419e-209	1.37755	0.619	0.272	3.55394e-205	4_Enterocyte
Ltc4s	4.2469e-206	1.87518	0.475	0.178	9.77423e-202	4_Enterocyte
Hdhd3	9.89421e-206	1.11723	0.816	0.477	2.27715e-201	4_Enterocyte
Sdr16c5	1.77984e-202	1.9832	0.381	0.117	4.0963e-198	4_Enterocyte
Dusp12	1.1427e-201	1.20429	0.768	0.434	2.62993e-197	4_Enterocyte
Mir99ahg	1.0344e-199	1.23093	0.761	0.416	2.38067e-195	4_Enterocyte
Nlrp6	2.75234e-197	1.41884	0.547	0.222	6.33451e-193	4_Enterocyte
Grhpr	2.22622e-194	0.94571	0.898	0.648	5.12364e-190	4_Enterocyte
Prr5	1.39793e-190	0.926575	0.907	0.652	3.21733e-186	4_Enterocyte
Gm26620	1.74783e-190	1.62639	0.457	0.166	4.02263e-186	4_Enterocyte
Glod5	2.01163e-188	1.26431	0.674	0.339	4.62976e-184	4_Enterocyte
Idh3b	6.24366e-182	0.910293	0.882	0.632	1.43698e-177	4_Enterocyte
Il18	1.96163e-180	1.41221	0.64	0.321	4.5147e-176	4_Enterocyte
Slc46a3	9.7884e-176	-1.32526	0.505	0.764	2.2528e-171	4_Enterocyte
Tkfc	3.02794e-173	1.2532	0.814	0.563	6.96882e-169	4_Enterocyte
Prxl2a	1.19651e-172	1.31254	0.547	0.234	2.75377e-168	4_Enterocyte
Hnf4aos	1.23874e-168	1.04022	0.764	0.447	2.85097e-164	4_Enterocyte
Pecr	4.13559e-168	1.27082	0.638	0.324	9.51806e-164	4_Enterocyte
Cldn4	3.42584e-167	-1.70899	0.39	0.689	7.88458e-163	4_Enterocyte
Pip4k2a	4.91588e-166	-3.01965	0.103	0.454	1.13139e-161	4_Enterocyte
Ppa2	1.88955e-165	0.900716	0.846	0.56	4.34881e-161	4_Enterocyte
2010106E10Rik	1.09238e-164	1.00351	0.813	0.525	2.51411e-160	4_Enterocyte
Cdkn2b	5.874e-164	1.12918	0.682	0.365	1.3519e-159	4_Enterocyte
Ube2c	1.70049e-162	0.426464	0.511	0.207	3.91369e-158	4_Enterocyte
Cldn15	1.08504e-161	1.56991	0.438	0.171	2.49722e-157	4_Enterocyte
Cyp2c68	6.13797e-160	0.911806	0.845	0.579	1.41265e-155	4_Enterocyte
Gm42031	3.21584e-157	1.67776	0.436	0.171	7.40125e-153	4_Enterocyte
Mgam2-ps	8.4926e-157	0.890849	0.846	0.583	1.95457e-152	4_Enterocyte
Tmem147	1.05581e-156	0.815809	0.813	0.513	2.42996e-152	4_Enterocyte
Acaa1b	1.9814e-155	1.45159	0.513	0.233	4.56019e-151	4_Enterocyte
Gclc	2.01611e-154	-2.08479	0.393	0.669	4.64009e-150	4_Enterocyte
Ppa1	8.78969e-153	1.2255	0.65	0.355	2.02295e-148	4_Enterocyte
Tmem205	1.55351e-151	0.918429	0.824	0.548	3.5754e-147	4_Enterocyte
Lgals2	4.4151e-151	0.368656	0.903	0.623	1.01614e-146	4_Enterocyte
Enpp7	1.60642e-149	-3.32172	0.055	0.376	3.69718e-145	4_Enterocyte
Ccl24	2.11998e-147	1.36333	0.466	0.194	4.87912e-143	4_Enterocyte
Cyp2d26	8.45349e-147	1.37394	0.549	0.276	1.94557e-142	4_Enterocyte
Cd302	1.6837e-143	1.18736	0.624	0.338	3.87503e-139	4_Enterocyte
Ahnak	9.62403e-142	-1.60922	0.406	0.665	2.21497e-137	4_Enterocyte
Got2	1.21457e-140	0.95065	0.778	0.498	2.79534e-136	4_Enterocyte
Nit2	3.69897e-140	1.15689	0.565	0.277	8.51317e-136	4_Enterocyte
Gatm	4.29043e-140	-2.60065	0.099	0.418	9.87443e-136	4_Enterocyte
Hsd17b4	2.6974e-139	0.964162	0.785	0.533	6.20806e-135	4_Enterocyte
Ppara	5.72871e-136	0.976341	0.75	0.474	1.31846e-131	4_Enterocyte
Akr1e1	1.91234e-132	1.29918	0.47	0.212	4.40126e-128	4_Enterocyte
Cd55	8.4409e-132	-2.63067	0.34	0.597	1.94267e-127	4_Enterocyte
Samm50	1.5342e-131	0.769836	0.845	0.589	3.53096e-127	4_Enterocyte
Gm37867	4.19154e-129	-3.80615	0.047	0.333	9.64682e-125	4_Enterocyte
Ucp2	2.94175e-126	0.692826	0.576	0.272	6.77043e-122	4_Enterocyte
Coa7	9.56841e-126	0.946123	0.724	0.451	2.20217e-121	4_Enterocyte
Tmem236	4.74059e-125	1.0902	0.554	0.277	1.09105e-120	4_Enterocyte
Unc5cl	8.13393e-125	0.781551	0.672	0.366	1.87202e-120	4_Enterocyte
Mrpl42	1.6502e-124	0.755193	0.737	0.441	3.79794e-120	4_Enterocyte
Ccdc88c	1.02997e-122	0.909116	0.67	0.384	2.37049e-118	4_Enterocyte
Bphl	1.42381e-121	0.987155	0.639	0.363	3.2769e-117	4_Enterocyte
C1qbp	5.33019e-118	0.517689	0.794	0.496	1.22674e-113	4_Enterocyte
Ggh	5.0718e-117	-1.70327	0.301	0.558	1.16727e-112	4_Enterocyte
Phlda1	4.09491e-116	-1.9874	0.312	0.569	9.42444e-112	4_Enterocyte
Idh2	2.18694e-115	0.782484	0.797	0.526	5.03325e-111	4_Enterocyte
Dlat	2.40817e-115	1.09439	0.55	0.292	5.54241e-111	4_Enterocyte
Timm9	7.65351e-115	0.881473	0.556	0.28	1.76145e-110	4_Enterocyte
Nadk2	1.03881e-112	0.838256	0.736	0.473	2.39083e-108	4_Enterocyte
Apool	9.80915e-111	0.892168	0.677	0.414	2.25758e-106	4_Enterocyte
Slc26a6	3.47357e-110	0.969125	0.535	0.273	7.99441e-106	4_Enterocyte
Cox6b2	2.97237e-109	-3.06321	0.069	0.33	6.84091e-105	4_Enterocyte
Mtres1	2.10216e-107	0.959305	0.635	0.382	4.83812e-103	4_Enterocyte
Apoo	1.22424e-106	1.03949	0.555	0.302	2.8176e-102	4_Enterocyte
Adgrg7	1.93318e-106	0.769854	0.748	0.485	4.44921e-102	4_Enterocyte
Prkag2	8.07175e-106	0.94484	0.57	0.311	1.85771e-101	4_Enterocyte
Hsd17b10	1.15718e-103	0.687848	0.695	0.414	2.66326e-99	4_Enterocyte
Fkbp4	3.17809e-102	0.612529	0.677	0.39	7.31439e-98	4_Enterocyte
Fcgbp	4.92149e-102	-4.85696	0.131	0.389	1.13268e-97	4_Enterocyte
Idh3a	1.55367e-101	0.931889	0.621	0.368	3.57577e-97	4_Enterocyte
Lhfpl2	1.22463e-98	-2.00097	0.166	0.422	2.81848e-94	4_Enterocyte
Mrpl35	2.98293e-96	0.694568	0.726	0.467	6.86522e-92	4_Enterocyte
Me2	4.35737e-94	0.713439	0.693	0.431	1.00285e-89	4_Enterocyte
Sfxn1	3.33576e-93	0.739842	0.718	0.463	7.67725e-89	4_Enterocyte
Sdccag8	1.25643e-70	0.478168	0.692	0.44	2.89167e-66	4_Enterocyte
Reg3g	0	2.66735	0.877	0.306	0	5_Enterocyte
Reg3b	0	3.31103	0.974	0.419	0	5_Enterocyte
Fga	0	3.18152	0.53	0.105	0	5_Enterocyte
Sult6b2	0	3.11608	0.585	0.217	0	5_Enterocyte
Fgb	0	3.20403	0.387	0.078	0	5_Enterocyte
Bcl2l15	4.3836e-304	2.10338	0.483	0.131	1.00888e-299	5_Enterocyte
Gpx2	1.8314e-273	2.13313	0.766	0.432	4.21497e-269	5_Enterocyte
Card14	5.81849e-272	1.46741	0.881	0.623	1.33913e-267	5_Enterocyte
Pfkfb3	3.4526e-229	1.61973	0.695	0.347	7.94616e-225	5_Enterocyte
Hs3st1	3.45049e-226	1.69129	0.622	0.276	7.94131e-222	5_Enterocyte
Fam3b	9.98046e-191	1.83793	0.399	0.128	2.297e-186	5_Enterocyte
Stom	5.18777e-189	1.93653	0.424	0.146	1.19397e-184	5_Enterocyte
Trim15	6.90388e-179	1.26895	0.787	0.509	1.58893e-174	5_Enterocyte
Socs3	1.10738e-169	1.44131	0.639	0.337	2.54864e-165	5_Enterocyte
Mgat4c	2.30105e-159	1.4273	0.684	0.402	5.29587e-155	5_Enterocyte
Krt23	6.11317e-157	1.42046	0.565	0.268	1.40695e-152	5_Enterocyte
Il18	1.07489e-153	1.52705	0.612	0.324	2.47386e-149	5_Enterocyte
B4galt1	2.93994e-152	1.34376	0.541	0.252	6.76626e-148	5_Enterocyte
Slc5a8	5.69938e-152	1.43941	0.524	0.237	1.31171e-147	5_Enterocyte
Epas1	7.197e-145	1.35164	0.55	0.267	1.65639e-140	5_Enterocyte
Cgnl1	2.10214e-141	1.37836	0.474	0.202	4.83807e-137	5_Enterocyte
Smox	1.28833e-138	1.583	0.441	0.188	2.9651e-134	5_Enterocyte
Txnip	8.22375e-138	-2.04622	0.257	0.569	1.8927e-133	5_Enterocyte
Bcl3	4.98592e-137	1.16407	0.612	0.325	1.14751e-132	5_Enterocyte
Ethe1	1.54991e-133	1.25351	0.572	0.293	3.56712e-129	5_Enterocyte
Msrb3	6.28778e-130	1.19573	0.623	0.359	1.44713e-125	5_Enterocyte
Gm15675	8.91419e-125	1.00892	0.605	0.316	2.0516e-120	5_Enterocyte
Crem	3.37512e-108	1.08422	0.574	0.319	7.76784e-104	5_Enterocyte
Slc9a3	3.01983e-96	0.736564	0.773	0.501	6.95013e-92	5_Enterocyte
Nme1	0	-1.86826	0.547	0.908	0	6_Enterocyte
Tmem14c	0	-1.72983	0.535	0.891	0	6_Enterocyte
Abracl	0	-1.65109	0.58	0.928	0	6_Enterocyte
Timm8b	0	-1.67143	0.586	0.911	0	6_Enterocyte
Psmb2	0	-1.58042	0.606	0.925	0	6_Enterocyte
Rab5if	0	-1.63151	0.613	0.931	0	6_Enterocyte
Selenof	0	-1.44262	0.64	0.949	0	6_Enterocyte
Lamtor2	0	-1.49497	0.656	0.945	0	6_Enterocyte
Eif3k	0	-1.477	0.702	0.965	0	6_Enterocyte
Rtraf	0	-1.38033	0.702	0.959	0	6_Enterocyte
Higd2a	1.23142e-306	-1.52296	0.599	0.926	2.83411e-302	6_Enterocyte
Lamtor4	2.36813e-306	-1.59252	0.61	0.925	5.45025e-302	6_Enterocyte
Rpl7	1.96956e-303	-1.79002	0.663	0.943	4.53295e-299	6_Enterocyte
Vps29	2.6958e-303	-1.56873	0.644	0.931	6.20437e-299	6_Enterocyte
Eif5a	7.57535e-300	-1.65155	0.621	0.93	1.74347e-295	6_Enterocyte
1110038B12Rik	2.0472e-297	-1.28296	0.698	0.951	4.71162e-293	6_Enterocyte
Pebp1	1.00124e-292	-1.73509	0.587	0.903	2.30436e-288	6_Enterocyte
Sec61b	5.25576e-291	-1.47348	0.603	0.922	1.20961e-286	6_Enterocyte
Atraid	3.79163e-290	-1.46456	0.609	0.925	8.72644e-286	6_Enterocyte
Sub1	2.25175e-288	-1.3658	0.634	0.937	5.1824e-284	6_Enterocyte
Psmb3	2.73006e-288	-1.52988	0.587	0.913	6.28324e-284	6_Enterocyte
Taf10	1.223e-285	-1.44224	0.613	0.924	2.81472e-281	6_Enterocyte
Coa3	3.42023e-282	-1.575	0.52	0.889	7.87165e-278	6_Enterocyte
Tomm22	3.23181e-280	-1.65194	0.463	0.872	7.43802e-276	6_Enterocyte
Aurkaip1	7.69065e-280	-1.38702	0.644	0.924	1.77e-275	6_Enterocyte
Dnajc19	1.35183e-279	-1.83809	0.447	0.844	3.11124e-275	6_Enterocyte
Spcs1	3.75033e-279	-1.57716	0.457	0.874	8.63137e-275	6_Enterocyte
Mrpl57	5.09513e-279	-1.77534	0.461	0.852	1.17265e-274	6_Enterocyte
Srp9	3.67858e-278	-1.26182	0.661	0.948	8.46624e-274	6_Enterocyte
Cnpy2	4.73403e-278	-1.37365	0.654	0.931	1.08954e-273	6_Enterocyte
Cirbp	1.05159e-273	-1.29832	0.689	0.948	2.42023e-269	6_Enterocyte
Qdpr	5.09381e-273	-1.62766	0.602	0.898	1.17234e-268	6_Enterocyte
Polr1d	3.08016e-272	-1.48635	0.582	0.907	7.08898e-268	6_Enterocyte
Ssr2	9.27873e-272	-1.54455	0.569	0.893	2.1355e-267	6_Enterocyte
Psma4	4.21125e-269	-1.34957	0.679	0.934	9.6922e-265	6_Enterocyte
Mrps24	6.99888e-268	-1.92674	0.36	0.807	1.61079e-263	6_Enterocyte
Lamtor5	1.21957e-267	-1.63033	0.461	0.858	2.80685e-263	6_Enterocyte
Cst3	1.73812e-265	-0.730281	0.53	0.899	4.00028e-261	6_Enterocyte
Mrpl30	2.16073e-264	-1.4735	0.571	0.896	4.97292e-260	6_Enterocyte
Prdx2	2.70138e-264	-1.44787	0.624	0.91	6.21722e-260	6_Enterocyte
Trappc4	2.2621e-260	-1.42833	0.59	0.9	5.20621e-256	6_Enterocyte
Cox14	5.08471e-260	-1.30479	0.662	0.926	1.17025e-255	6_Enterocyte
Psmd8	2.95168e-259	-1.22352	0.678	0.941	6.79329e-255	6_Enterocyte
Psma3	2.2803e-258	-1.38504	0.626	0.915	5.24811e-254	6_Enterocyte
Emc6	2.79532e-257	-1.85203	0.368	0.81	6.43343e-253	6_Enterocyte
Dctn3	1.26131e-256	-1.31228	0.623	0.923	2.90291e-252	6_Enterocyte
Brk1	1.24157e-255	-1.37473	0.574	0.905	2.85748e-251	6_Enterocyte
Hspe1	1.23831e-254	-1.91753	0.531	0.857	2.84996e-250	6_Enterocyte
Sumo2	2.73708e-254	-1.53999	0.536	0.884	6.2994e-250	6_Enterocyte
Swi5	5.09601e-254	-1.49681	0.491	0.876	1.17285e-249	6_Enterocyte
Mrps36	5.24747e-253	-1.54809	0.55	0.874	1.20771e-248	6_Enterocyte
Tmem256	7.72717e-253	-1.48946	0.608	0.903	1.77841e-248	6_Enterocyte
Glrx5	7.27582e-252	-1.55683	0.509	0.86	1.67453e-247	6_Enterocyte
Mrps33	6.06162e-251	-1.66562	0.385	0.824	1.39508e-246	6_Enterocyte
Cisd1	3.72032e-249	-1.53285	0.522	0.863	8.56231e-245	6_Enterocyte
Calm2	3.56134e-247	-1.55613	0.57	0.886	8.19642e-243	6_Enterocyte
Ndufs8	3.10803e-246	-1.42525	0.611	0.892	7.15312e-242	6_Enterocyte
Tmem208	1.96258e-243	-1.46718	0.538	0.873	4.51688e-239	6_Enterocyte
Eif3h	2.57925e-243	-1.441	0.632	0.91	5.93613e-239	6_Enterocyte
Park7	2.38123e-241	-1.54772	0.596	0.888	5.48039e-237	6_Enterocyte
Bax	1.0435e-240	-1.44727	0.55	0.885	2.40161e-236	6_Enterocyte
Timm17a	4.25059e-240	-1.74728	0.353	0.794	9.78274e-236	6_Enterocyte
Ufc1	1.22854e-236	-1.28703	0.583	0.905	2.82749e-232	6_Enterocyte
Nt5c	3.04375e-236	-1.36819	0.62	0.9	7.00519e-232	6_Enterocyte
Dynlrb1	3.26268e-236	-1.24042	0.641	0.919	7.50906e-232	6_Enterocyte
Commd1	2.14474e-235	-1.5102	0.464	0.843	4.93613e-231	6_Enterocyte
Mrps14	1.73995e-234	-1.82059	0.343	0.774	4.00451e-230	6_Enterocyte
Trappc6a	1.76483e-234	-1.64968	0.435	0.825	4.06175e-230	6_Enterocyte
Psme2	1.34246e-233	-1.42869	0.576	0.878	3.08966e-229	6_Enterocyte
Mrpl20	5.48305e-233	-1.42057	0.49	0.86	1.26192e-228	6_Enterocyte
Hsbp1	8.99934e-233	-1.27462	0.613	0.907	2.0712e-228	6_Enterocyte
Mrpl51	1.44672e-232	-1.37305	0.586	0.886	3.32962e-228	6_Enterocyte
Tomm5	8.84821e-232	-2.12168	0.313	0.754	2.03642e-227	6_Enterocyte
Fkbp2	2.48297e-231	-1.40823	0.546	0.869	5.71455e-227	6_Enterocyte
Mrpl34	2.85844e-231	-2.01051	0.217	0.709	6.57871e-227	6_Enterocyte
Ang	8.73738e-231	-1.75119	0.498	0.835	2.01091e-226	6_Enterocyte
Lamtor1	3.67687e-230	-1.29852	0.618	0.913	8.46232e-226	6_Enterocyte
Psmb5	6.7779e-230	-1.52235	0.477	0.851	1.55993e-225	6_Enterocyte
Ddt	1.85311e-229	-1.5961	0.468	0.832	4.26492e-225	6_Enterocyte
Npm1	3.58037e-229	-1.90652	0.587	0.888	8.24022e-225	6_Enterocyte
Pigp	4.12161e-229	-1.57555	0.429	0.823	9.48588e-225	6_Enterocyte
Rpl24	5.49187e-229	-1.5444	0.554	0.877	1.26395e-224	6_Enterocyte
Psma5	7.12183e-229	-1.75094	0.334	0.779	1.63909e-224	6_Enterocyte
Mpc2	7.2148e-229	-1.60592	0.432	0.831	1.66049e-224	6_Enterocyte
Ndufb6	1.06883e-228	-1.70227	0.409	0.804	2.45992e-224	6_Enterocyte
Cuta	1.43331e-228	-1.61586	0.471	0.835	3.29876e-224	6_Enterocyte
Akr7a5	3.89489e-228	-1.50566	0.603	0.871	8.9641e-224	6_Enterocyte
Gchfr	1.80613e-227	-1.78725	0.505	0.832	4.15681e-223	6_Enterocyte
Rpl23a	1.77629e-226	-1.88009	0.517	0.848	4.08813e-222	6_Enterocyte
Psenen	7.13064e-226	-1.18839	0.645	0.921	1.64112e-221	6_Enterocyte
Rpl35	2.23189e-225	-1.73263	0.57	0.881	5.1367e-221	6_Enterocyte
Sin3b	2.32478e-225	-1.18656	0.656	0.928	5.35048e-221	6_Enterocyte
Zcrb1	4.86359e-225	-1.41299	0.472	0.853	1.11936e-220	6_Enterocyte
Snrpe	5.83658e-225	-1.63968	0.428	0.831	1.34329e-220	6_Enterocyte
Iah1	3.24639e-224	-1.59386	0.456	0.826	7.47156e-220	6_Enterocyte
Rab25	1.31884e-223	-1.57016	0.455	0.82	3.0353e-219	6_Enterocyte
Ndufb2	7.64744e-223	-1.47449	0.502	0.844	1.76006e-218	6_Enterocyte
Tmem126a	1.62123e-222	-1.7906	0.323	0.755	3.73127e-218	6_Enterocyte
Ran	2.65948e-222	-1.94169	0.391	0.79	6.12079e-218	6_Enterocyte
Cyba	2.97316e-222	-1.20738	0.607	0.897	6.84273e-218	6_Enterocyte
Aldoa	5.27259e-221	-1.25512	0.644	0.916	1.21349e-216	6_Enterocyte
Hras	7.27422e-220	-1.50386	0.458	0.835	1.67416e-215	6_Enterocyte
Ndufa12	2.85484e-219	-1.78409	0.313	0.759	6.57041e-215	6_Enterocyte
Ptpmt1	3.49276e-218	-1.36576	0.514	0.858	8.0386e-214	6_Enterocyte
Rbm8a	4.06182e-218	-1.49096	0.424	0.82	9.34827e-214	6_Enterocyte
Mrps18c	3.02799e-217	-1.45272	0.431	0.828	6.96891e-213	6_Enterocyte
Ndufs3	9.79356e-217	-1.72665	0.345	0.767	2.25399e-212	6_Enterocyte
Commd6	2.99334e-216	-1.40654	0.546	0.865	6.88918e-212	6_Enterocyte
Ebp	3.09205e-216	-1.84415	0.252	0.718	7.11635e-212	6_Enterocyte
C1d	1.28199e-215	-1.59977	0.354	0.778	2.95049e-211	6_Enterocyte
Fdx1	3.45208e-215	-1.60558	0.449	0.82	7.94496e-211	6_Enterocyte
Grpel1	4.39354e-215	-1.39748	0.458	0.835	1.01117e-210	6_Enterocyte
Coq7	6.98951e-215	-1.92449	0.277	0.723	1.60864e-210	6_Enterocyte
BC031181	3.54444e-214	-1.2501	0.615	0.89	8.15753e-210	6_Enterocyte
Rpl36a	8.88221e-214	-2.09926	0.525	0.839	2.04424e-209	6_Enterocyte
Psma6	2.59402e-213	-1.2288	0.643	0.906	5.97015e-209	6_Enterocyte
Mif	1.03309e-211	-1.80602	0.374	0.769	2.37767e-207	6_Enterocyte
Mien1	3.1325e-211	-1.55053	0.44	0.81	7.20944e-207	6_Enterocyte
Mrpl41	2.4572e-210	-2.09233	0.206	0.668	5.65524e-206	6_Enterocyte
Phb2	5.60749e-210	-1.64489	0.49	0.826	1.29056e-205	6_Enterocyte
Fam104a	1.39886e-209	-1.22581	0.58	0.891	3.21948e-205	6_Enterocyte
Il31ra	1.78482e-208	1.79969	0.714	0.43	4.10777e-204	6_Enterocyte
Nop10	9.29803e-208	-2.11884	0.231	0.678	2.13994e-203	6_Enterocyte
Ndufa9	1.80947e-207	-1.73478	0.339	0.755	4.1645e-203	6_Enterocyte
Polr2g	6.22408e-207	-2.04155	0.19	0.657	1.43247e-202	6_Enterocyte
Tm2d2	9.33074e-207	-1.55513	0.377	0.784	2.14747e-202	6_Enterocyte
Polr2f	6.15419e-206	-1.24827	0.632	0.901	1.41639e-201	6_Enterocyte
Vkorc1	1.29989e-204	-1.99473	0.272	0.698	2.99169e-200	6_Enterocyte
Tmem223	2.80065e-204	-2.18857	0.165	0.633	6.44569e-200	6_Enterocyte
Eif2s2	3.73599e-204	-1.26155	0.657	0.92	8.59837e-200	6_Enterocyte
Rps10	2.63539e-203	-1.55612	0.592	0.881	6.06535e-199	6_Enterocyte
Trappc1	2.84772e-203	-2.04284	0.2	0.66	6.55403e-199	6_Enterocyte
Spcs2	2.86389e-203	-1.4116	0.424	0.813	6.59125e-199	6_Enterocyte
Med28	3.01235e-203	-1.81548	0.247	0.7	6.93293e-199	6_Enterocyte
Mrpl32	4.52807e-203	-2.05551	0.176	0.644	1.04213e-198	6_Enterocyte
Commd3	6.66222e-203	-1.71012	0.268	0.721	1.53331e-198	6_Enterocyte
Rpl27	2.02578e-202	-1.62187	0.406	0.794	4.66233e-198	6_Enterocyte
Chrac1	5.64961e-201	-1.61631	0.317	0.748	1.30026e-196	6_Enterocyte
Ifi27	1.12693e-200	-1.88174	0.39	0.75	2.59363e-196	6_Enterocyte
Ciao2a	1.67589e-200	-1.50862	0.402	0.791	3.85705e-196	6_Enterocyte
Gtf2h5	1.7021e-200	-1.51048	0.403	0.792	3.91739e-196	6_Enterocyte
Pigyl	2.9029e-200	-1.70613	0.303	0.735	6.68103e-196	6_Enterocyte
Mrpl18	3.42856e-200	-1.67762	0.324	0.748	7.89082e-196	6_Enterocyte
Alg5	2.18743e-199	-1.63828	0.294	0.736	5.03437e-195	6_Enterocyte
Aimp1	3.47359e-199	-1.30427	0.572	0.867	7.99446e-195	6_Enterocyte
Idh3g	5.43414e-199	-1.70586	0.307	0.734	1.25067e-194	6_Enterocyte
Acot13	8.42979e-199	-1.70908	0.365	0.757	1.94012e-194	6_Enterocyte
Ostc	1.03824e-198	-1.69461	0.261	0.717	2.3895e-194	6_Enterocyte
Cdk4	1.15358e-198	-2.29076	0.194	0.639	2.65497e-194	6_Enterocyte
Cmc1	1.22068e-198	-1.244	0.581	0.878	2.8094e-194	6_Enterocyte
Eif4ebp1	1.98217e-198	-1.8555	0.361	0.758	4.56197e-194	6_Enterocyte
Blvrb	2.31197e-198	-1.39429	0.513	0.84	5.32099e-194	6_Enterocyte
Churc1	2.49166e-198	-1.59831	0.328	0.751	5.73456e-194	6_Enterocyte
Sf3b5	2.77976e-198	-1.95494	0.215	0.669	6.39761e-194	6_Enterocyte
Sap18	7.38187e-197	-1.73797	0.258	0.704	1.69894e-192	6_Enterocyte
Banf1	8.71881e-197	-1.91762	0.305	0.724	2.00663e-192	6_Enterocyte
Eif3m	9.71638e-197	-1.8569	0.272	0.707	2.23622e-192	6_Enterocyte
Dph3	1.63111e-196	-1.24129	0.539	0.867	3.75399e-192	6_Enterocyte
Tecr	3.34533e-196	-1.65659	0.384	0.765	7.69929e-192	6_Enterocyte
Chchd7	7.33527e-196	-1.5471	0.418	0.791	1.68821e-191	6_Enterocyte
Rnf7	1.45188e-195	-1.83849	0.228	0.678	3.3415e-191	6_Enterocyte
Gm16286	4.45705e-195	-1.99331	0.195	0.647	1.02579e-190	6_Enterocyte
Lap3	1.95026e-194	-1.30655	0.572	0.86	4.48853e-190	6_Enterocyte
Ube2a	9.86347e-194	-1.55216	0.317	0.746	2.27008e-189	6_Enterocyte
Cnbp	7.66642e-193	-1.33145	0.539	0.86	1.76443e-188	6_Enterocyte
Grhpr	1.45858e-192	-1.9126	0.272	0.694	3.35693e-188	6_Enterocyte
Nudc	2.18182e-192	-1.55024	0.354	0.762	5.02146e-188	6_Enterocyte
Jtb	3.06033e-192	-1.34269	0.45	0.816	7.04336e-188	6_Enterocyte
Lsm4	8.58933e-192	-1.62472	0.416	0.79	1.97683e-187	6_Enterocyte
Mrpl27	1.60166e-190	-1.19649	0.574	0.87	3.68621e-186	6_Enterocyte
Adh5	3.82048e-190	-1.93978	0.219	0.656	8.79283e-186	6_Enterocyte
Tmem134	4.22473e-190	-1.29442	0.44	0.828	9.72321e-186	6_Enterocyte
Llph	6.80721e-190	-1.58095	0.346	0.752	1.56668e-185	6_Enterocyte
Eif3i	1.36849e-189	-1.78323	0.382	0.756	3.14959e-185	6_Enterocyte
Srp14	2.91528e-189	-1.37452	0.388	0.785	6.70952e-185	6_Enterocyte
Smim20	4.96947e-189	-1.48429	0.339	0.763	1.14372e-184	6_Enterocyte
Mrps16	8.21298e-189	-1.57992	0.306	0.735	1.89022e-184	6_Enterocyte
Ndufs5	1.08371e-188	-1.56148	0.303	0.731	2.49417e-184	6_Enterocyte
Mrpl14	1.84002e-188	-1.65428	0.269	0.708	4.2348e-184	6_Enterocyte
Wdr83os	5.37659e-188	-1.89828	0.221	0.662	1.23742e-183	6_Enterocyte
Cops6	9.29283e-188	-1.83756	0.228	0.665	2.13874e-183	6_Enterocyte
Rpl27a	1.56609e-187	-1.67592	0.476	0.819	3.60436e-183	6_Enterocyte
Gstp3	1.95393e-187	-1.64464	0.429	0.77	4.49697e-183	6_Enterocyte
Mydgf	2.19324e-187	-1.26351	0.453	0.818	5.04775e-183	6_Enterocyte
Vdac3	3.36137e-187	-1.45754	0.364	0.77	7.73618e-183	6_Enterocyte
Yif1a	7.51958e-187	-1.52421	0.379	0.767	1.73063e-182	6_Enterocyte
Eci1	1.88161e-186	-1.84245	0.261	0.686	4.33054e-182	6_Enterocyte
Ssu72	2.48374e-186	-1.07105	0.656	0.917	5.71634e-182	6_Enterocyte
Vdac1	2.54563e-186	-1.27218	0.559	0.852	5.85877e-182	6_Enterocyte
Mrpl2	3.29345e-186	-1.66802	0.283	0.708	7.57987e-182	6_Enterocyte
Mrpl43	4.19373e-186	-1.3607	0.373	0.788	9.65187e-182	6_Enterocyte
Rpl15	4.26346e-186	-1.78539	0.336	0.738	9.81236e-182	6_Enterocyte
Psma1	3.47051e-185	-1.53741	0.32	0.737	7.98738e-181	6_Enterocyte
Mrps34	9.00144e-185	-1.45637	0.36	0.769	2.07168e-180	6_Enterocyte
Polr2j	1.51629e-184	-1.36918	0.417	0.795	3.48974e-180	6_Enterocyte
Smlr1	2.0258e-184	-1.6578	0.381	0.747	4.66238e-180	6_Enterocyte
Romo1	4.51559e-184	-1.21893	0.537	0.854	1.03926e-179	6_Enterocyte
Cmbl	7.64021e-184	-2.24354	0.164	0.603	1.75839e-179	6_Enterocyte
Rps6	1.53328e-183	-2.01187	0.387	0.757	3.52884e-179	6_Enterocyte
Mrps18a	1.63431e-183	-1.61232	0.294	0.718	3.76136e-179	6_Enterocyte
Hscb	2.12498e-183	-2.00269	0.176	0.62	4.89063e-179	6_Enterocyte
Emc4	2.33143e-183	-2.10802	0.153	0.597	5.36578e-179	6_Enterocyte
Bcas2	7.21282e-183	-1.5852	0.294	0.719	1.66003e-178	6_Enterocyte
Tomm7	1.8519e-182	-1.25501	0.506	0.841	4.26214e-178	6_Enterocyte
Mrpl52	2.19732e-182	-1.6343	0.393	0.767	5.05713e-178	6_Enterocyte
Sec11a	2.4991e-182	-1.34669	0.331	0.755	5.75168e-178	6_Enterocyte
Commd4	3.95803e-182	-1.25507	0.586	0.863	9.10942e-178	6_Enterocyte
Ddost	4.93384e-182	-1.67802	0.273	0.694	1.13552e-177	6_Enterocyte
Hspd1	1.63777e-181	-2.134	0.322	0.708	3.76932e-177	6_Enterocyte
Thoc7	2.03521e-181	-1.55496	0.342	0.748	4.68403e-177	6_Enterocyte
Gm15564	6.13633e-181	1.59066	0.735	0.477	1.41228e-176	6_Enterocyte
Pdcd5	6.59071e-180	-1.2824	0.451	0.817	1.51685e-175	6_Enterocyte
Nhp2	8.46676e-180	-2.15161	0.213	0.637	1.94862e-175	6_Enterocyte
Mrpl17	1.92858e-179	-1.94217	0.173	0.616	4.43862e-175	6_Enterocyte
Krtcap2	2.44258e-179	-1.38247	0.304	0.729	5.6216e-175	6_Enterocyte
Hebp1	2.96379e-179	-1.65489	0.443	0.772	6.82117e-175	6_Enterocyte
Selenom	1.10133e-178	-2.08139	0.541	0.799	2.5347e-174	6_Enterocyte
Snrpb	3.8664e-177	-1.4145	0.439	0.794	8.89853e-173	6_Enterocyte
Eny2	4.69674e-177	-1.39971	0.413	0.782	1.08095e-172	6_Enterocyte
Cct8	6.24191e-177	-1.54933	0.361	0.749	1.43658e-172	6_Enterocyte
Kxd1	1.0004e-176	-1.75819	0.224	0.655	2.30242e-172	6_Enterocyte
Dgcr6	1.19748e-176	-1.36267	0.483	0.813	2.75601e-172	6_Enterocyte
Pgls	1.61943e-176	-1.48351	0.398	0.766	3.72713e-172	6_Enterocyte
Gmppb	2.08008e-176	-1.34966	0.55	0.827	4.7873e-172	6_Enterocyte
Dhrs4	2.83876e-176	-1.56794	0.393	0.765	6.53341e-172	6_Enterocyte
Krtcap3	3.48391e-176	-1.80534	0.241	0.658	8.01822e-172	6_Enterocyte
Ap1s1	4.63882e-176	-1.23787	0.561	0.855	1.06762e-171	6_Enterocyte
Emc7	8.72727e-176	-1.5116	0.302	0.717	2.00858e-171	6_Enterocyte
Cdx2	1.23068e-175	-1.74785	0.286	0.698	2.83242e-171	6_Enterocyte
Lsm1	2.23887e-175	-1.65855	0.279	0.688	5.15276e-171	6_Enterocyte
Eif3e	7.11318e-175	-1.68895	0.345	0.739	1.6371e-170	6_Enterocyte
Ppp1r14b	8.92046e-175	-2.34863	0.21	0.628	2.05304e-170	6_Enterocyte
Glrx2	2.77542e-174	-1.70074	0.228	0.658	6.38764e-170	6_Enterocyte
Rpl13a	6.14553e-174	-1.32107	0.465	0.813	1.41439e-169	6_Enterocyte
Eef1d	8.4646e-174	-1.61531	0.38	0.752	1.94813e-169	6_Enterocyte
Rex1bd	9.8152e-174	-1.25424	0.493	0.82	2.25897e-169	6_Enterocyte
Eif3g	1.03101e-173	-2.1617	0.131	0.567	2.37288e-169	6_Enterocyte
Mrpl11	1.36107e-173	-2.36464	0.12	0.549	3.13251e-169	6_Enterocyte
Psmd12	4.42945e-173	-1.37731	0.399	0.773	1.01944e-168	6_Enterocyte
Ost4	1.11881e-172	-1.14249	0.549	0.856	2.57494e-168	6_Enterocyte
Mrpl12	1.33631e-171	-1.53166	0.45	0.784	3.07551e-167	6_Enterocyte
Dera	3.86453e-171	-1.24542	0.505	0.828	8.89422e-167	6_Enterocyte
Zbtb8os	4.22249e-171	-1.56732	0.284	0.695	9.71807e-167	6_Enterocyte
Ier3ip1	5.23478e-171	-1.27324	0.396	0.787	1.20478e-166	6_Enterocyte
Gtf2a2	1.33361e-170	-1.44846	0.347	0.74	3.06931e-166	6_Enterocyte
Timm23	4.05776e-170	-1.58232	0.345	0.734	9.33894e-166	6_Enterocyte
Gde1	6.07617e-170	-1.45101	0.379	0.759	1.39843e-165	6_Enterocyte
Cops9	1.23351e-169	-1.46251	0.319	0.723	2.83892e-165	6_Enterocyte
Aga	1.95006e-169	-1.67702	0.296	0.688	4.48807e-165	6_Enterocyte
Creg1	2.0332e-169	-1.78585	0.436	0.775	4.67941e-165	6_Enterocyte
Cebpzos	2.06185e-169	-2.14207	0.133	0.562	4.74534e-165	6_Enterocyte
Cacybp	2.1775e-169	-2.09012	0.169	0.594	5.01151e-165	6_Enterocyte
Mrpl15	5.58731e-169	-1.73768	0.227	0.648	1.28592e-164	6_Enterocyte
Pgam1	2.55187e-168	-2.02144	0.161	0.587	5.87314e-164	6_Enterocyte
Uqcc2	2.90328e-168	-1.71786	0.228	0.652	6.6819e-164	6_Enterocyte
Sumo3	1.18015e-167	-1.26592	0.491	0.815	2.71612e-163	6_Enterocyte
Ppa2	1.8358e-167	-1.96667	0.193	0.609	4.22509e-163	6_Enterocyte
Acp1	2.45001e-167	-1.28787	0.442	0.797	5.63871e-163	6_Enterocyte
Trappc3	2.8071e-167	-1.30972	0.439	0.786	6.46055e-163	6_Enterocyte
Cebpb	2.99023e-167	-1.29054	0.543	0.859	6.88202e-163	6_Enterocyte
Ndufa5	3.42899e-167	-1.24109	0.591	0.858	7.89182e-163	6_Enterocyte
1110008P14Rik	4.28417e-167	-1.60855	0.354	0.712	9.86002e-163	6_Enterocyte
C1qbp	5.04961e-167	-2.69059	0.133	0.545	1.16217e-162	6_Enterocyte
Glo1	6.37713e-167	-1.43779	0.338	0.738	1.4677e-162	6_Enterocyte
Mrpl46	7.62106e-167	-2.13252	0.14	0.561	1.75399e-162	6_Enterocyte
Znrd1	9.06254e-167	-1.86332	0.18	0.606	2.08574e-162	6_Enterocyte
Csnk2b	1.17464e-166	-1.10416	0.609	0.866	2.70342e-162	6_Enterocyte
Nol7	2.4307e-166	-1.53457	0.325	0.72	5.59425e-162	6_Enterocyte
Snrpc	2.72756e-166	-1.54477	0.269	0.688	6.27747e-162	6_Enterocyte
2310039H08Rik	3.81403e-166	-1.84316	0.204	0.622	8.778e-162	6_Enterocyte
Plpp2	4.20739e-166	-1.10119	0.602	0.872	9.68332e-162	6_Enterocyte
Tspo	5.14541e-166	-1.7806	0.171	0.596	1.18422e-161	6_Enterocyte
Cct2	6.01939e-166	-1.81339	0.298	0.694	1.38536e-161	6_Enterocyte
Ndufb1-ps	1.00127e-165	-1.1267	0.539	0.849	2.30442e-161	6_Enterocyte
Mgst2	1.25248e-165	-2.04208	0.365	0.69	2.88258e-161	6_Enterocyte
U2af1	1.31063e-165	-1.61013	0.305	0.7	3.01641e-161	6_Enterocyte
Tmem147	1.80832e-165	-2.39287	0.151	0.562	4.16184e-161	6_Enterocyte
Prkar1a	3.16086e-165	-1.18085	0.528	0.849	7.27472e-161	6_Enterocyte
Pcbd1	7.30294e-165	-2.98847	0.063	0.475	1.68077e-160	6_Enterocyte
Tnfrsf12a	2.37802e-164	-1.64272	0.454	0.755	5.47302e-160	6_Enterocyte
Pdia6	6.7665e-164	-1.58473	0.198	0.613	1.55731e-159	6_Enterocyte
Selenos	3.31124e-163	-1.11109	0.515	0.834	7.62083e-159	6_Enterocyte
Tmem205	3.33716e-163	-1.93152	0.184	0.595	7.68047e-159	6_Enterocyte
Gfer	3.56783e-163	-2.36289	0.12	0.533	8.21135e-159	6_Enterocyte
Pfdn2	4.7099e-163	-1.47562	0.291	0.699	1.08398e-158	6_Enterocyte
Mrpl58	5.65437e-163	-1.77267	0.209	0.619	1.30135e-158	6_Enterocyte
Acads	7.10123e-163	-1.42078	0.374	0.745	1.63435e-158	6_Enterocyte
Ppdpf	7.19434e-163	-1.27111	0.463	0.8	1.65578e-158	6_Enterocyte
Hint3	7.31031e-163	-1.16736	0.588	0.839	1.68247e-158	6_Enterocyte
Ppp1ca	1.18535e-162	-1.03882	0.606	0.881	2.72808e-158	6_Enterocyte
Pnp	1.25836e-162	-1.30056	0.448	0.79	2.89612e-158	6_Enterocyte
Psmc4	1.8284e-162	-1.36937	0.369	0.742	4.20806e-158	6_Enterocyte
Tceal9	2.23934e-162	-1.52048	0.494	0.794	5.15385e-158	6_Enterocyte
Mrpl28	2.36577e-162	-1.3125	0.397	0.769	5.44483e-158	6_Enterocyte
Txnl1	2.57096e-162	-1.11921	0.505	0.835	5.91705e-158	6_Enterocyte
Ranbp1	3.13265e-162	-2.17429	0.186	0.599	7.20978e-158	6_Enterocyte
Elof1	4.54725e-162	-1.60782	0.227	0.65	1.04655e-157	6_Enterocyte
Psmd7	7.4735e-162	-1.62142	0.287	0.682	1.72003e-157	6_Enterocyte
Psmc5	8.22384e-162	-1.34573	0.392	0.756	1.89272e-157	6_Enterocyte
Hnrnpab	8.65479e-162	-1.20016	0.625	0.878	1.9919e-157	6_Enterocyte
Snrpd1	1.25305e-161	-1.87406	0.231	0.647	2.88391e-157	6_Enterocyte
Naa38	3.01514e-161	-2.31727	0.121	0.529	6.93935e-157	6_Enterocyte
Hcfc1r1	4.7093e-161	-1.26711	0.402	0.774	1.08385e-156	6_Enterocyte
Lsm12	5.1189e-161	-1.23101	0.42	0.79	1.17811e-156	6_Enterocyte
Srp19	1.23646e-160	-1.37943	0.325	0.723	2.84572e-156	6_Enterocyte
Idh2	1.60541e-160	-2.03949	0.162	0.573	3.69486e-156	6_Enterocyte
Idh3b	1.66583e-160	-1.62476	0.276	0.676	3.83392e-156	6_Enterocyte
Snapc5	4.75133e-160	-1.56498	0.264	0.671	1.09352e-155	6_Enterocyte
Anapc13	5.20023e-160	-1.57892	0.271	0.674	1.19683e-155	6_Enterocyte
Cct3	6.21366e-160	-1.81178	0.245	0.644	1.43007e-155	6_Enterocyte
Slc25a11	6.92295e-160	-1.66378	0.249	0.653	1.59332e-155	6_Enterocyte
Lman2	1.50157e-159	-1.02238	0.591	0.878	3.45585e-155	6_Enterocyte
Cenpx	4.29514e-159	-2.13281	0.151	0.561	9.88526e-155	6_Enterocyte
Cetn3	1.28245e-158	-2.21631	0.111	0.521	2.95155e-154	6_Enterocyte
Pfdn6	6.44014e-158	-1.27075	0.405	0.775	1.4822e-153	6_Enterocyte
Crb3	2.07283e-157	-1.11712	0.561	0.86	4.77063e-153	6_Enterocyte
Gm5617	4.04171e-157	-1.65781	0.246	0.645	9.302e-153	6_Enterocyte
Mrpl35	5.42695e-157	-2.37476	0.109	0.512	1.24901e-152	6_Enterocyte
Rheb	6.02609e-157	-1.32783	0.356	0.739	1.38691e-152	6_Enterocyte
Uchl3	7.72157e-157	-1.34633	0.389	0.748	1.77712e-152	6_Enterocyte
Dpy30	8.11922e-157	-2.3455	0.128	0.53	1.86864e-152	6_Enterocyte
Txndc9	1.08053e-156	-1.41617	0.303	0.705	2.48684e-152	6_Enterocyte
Zdhhc12	1.33787e-156	-1.48874	0.313	0.697	3.0791e-152	6_Enterocyte
Pgk1	1.46791e-156	-1.20013	0.476	0.793	3.37839e-152	6_Enterocyte
Myl12a	1.5704e-156	-1.11227	0.547	0.85	3.61429e-152	6_Enterocyte
Sod2	1.76634e-156	-1.37501	0.36	0.74	4.06523e-152	6_Enterocyte
Magoh	2.10337e-156	-1.7373	0.198	0.612	4.8409e-152	6_Enterocyte
Ptges3	2.74515e-156	-1.11015	0.553	0.85	6.31797e-152	6_Enterocyte
Ebpl	5.77808e-156	-2.1008	0.144	0.547	1.32983e-151	6_Enterocyte
Mrpl55	1.41446e-155	-2.2844	0.113	0.517	3.25538e-151	6_Enterocyte
Med30	2.11125e-155	-2.10392	0.129	0.533	4.85904e-151	6_Enterocyte
Yeats4	2.86607e-155	-1.66335	0.213	0.624	6.59626e-151	6_Enterocyte
Rwdd1	1.32953e-154	-1.93136	0.149	0.559	3.05992e-150	6_Enterocyte
Arl1	1.33806e-154	-1.16397	0.465	0.805	3.07954e-150	6_Enterocyte
Timm17b	1.68255e-154	-2.10395	0.128	0.532	3.87239e-150	6_Enterocyte
Tmem251	1.86383e-154	-1.65779	0.285	0.66	4.28961e-150	6_Enterocyte
Tmem128	3.01096e-154	-1.29447	0.349	0.741	6.92971e-150	6_Enterocyte
Tmem258	8.01732e-154	-1.61345	0.212	0.621	1.84519e-149	6_Enterocyte
Drap1	9.29635e-154	-1.1686	0.491	0.815	2.13955e-149	6_Enterocyte
Plgrkt	1.10497e-153	-1.41684	0.357	0.723	2.54309e-149	6_Enterocyte
Naxe	2.13968e-153	-2.22074	0.12	0.521	4.92447e-149	6_Enterocyte
Arpc5l	4.98977e-153	-1.63199	0.179	0.594	1.1484e-148	6_Enterocyte
Phf5a	5.83143e-153	-1.55489	0.25	0.655	1.3421e-148	6_Enterocyte
Pin1	7.36239e-153	-1.58375	0.22	0.629	1.69445e-148	6_Enterocyte
Ube2m	1.19341e-152	-1.03837	0.555	0.858	2.74664e-148	6_Enterocyte
Cct5	1.66566e-152	-1.74449	0.279	0.664	3.83351e-148	6_Enterocyte
Mrps21	2.12504e-152	-1.47732	0.271	0.672	4.89078e-148	6_Enterocyte
Myl12b	3.27516e-152	-1.30091	0.457	0.781	7.53777e-148	6_Enterocyte
Med8	5.24243e-152	-1.50593	0.255	0.654	1.20655e-147	6_Enterocyte
Sys1	5.89992e-152	-0.954542	0.585	0.86	1.35787e-147	6_Enterocyte
Mrps26	6.14751e-152	-1.56802	0.242	0.642	1.41485e-147	6_Enterocyte
Malsu1	2.02378e-151	-1.21656	0.396	0.765	4.65772e-147	6_Enterocyte
2610528J11Rik	2.49691e-151	-1.74305	0.182	0.591	5.74664e-147	6_Enterocyte
Commd9	5.92495e-151	-1.97502	0.169	0.566	1.36363e-146	6_Enterocyte
Mrps23	6.53312e-151	-1.87471	0.159	0.562	1.5036e-146	6_Enterocyte
Mea1	6.85057e-151	-1.69245	0.209	0.606	1.57666e-146	6_Enterocyte
Cct6a	1.34302e-150	-1.4639	0.376	0.74	3.09097e-146	6_Enterocyte
Bola3	1.90724e-150	-2.18381	0.134	0.53	4.38952e-146	6_Enterocyte
Mrps17	3.22423e-150	-1.87413	0.171	0.573	7.42056e-146	6_Enterocyte
Fahd1	4.02135e-150	-1.74378	0.324	0.678	9.25515e-146	6_Enterocyte
Eif1b	6.53355e-150	-1.96722	0.142	0.544	1.5037e-145	6_Enterocyte
Tmed3	1.38563e-149	-1.24939	0.421	0.763	3.18904e-145	6_Enterocyte
Ywhaq	1.52292e-149	-1.34133	0.443	0.772	3.505e-145	6_Enterocyte
Psmc2	2.58377e-149	-1.34663	0.331	0.713	5.94654e-145	6_Enterocyte
Maip1	3.9983e-149	-2.07349	0.134	0.529	9.2021e-145	6_Enterocyte
Samm50	4.29201e-149	-1.6591	0.239	0.633	9.87807e-145	6_Enterocyte
1700123O20Rik	5.37818e-149	-1.92263	0.148	0.548	1.23779e-144	6_Enterocyte
Mrpl50	6.27776e-149	-1.66815	0.211	0.607	1.44483e-144	6_Enterocyte
Mrpl42	6.89763e-149	-2.59944	0.1	0.489	1.58749e-144	6_Enterocyte
Cd47	1.11842e-148	-1.02552	0.563	0.85	2.57405e-144	6_Enterocyte
Nabp2	2.17761e-148	-1.62784	0.222	0.621	5.01178e-144	6_Enterocyte
Tmco1	2.59422e-148	-1.62972	0.218	0.617	5.97061e-144	6_Enterocyte
Cops5	3.24674e-148	-1.56336	0.259	0.648	7.47237e-144	6_Enterocyte
Tsn	3.73556e-148	-1.63957	0.236	0.629	8.59739e-144	6_Enterocyte
Hsd17b10	7.00187e-148	-2.82571	0.076	0.46	1.61148e-143	6_Enterocyte
Cd81	9.08243e-148	-1.32271	0.321	0.7	2.09032e-143	6_Enterocyte
Hsp90aa1	1.35892e-147	-1.26353	0.483	0.797	3.12754e-143	6_Enterocyte
Polr2e	4.13515e-147	-1.74114	0.206	0.599	9.51705e-143	6_Enterocyte
Mpdu1	4.84494e-147	-1.22639	0.408	0.762	1.11506e-142	6_Enterocyte
Cryz	8.223e-147	-1.5608	0.289	0.66	1.89252e-142	6_Enterocyte
Lman1	9.25654e-147	-1.15754	0.392	0.749	2.13039e-142	6_Enterocyte
Chchd1	9.26518e-147	-2.07149	0.135	0.528	2.13238e-142	6_Enterocyte
Hmgn1	1.28696e-146	-2.19469	0.188	0.57	2.96193e-142	6_Enterocyte
Rpl36al	1.44765e-146	-1.75175	0.184	0.581	3.33176e-142	6_Enterocyte
Sec11c	1.57263e-146	-1.60181	0.197	0.596	3.61941e-142	6_Enterocyte
Tm2d3	2.04656e-146	-2.26337	0.114	0.5	4.71015e-142	6_Enterocyte
Nsa2	2.11342e-146	-1.25052	0.501	0.802	4.86404e-142	6_Enterocyte
Trnau1ap	2.35969e-146	-1.42389	0.283	0.675	5.43082e-142	6_Enterocyte
Mrps7	5.17647e-146	-1.50313	0.248	0.644	1.19137e-141	6_Enterocyte
Timm10	7.82567e-146	-1.88135	0.175	0.567	1.80108e-141	6_Enterocyte
Iscu	8.56952e-146	-1.41931	0.266	0.659	1.97228e-141	6_Enterocyte
Tmem176a	8.84872e-146	-2.58155	0.114	0.493	2.03653e-141	6_Enterocyte
Decr1	9.31968e-146	-1.57482	0.301	0.674	2.14492e-141	6_Enterocyte
Psmb7	1.3104e-145	-1.23455	0.391	0.754	3.01588e-141	6_Enterocyte
Sfr1	2.63644e-145	-1.28241	0.316	0.702	6.06778e-141	6_Enterocyte
Vti1b	3.13257e-145	-1.11745	0.45	0.794	7.20961e-141	6_Enterocyte
Rab9	4.07259e-145	-1.31379	0.391	0.739	9.37306e-141	6_Enterocyte
Ntan1	5.58554e-145	-1.54656	0.213	0.615	1.28551e-140	6_Enterocyte
Apopt1	7.6172e-145	-1.48364	0.247	0.644	1.7531e-140	6_Enterocyte
Timm10b	8.3765e-145	-1.6977	0.191	0.585	1.92785e-140	6_Enterocyte
Dnajc15	8.73112e-145	-1.84209	0.143	0.542	2.00947e-140	6_Enterocyte
Aldh1b1	8.94606e-145	-1.69242	0.372	0.702	2.05894e-140	6_Enterocyte
Pak1ip1	9.15352e-145	-1.49148	0.277	0.655	2.10668e-140	6_Enterocyte
AI413582	9.8801e-145	-1.67054	0.239	0.62	2.2739e-140	6_Enterocyte
Smim10l1	1.98517e-144	-1.3643	0.333	0.701	4.56886e-140	6_Enterocyte
Snu13	6.58707e-144	-2.44819	0.106	0.488	1.51601e-139	6_Enterocyte
Unc50	9.80877e-144	-1.45936	0.234	0.631	2.25749e-139	6_Enterocyte
Mettl26	3.06484e-143	-2.02561	0.154	0.537	7.05373e-139	6_Enterocyte
Snhg12	3.44894e-143	-1.31113	0.417	0.739	7.93774e-139	6_Enterocyte
Eef1g	8.35721e-143	-1.77164	0.405	0.732	1.92341e-138	6_Enterocyte
Ss18l2	1.14626e-142	-1.79947	0.143	0.535	2.63813e-138	6_Enterocyte
Lxn	8.74163e-142	-1.8552	0.183	0.567	2.01189e-137	6_Enterocyte
Immt	1.1056e-141	-1.08305	0.531	0.824	2.54453e-137	6_Enterocyte
Manf	1.5038e-141	-0.431098	0.211	0.611	3.46099e-137	6_Enterocyte
Prdx3	2.97638e-141	-2.13709	0.125	0.506	6.85014e-137	6_Enterocyte
Nfu1	1.68645e-140	-1.79181	0.165	0.555	3.88137e-136	6_Enterocyte
Mrps18b	2.52408e-140	-1.94577	0.143	0.53	5.80916e-136	6_Enterocyte
Tmed2	3.0334e-140	-0.946179	0.55	0.846	6.98137e-136	6_Enterocyte
Cwc15	3.55757e-140	-1.16219	0.423	0.773	8.18775e-136	6_Enterocyte
Smim8	8.60789e-140	-2.33942	0.094	0.472	1.98111e-135	6_Enterocyte
Ssb	1.39397e-139	-1.18634	0.501	0.807	3.20823e-135	6_Enterocyte
Fibp	2.45537e-139	-1.04516	0.535	0.824	5.65103e-135	6_Enterocyte
Fh1	5.04226e-139	-1.6829	0.271	0.63	1.16048e-134	6_Enterocyte
Ier2	6.14223e-139	-1.35624	0.435	0.752	1.41363e-134	6_Enterocyte
Trappc5	9.33744e-139	-1.64708	0.202	0.587	2.14901e-134	6_Enterocyte
Aqp11	1.32253e-138	-1.62416	0.257	0.625	3.04381e-134	6_Enterocyte
Hnrnpa1	4.39349e-138	-1.64509	0.313	0.683	1.01116e-133	6_Enterocyte
Pipox	5.0923e-138	-2.01283	0.159	0.536	1.17199e-133	6_Enterocyte
Tmem176b	7.66835e-138	-2.51684	0.128	0.489	1.76487e-133	6_Enterocyte
Psmd6	7.87214e-138	-1.73072	0.188	0.57	1.81177e-133	6_Enterocyte
Mir703	1.69042e-137	-1.80279	0.182	0.563	3.89051e-133	6_Enterocyte
Mrpl33	1.79667e-137	-1.13537	0.415	0.764	4.13503e-133	6_Enterocyte
Surf1	2.53888e-137	-2.16528	0.121	0.495	5.84323e-133	6_Enterocyte
Gadd45gip1	3.06184e-137	-1.89946	0.161	0.538	7.04683e-133	6_Enterocyte
Rab4a	3.13448e-137	-1.31097	0.354	0.711	7.21401e-133	6_Enterocyte
Chchd4	3.33367e-137	-2.01919	0.129	0.507	7.67243e-133	6_Enterocyte
Tm2d1	1.60443e-136	-1.24465	0.343	0.708	3.6926e-132	6_Enterocyte
Rpp21	2.64747e-136	-1.77124	0.167	0.548	6.09315e-132	6_Enterocyte
Nipsnap3b	3.26981e-136	-1.04089	0.558	0.83	7.52546e-132	6_Enterocyte
Smim1	4.79096e-136	-1.34133	0.503	0.765	1.10264e-131	6_Enterocyte
Pafah1b3	1.09247e-135	-2.11358	0.147	0.521	2.51432e-131	6_Enterocyte
1110065P20Rik	1.72013e-135	-1.67605	0.182	0.561	3.95888e-131	6_Enterocyte
Slc35b1	3.46818e-135	-1.28924	0.303	0.679	7.98202e-131	6_Enterocyte
Erg28	4.86434e-135	-1.50899	0.239	0.613	1.11953e-130	6_Enterocyte
Serf1	5.43068e-135	-2.05607	0.118	0.495	1.24987e-130	6_Enterocyte
Hyi	6.03579e-135	-1.25103	0.446	0.757	1.38914e-130	6_Enterocyte
Anapc16	9.20811e-135	-1.09317	0.423	0.777	2.11925e-130	6_Enterocyte
Sptssa	1.86908e-134	-1.71756	0.23	0.605	4.30168e-130	6_Enterocyte
Rrp1	2.84264e-134	-1.05807	0.522	0.817	6.54235e-130	6_Enterocyte
Htatip2	3.59574e-134	-1.284	0.323	0.696	8.27559e-130	6_Enterocyte
Pop7	3.5975e-134	-2.32731	0.088	0.456	8.27964e-130	6_Enterocyte
Polr2k	3.67769e-134	-1.60381	0.192	0.571	8.46421e-130	6_Enterocyte
Arl2	5.06987e-134	-2.07795	0.128	0.499	1.16683e-129	6_Enterocyte
Snrnp27	7.57695e-134	-1.66553	0.193	0.569	1.74384e-129	6_Enterocyte
Snrpd3	8.04658e-134	-2.13776	0.146	0.515	1.85192e-129	6_Enterocyte
Txn2	8.89492e-134	-1.64109	0.22	0.591	2.04717e-129	6_Enterocyte
Nagk	9.06323e-134	-1.33713	0.372	0.707	2.0859e-129	6_Enterocyte
Rdh14	1.57184e-133	-1.72545	0.172	0.55	3.6176e-129	6_Enterocyte
Ptges2	1.72165e-133	-1.5956	0.224	0.6	3.96238e-129	6_Enterocyte
Smim7	3.39976e-133	-1.22449	0.349	0.716	7.82455e-129	6_Enterocyte
Trappc6b	3.44808e-133	-1.08809	0.412	0.764	7.93576e-129	6_Enterocyte
Pgp	3.55799e-133	-1.31519	0.32	0.689	8.18871e-129	6_Enterocyte
Spsb2	8.84378e-133	-1.55522	0.25	0.617	2.0354e-128	6_Enterocyte
Acot1	1.02663e-132	-1.8795	0.282	0.622	2.36279e-128	6_Enterocyte
Lsm8	1.08621e-132	-2.39556	0.087	0.452	2.49991e-128	6_Enterocyte
Acbd6	2.45514e-132	-1.55544	0.21	0.588	5.65049e-128	6_Enterocyte
Glrx3	2.99069e-132	-1.39736	0.313	0.667	6.88307e-128	6_Enterocyte
Tcp1	3.23118e-132	-1.70218	0.217	0.593	7.43656e-128	6_Enterocyte
Tor2a	5.73799e-132	-1.63883	0.188	0.567	1.3206e-127	6_Enterocyte
Bloc1s2	7.14595e-132	-1.45383	0.232	0.611	1.64464e-127	6_Enterocyte
Hprt	1.24026e-131	-1.03044	0.497	0.809	2.85445e-127	6_Enterocyte
Mvb12a	2.31721e-131	-1.12551	0.492	0.783	5.33306e-127	6_Enterocyte
Psmc3	3.20967e-131	-1.09025	0.445	0.773	7.38706e-127	6_Enterocyte
Srsf9	4.25712e-131	-1.76867	0.161	0.534	9.79776e-127	6_Enterocyte
Eif1ax	6.86444e-131	-2.28682	0.125	0.487	1.57985e-126	6_Enterocyte
Hmgb3	1.02379e-130	-1.86601	0.165	0.534	2.35626e-126	6_Enterocyte
Tmed4	1.72449e-130	-1.11445	0.516	0.8	3.96891e-126	6_Enterocyte
Commd8	1.79003e-130	-1.67629	0.176	0.55	4.11976e-126	6_Enterocyte
Pold4	2.00299e-130	-1.192	0.377	0.729	4.60988e-126	6_Enterocyte
Wdr61	2.04413e-130	-1.68518	0.198	0.569	4.70456e-126	6_Enterocyte
Pcbd2	2.12222e-130	-1.60213	0.188	0.565	4.88428e-126	6_Enterocyte
Polr2c	3.96115e-130	-1.93698	0.131	0.5	9.11658e-126	6_Enterocyte
Cnih4	4.32795e-130	-1.16648	0.413	0.749	9.96078e-126	6_Enterocyte
Svbp	5.02416e-130	-2.03639	0.114	0.483	1.15631e-125	6_Enterocyte
Gadd45a	7.75624e-130	-1.44932	0.451	0.74	1.7851e-125	6_Enterocyte
Mrpl40	1.24545e-129	-1.88704	0.131	0.502	2.86641e-125	6_Enterocyte
Ormdl2	1.34863e-129	-1.72571	0.139	0.512	3.10386e-125	6_Enterocyte
Uqcc3	1.89961e-129	-1.32772	0.284	0.656	4.37195e-125	6_Enterocyte
Slirp	2.08427e-129	-1.97595	0.12	0.487	4.79694e-125	6_Enterocyte
Mtch1	3.02021e-129	-1.0664	0.489	0.794	6.95102e-125	6_Enterocyte
Gm10076	5.1546e-129	-1.53153	0.251	0.619	1.18633e-124	6_Enterocyte
Cct4	5.76652e-129	-1.49142	0.294	0.654	1.32716e-124	6_Enterocyte
Ppp1r14d	6.57023e-129	-1.22493	0.365	0.715	1.51214e-124	6_Enterocyte
Polr2i	8.81756e-129	-1.70361	0.17	0.544	2.02936e-124	6_Enterocyte
Gatad1	1.05745e-128	-1.42414	0.262	0.63	2.43373e-124	6_Enterocyte
Imp3	1.08153e-128	-2.02497	0.105	0.474	2.48914e-124	6_Enterocyte
Macroh2a1	1.18915e-128	-1.08096	0.454	0.778	2.73683e-124	6_Enterocyte
Ndufaf8	1.41471e-128	-1.19485	0.372	0.72	3.25595e-124	6_Enterocyte
Mrps12	1.51958e-128	-1.83737	0.153	0.521	3.49731e-124	6_Enterocyte
Chmp5	1.95893e-128	-0.977296	0.502	0.811	4.50848e-124	6_Enterocyte
2310011J03Rik	2.48326e-128	-1.15867	0.38	0.731	5.71522e-124	6_Enterocyte
Zfas1	3.71197e-128	-1.63748	0.193	0.569	8.5431e-124	6_Enterocyte
Isca2	4.34658e-128	-1.72765	0.157	0.529	1.00037e-123	6_Enterocyte
Mrpl36	5.77517e-128	-2.53574	0.072	0.425	1.32915e-123	6_Enterocyte
Prxl2b	1.23e-127	-1.41519	0.33	0.677	2.83085e-123	6_Enterocyte
Gtf3a	1.41699e-127	-2.38756	0.09	0.445	3.26121e-123	6_Enterocyte
Rps19bp1	3.12782e-127	-2.18447	0.098	0.456	7.19867e-123	6_Enterocyte
Tmem203	5.77661e-127	-2.19767	0.103	0.46	1.32949e-122	6_Enterocyte
Tmem9	1.00443e-126	-1.36093	0.466	0.725	2.3117e-122	6_Enterocyte
Dpm3	1.40516e-126	-1.90414	0.128	0.492	3.23398e-122	6_Enterocyte
Adtrp	2.56302e-126	-1.50491	0.211	0.583	5.89878e-122	6_Enterocyte
Ufm1	3.46692e-126	-1.16263	0.376	0.717	7.97912e-122	6_Enterocyte
Rpp25l	3.76716e-126	-1.79343	0.154	0.516	8.67013e-122	6_Enterocyte
Rpl7l1	4.37305e-126	-1.58055	0.202	0.568	1.00646e-121	6_Enterocyte
Cct7	4.93479e-126	-1.19667	0.417	0.746	1.13574e-121	6_Enterocyte
Bpgm	5.29371e-126	-1.09259	0.433	0.751	1.21835e-121	6_Enterocyte
Eif4a3	9.15263e-126	-1.57365	0.195	0.565	2.10648e-121	6_Enterocyte
Med10	1.13885e-125	-1.92429	0.135	0.494	2.62107e-121	6_Enterocyte
Dpm2	1.64728e-125	-1.26654	0.335	0.685	3.79121e-121	6_Enterocyte
Tomm40	1.91491e-125	-2.05264	0.137	0.493	4.40718e-121	6_Enterocyte
Nr2c2ap	2.07249e-125	-2.25816	0.098	0.45	4.76985e-121	6_Enterocyte
Gas5	2.1457e-125	-1.71765	0.325	0.674	4.93833e-121	6_Enterocyte
Ift20	2.59377e-125	-1.06162	0.467	0.781	5.96955e-121	6_Enterocyte
Snrpa1	2.73445e-125	-2.47356	0.087	0.435	6.29333e-121	6_Enterocyte
Sdhaf4	4.25865e-125	-2.87641	0.05	0.39	9.80128e-121	6_Enterocyte
Cnih1	6.79129e-125	-1.44424	0.229	0.598	1.56302e-120	6_Enterocyte
Strap	7.58187e-125	-1.65063	0.191	0.553	1.74497e-120	6_Enterocyte
Denr	1.02929e-124	-1.7439	0.176	0.538	2.36892e-120	6_Enterocyte
Commd7	1.75514e-124	-1.28494	0.298	0.662	4.03945e-120	6_Enterocyte
H1f0	3.0659e-124	-1.32739	0.353	0.694	7.05617e-120	6_Enterocyte
Eloc	3.36092e-124	-1.40544	0.246	0.608	7.73516e-120	6_Enterocyte
Gemin7	4.29861e-124	-1.61775	0.164	0.534	9.89326e-120	6_Enterocyte
Chmp6	6.18077e-124	-1.25225	0.425	0.733	1.4225e-119	6_Enterocyte
Dnlz	6.50667e-124	-1.79536	0.141	0.503	1.49751e-119	6_Enterocyte
Rbbp7	1.16237e-123	-1.05977	0.561	0.816	2.6752e-119	6_Enterocyte
Idnk	1.70294e-123	-1.46866	0.227	0.59	3.91932e-119	6_Enterocyte
Odc1	1.7594e-123	-1.29441	0.383	0.722	4.04926e-119	6_Enterocyte
Zfyve21	2.0074e-123	-1.62487	0.184	0.545	4.62002e-119	6_Enterocyte
Mrpl24	2.19019e-123	-1.19668	0.339	0.695	5.04071e-119	6_Enterocyte
Dnajc30	2.20389e-123	-2.03085	0.114	0.466	5.07224e-119	6_Enterocyte
Rab20	3.10359e-123	-1.50569	0.234	0.591	7.14292e-119	6_Enterocyte
Anp32b	3.886e-123	-1.42763	0.47	0.77	8.94364e-119	6_Enterocyte
Spr	4.95679e-123	-1.63987	0.18	0.54	1.1408e-118	6_Enterocyte
Tsta3	7.31755e-123	-1.38215	0.278	0.639	1.68414e-118	6_Enterocyte
Mrpl16	9.35538e-123	-2.18951	0.106	0.455	2.15314e-118	6_Enterocyte
Coa7	4.77316e-122	-1.88143	0.139	0.495	1.09854e-117	6_Enterocyte
Nudt22	4.94888e-122	-1.60618	0.254	0.597	1.13898e-117	6_Enterocyte
Dnajb11	9.21143e-122	-0.883829	0.457	0.77	2.12001e-117	6_Enterocyte
Pdcl3	1.35964e-121	-1.67877	0.153	0.513	3.12921e-117	6_Enterocyte
Fcf1	1.38029e-121	-1.38903	0.241	0.604	3.17674e-117	6_Enterocyte
Mlx	2.36674e-121	-1.33309	0.32	0.656	5.44705e-117	6_Enterocyte
Set	2.66878e-121	-1.50682	0.353	0.69	6.1422e-117	6_Enterocyte
Dusp12	3.91746e-121	-2.00546	0.129	0.482	9.01604e-117	6_Enterocyte
Fam32a	4.08277e-121	-1.21508	0.304	0.658	9.39649e-117	6_Enterocyte
Mrps15	5.29546e-121	-1.82084	0.14	0.496	1.21875e-116	6_Enterocyte
Actr10	5.43653e-121	-1.24769	0.291	0.657	1.25122e-116	6_Enterocyte
Adrm1	8.39104e-121	-1.48041	0.224	0.587	1.9312e-116	6_Enterocyte
Lrpap1	9.01327e-121	-1.64369	0.167	0.527	2.0744e-116	6_Enterocyte
Snrpd2	9.91971e-121	-1.99882	0.139	0.49	2.28302e-116	6_Enterocyte
Hagh	1.06333e-120	-1.10553	0.523	0.793	2.44725e-116	6_Enterocyte
Mrpl21	1.40687e-120	-2.14048	0.112	0.458	3.23792e-116	6_Enterocyte
Supt4a	1.41329e-120	-1.0361	0.34	0.709	3.25269e-116	6_Enterocyte
Gtf2b	1.75021e-120	-1.22564	0.348	0.692	4.02812e-116	6_Enterocyte
Eif2s1	2.10648e-120	-1.83652	0.142	0.497	4.84805e-116	6_Enterocyte
Tuba4a	2.15507e-120	-1.40798	0.313	0.644	4.95989e-116	6_Enterocyte
Coprs	2.66368e-120	-2.3022	0.094	0.438	6.13047e-116	6_Enterocyte
1110004F10Rik	3.1251e-120	-1.18378	0.313	0.672	7.19242e-116	6_Enterocyte
Rab17	3.27974e-120	-1.19221	0.361	0.703	7.54831e-116	6_Enterocyte
Eif3l	3.32889e-120	-1.41137	0.243	0.603	7.66143e-116	6_Enterocyte
Pycrl	3.59512e-120	-2.06326	0.118	0.465	8.27417e-116	6_Enterocyte
Casp1	4.13057e-120	-1.30918	0.339	0.679	9.50651e-116	6_Enterocyte
Ube2e3	4.48867e-120	-1.13741	0.382	0.726	1.03307e-115	6_Enterocyte
Dcxr	8.08512e-120	-1.24741	0.367	0.693	1.86079e-115	6_Enterocyte
Glod4	1.27089e-119	-1.71973	0.151	0.509	2.92495e-115	6_Enterocyte
Uba52	1.33343e-119	-1.51407	0.209	0.569	3.06889e-115	6_Enterocyte
Cks2	1.36342e-119	-2.45074	0.102	0.447	3.13792e-115	6_Enterocyte
Mtx1	1.50024e-119	-2.18536	0.101	0.443	3.4528e-115	6_Enterocyte
Msrb1	1.81626e-119	-1.0577	0.239	0.6	4.18013e-115	6_Enterocyte
Epb41l4aos	2.05295e-119	-1.28594	0.289	0.646	4.72486e-115	6_Enterocyte
Prelid3b	2.68722e-119	-1.15964	0.355	0.698	6.18465e-115	6_Enterocyte
Nrn1	4.37629e-119	-1.64258	0.303	0.621	1.0072e-114	6_Enterocyte
Pex7	5.90994e-119	-1.34005	0.273	0.622	1.36017e-114	6_Enterocyte
Hes6	9.93075e-119	-1.98172	0.125	0.472	2.28556e-114	6_Enterocyte
Med29	1.1992e-118	-1.82013	0.143	0.494	2.75996e-114	6_Enterocyte
Pex16	1.48305e-118	-1.0419	0.5	0.785	3.41324e-114	6_Enterocyte
Dld	1.69466e-118	-1.16119	0.361	0.703	3.90026e-114	6_Enterocyte
Rab18	1.79612e-118	-1.09493	0.377	0.722	4.13378e-114	6_Enterocyte
Ngdn	2.00411e-118	-1.29691	0.243	0.606	4.61245e-114	6_Enterocyte
Slc25a39	2.39683e-118	-0.95647	0.556	0.821	5.51631e-114	6_Enterocyte
Timm8a1	3.97951e-118	-2.98896	0.057	0.386	9.15884e-114	6_Enterocyte
Dnajc11	4.85974e-118	-1.67866	0.181	0.532	1.11847e-113	6_Enterocyte
Emc10	5.48092e-118	-1.62351	0.165	0.519	1.26143e-113	6_Enterocyte
Galt	9.75972e-118	-1.13109	0.442	0.738	2.2462e-113	6_Enterocyte
Dnajc2	1.19276e-117	-1.85279	0.172	0.52	2.74514e-113	6_Enterocyte
Cers2	1.24397e-117	-1.24316	0.339	0.675	2.863e-113	6_Enterocyte
Ciao2b	2.6013e-117	-1.85388	0.131	0.478	5.98689e-113	6_Enterocyte
Ubl4a	2.78147e-117	-1.45013	0.219	0.574	6.40154e-113	6_Enterocyte
Bex3	3.0609e-117	-1.67487	0.372	0.646	7.04465e-113	6_Enterocyte
Oard1	4.09121e-117	-1.69659	0.151	0.504	9.41592e-113	6_Enterocyte
0610009B22Rik	6.9862e-117	-1.8073	0.131	0.48	1.60787e-112	6_Enterocyte
Tax1bp3	7.63703e-117	-1.15722	0.416	0.731	1.75766e-112	6_Enterocyte
Parl	8.91563e-117	-1.3034	0.254	0.613	2.05193e-112	6_Enterocyte
Nudt19	1.55118e-116	-1.96703	0.13	0.473	3.57004e-112	6_Enterocyte
Map1lc3a	1.58227e-116	-1.01848	0.483	0.771	3.64158e-112	6_Enterocyte
Nsmce1	1.75046e-116	-1.12094	0.29	0.643	4.02868e-112	6_Enterocyte
Emg1	2.65688e-116	-2.00232	0.143	0.488	6.11481e-112	6_Enterocyte
Ccdc12	3.08759e-116	-0.880795	0.446	0.773	7.1061e-112	6_Enterocyte
Pts	3.85897e-116	-1.91428	0.13	0.474	8.88142e-112	6_Enterocyte
Bag1	4.06181e-116	-1.02302	0.485	0.791	9.34826e-112	6_Enterocyte
Nudt14	4.08299e-116	-1.57935	0.196	0.545	9.397e-112	6_Enterocyte
Ebna1bp2	4.08563e-116	-2.06062	0.118	0.457	9.40309e-112	6_Enterocyte
Dhrs7b	4.42391e-116	-1.21065	0.346	0.681	1.01816e-111	6_Enterocyte
Tmem179b	6.45251e-116	-1.61643	0.151	0.507	1.48505e-111	6_Enterocyte
Triap1	6.75059e-115	-2.06587	0.096	0.435	1.55365e-110	6_Enterocyte
Cenpv	8.80225e-115	-1.05771	0.538	0.8	2.02584e-110	6_Enterocyte
Ssna1	1.13939e-114	-2.07838	0.106	0.445	2.62231e-110	6_Enterocyte
Rsl1d1	1.2823e-114	-1.98924	0.143	0.482	2.95121e-110	6_Enterocyte
Gm45716	1.42371e-114	-2.43077	0.087	0.416	3.27666e-110	6_Enterocyte
Mettl9	1.64717e-114	-1.16419	0.346	0.69	3.79096e-110	6_Enterocyte
Unc119	1.66646e-114	-1.7032	0.153	0.498	3.83537e-110	6_Enterocyte
Zmat5	2.11709e-114	-1.77961	0.131	0.478	4.87248e-110	6_Enterocyte
Dda1	3.84226e-114	-1.25628	0.274	0.625	8.84296e-110	6_Enterocyte
Cops7a	4.12616e-114	-1.8568	0.126	0.469	9.49636e-110	6_Enterocyte
Ppp1r11	5.4395e-114	-1.38647	0.22	0.576	1.2519e-109	6_Enterocyte
Nipsnap1	5.54018e-114	-2.11974	0.109	0.443	1.27507e-109	6_Enterocyte
Sco2	6.76601e-114	-2.3463	0.084	0.413	1.5572e-109	6_Enterocyte
St13	1.06984e-113	-1.40803	0.237	0.584	2.46223e-109	6_Enterocyte
Pecr	1.19299e-113	-2.85461	0.048	0.369	2.74566e-109	6_Enterocyte
Cdx1	1.9366e-113	-1.21784	0.346	0.68	4.45708e-109	6_Enterocyte
Mtx2	2.01396e-113	-1.55157	0.191	0.539	4.63512e-109	6_Enterocyte
Tmem60	2.47231e-113	-1.95416	0.113	0.452	5.69002e-109	6_Enterocyte
Gm9794	4.03979e-113	-2.75599	0.057	0.376	9.29758e-109	6_Enterocyte
Gas6	5.98595e-113	-1.14528	0.437	0.724	1.37767e-108	6_Enterocyte
Pigx	9.503e-113	-1.70402	0.147	0.491	2.18711e-108	6_Enterocyte
Dtd2	9.69261e-113	-2.14106	0.094	0.427	2.23075e-108	6_Enterocyte
2610001J05Rik	1.5024e-112	-1.86724	0.114	0.454	3.45777e-108	6_Enterocyte
Ddx39	3.22087e-112	-2.75674	0.061	0.38	7.41284e-108	6_Enterocyte
Mrto4	3.6617e-112	-2.70744	0.065	0.385	8.4274e-108	6_Enterocyte
Tmem50a	4.84369e-112	-0.887879	0.502	0.799	1.11477e-107	6_Enterocyte
Pam16	4.87695e-112	-2.08911	0.1	0.431	1.12243e-107	6_Enterocyte
Pnkd	5.4477e-112	-1.21083	0.278	0.635	1.25379e-107	6_Enterocyte
Zfp787	5.78759e-112	-1.17214	0.291	0.644	1.33201e-107	6_Enterocyte
Ramac	7.99768e-112	-1.63079	0.154	0.499	1.84067e-107	6_Enterocyte
Hmgb1	8.19824e-112	-1.23123	0.531	0.811	1.88683e-107	6_Enterocyte
Dctn6	1.82912e-111	-1.39822	0.212	0.559	4.20973e-107	6_Enterocyte
Crls1	1.84814e-111	-1.39059	0.207	0.554	4.25349e-107	6_Enterocyte
2310030G06Rik	2.7144e-111	-1.52664	0.194	0.537	6.2472e-107	6_Enterocyte
Hmox2	3.43972e-111	-1.41224	0.209	0.558	7.91651e-107	6_Enterocyte
Mlf2	3.58752e-111	-0.968409	0.472	0.775	8.25667e-107	6_Enterocyte
Ppp1r7	5.25375e-111	-1.54479	0.178	0.523	1.20915e-106	6_Enterocyte
Ndufaf3	5.82535e-111	-2.30617	0.079	0.401	1.3407e-106	6_Enterocyte
Mrpl4	7.11264e-111	-1.62565	0.158	0.501	1.63697e-106	6_Enterocyte
Slc39a5	7.49494e-111	-1.393	0.302	0.624	1.72496e-106	6_Enterocyte
Psmd2	8.9558e-111	-1.3865	0.204	0.553	2.06118e-106	6_Enterocyte
Mrps31	1.02271e-110	-1.61328	0.183	0.522	2.35376e-106	6_Enterocyte
Fkbp4	1.29011e-110	-2.34415	0.107	0.433	2.96918e-106	6_Enterocyte
Naxd	1.50464e-110	-1.10404	0.346	0.684	3.46293e-106	6_Enterocyte
Gcsh	2.17662e-110	-2.29006	0.082	0.404	5.0095e-106	6_Enterocyte
Nudt21	2.87356e-110	-2.39317	0.087	0.41	6.61349e-106	6_Enterocyte
Alyref	4.6701e-110	-2.28573	0.094	0.419	1.07482e-105	6_Enterocyte
Rpn2	4.67187e-110	-0.937955	0.513	0.8	1.07523e-105	6_Enterocyte
Tex261	5.32803e-110	-1.19371	0.281	0.629	1.22625e-105	6_Enterocyte
Pmpcb	8.76465e-110	-1.44911	0.225	0.562	2.01718e-105	6_Enterocyte
Nit1	9.78265e-110	-1.17926	0.302	0.646	2.25148e-105	6_Enterocyte
Ssbp1	1.05687e-109	-2.02328	0.123	0.453	2.43238e-105	6_Enterocyte
Ten1	1.06138e-109	-2.15094	0.102	0.429	2.44276e-105	6_Enterocyte
Raly	1.14932e-109	-1.17207	0.318	0.658	2.64515e-105	6_Enterocyte
Bag5	1.82761e-109	-1.80731	0.131	0.463	4.20624e-105	6_Enterocyte
Snrpg	1.90248e-109	-2.25587	0.102	0.425	4.37856e-105	6_Enterocyte
Agpat5	2.13262e-109	-1.64561	0.157	0.495	4.90822e-105	6_Enterocyte
Pglyrp1	2.91356e-109	-2.1693	0.093	0.411	6.70556e-105	6_Enterocyte
Tmem41a	3.39126e-109	-1.13357	0.372	0.693	7.80498e-105	6_Enterocyte
Carhsp1	4.69985e-109	-1.52277	0.215	0.551	1.08167e-104	6_Enterocyte
Vamp3	7.16676e-109	-1.07826	0.387	0.706	1.64943e-104	6_Enterocyte
Bud31	9.55532e-109	-1.14607	0.314	0.657	2.19916e-104	6_Enterocyte
Ppcs	1.01217e-108	-1.68453	0.176	0.506	2.32951e-104	6_Enterocyte
Krcc1	1.04453e-108	-1.05045	0.44	0.742	2.40399e-104	6_Enterocyte
Sec13	1.57816e-108	-0.964763	0.522	0.799	3.63214e-104	6_Enterocyte
Nars	1.92657e-108	-1.10408	0.461	0.753	4.434e-104	6_Enterocyte
Tor1a	1.97992e-108	-1.13853	0.325	0.663	4.5568e-104	6_Enterocyte
Zswim7	2.57308e-108	-1.63254	0.153	0.492	5.92194e-104	6_Enterocyte
N6amt1	3.35519e-108	-1.73974	0.159	0.488	7.72197e-104	6_Enterocyte
Snx17	5.71922e-108	-0.958434	0.516	0.786	1.31628e-103	6_Enterocyte
Tmem11	7.08997e-108	-1.48143	0.177	0.52	1.63176e-103	6_Enterocyte
Pla2g12a	8.86385e-108	-2.36389	0.073	0.389	2.04001e-103	6_Enterocyte
Exosc5	1.13238e-107	-1.77032	0.13	0.464	2.60617e-103	6_Enterocyte
Arpc4	1.70466e-107	-0.907469	0.495	0.785	3.92328e-103	6_Enterocyte
Dynlt3	2.19494e-107	-1.68074	0.147	0.484	5.05165e-103	6_Enterocyte
Ftl1-ps1	2.40104e-107	-1.68452	0.184	0.514	5.526e-103	6_Enterocyte
Comtd1	4.8606e-107	-2.57658	0.057	0.368	1.11867e-102	6_Enterocyte
Ankrd9	5.07303e-107	-1.47996	0.264	0.586	1.16756e-102	6_Enterocyte
Metap2	6.80138e-107	-1.11346	0.368	0.696	1.56534e-102	6_Enterocyte
Tprn	7.06116e-107	-1.11319	0.362	0.687	1.62513e-102	6_Enterocyte
Ywhah	1.13369e-106	-0.975394	0.426	0.743	2.60919e-102	6_Enterocyte
Xpa	1.47418e-106	-1.17643	0.287	0.631	3.39281e-102	6_Enterocyte
Hnrnpa0	1.75075e-106	-1.21556	0.428	0.735	4.02935e-102	6_Enterocyte
Blvra	2.08144e-106	-1.65169	0.158	0.489	4.79043e-102	6_Enterocyte
Dap3	2.10116e-106	-1.33289	0.246	0.585	4.83582e-102	6_Enterocyte
A430005L14Rik	3.32435e-106	-2.25119	0.086	0.399	7.65099e-102	6_Enterocyte
Marchf5	3.82453e-106	-1.56221	0.154	0.487	8.80216e-102	6_Enterocyte
Naa50	1.38298e-105	-1.36045	0.239	0.576	3.18294e-101	6_Enterocyte
Srsf7	1.49161e-105	-1.54771	0.211	0.549	3.43294e-101	6_Enterocyte
Otc	2.1974e-105	-2.79054	0.068	0.375	5.05732e-101	6_Enterocyte
Syngr2	3.15658e-105	-1.17987	0.276	0.619	7.26486e-101	6_Enterocyte
Timm50	3.99057e-105	-1.9014	0.124	0.448	9.18431e-101	6_Enterocyte
Naa20	4.5208e-105	-1.61427	0.157	0.49	1.04046e-100	6_Enterocyte
Bst2	5.9723e-105	-1.8691	0.187	0.504	1.37453e-100	6_Enterocyte
Arl6ip4	6.40421e-105	-1.41418	0.216	0.549	1.47393e-100	6_Enterocyte
Cfdp1	6.43558e-105	-1.53812	0.182	0.516	1.48115e-100	6_Enterocyte
Paip2	1.80317e-104	-0.847483	0.515	0.805	4.15e-100	6_Enterocyte
Hmgb2	4.43803e-104	-1.95945	0.274	0.602	1.02141e-99	6_Enterocyte
Nsmce4a	5.52005e-104	-1.43417	0.217	0.547	1.27044e-99	6_Enterocyte
Clptm1l	6.49517e-104	-1.03673	0.357	0.683	1.49486e-99	6_Enterocyte
Nat8	7.97291e-104	-1.46513	0.241	0.566	1.83496e-99	6_Enterocyte
Sar1a	8.93257e-104	-1.16698	0.28	0.618	2.05583e-99	6_Enterocyte
Tmem33	9.8349e-104	-1.02929	0.385	0.704	2.2635e-99	6_Enterocyte
Emc3	9.96643e-104	-1.32113	0.233	0.568	2.29377e-99	6_Enterocyte
Abhd14b	1.0225e-103	-1.87715	0.107	0.428	2.35329e-99	6_Enterocyte
Hypk	1.06372e-103	-2.12853	0.091	0.406	2.44815e-99	6_Enterocyte
Il10rb	1.24892e-103	-1.08167	0.379	0.695	2.8744e-99	6_Enterocyte
Igbp1	1.43087e-103	-1.397	0.21	0.544	3.29315e-99	6_Enterocyte
Bphl	1.58136e-103	-2.12842	0.091	0.404	3.6395e-99	6_Enterocyte
Bmp7	1.65109e-103	-1.17842	0.377	0.673	3.79998e-99	6_Enterocyte
Saraf	1.72606e-103	-1.22831	0.217	0.553	3.97252e-99	6_Enterocyte
Phpt1	1.7901e-103	-2.6415	0.061	0.363	4.11992e-99	6_Enterocyte
Card19	1.99033e-103	-1.36373	0.333	0.632	4.58075e-99	6_Enterocyte
Borcs7	2.06178e-103	-1.85685	0.109	0.428	4.74519e-99	6_Enterocyte
Gm15500	2.28718e-103	-2.58764	0.061	0.366	5.26394e-99	6_Enterocyte
Psmd10	2.29459e-103	-1.91751	0.108	0.426	5.28099e-99	6_Enterocyte
Dap	2.80872e-103	-1.33082	0.283	0.604	6.46426e-99	6_Enterocyte
Selenot	2.92294e-103	-0.930118	0.462	0.762	6.72716e-99	6_Enterocyte
Guk1	5.20669e-103	-1.76598	0.124	0.446	1.19832e-98	6_Enterocyte
Lsm10	6.48623e-103	-2.31256	0.072	0.379	1.49281e-98	6_Enterocyte
Sdhaf1	8.13747e-103	-2.4113	0.076	0.381	1.87284e-98	6_Enterocyte
Nip7	1.02497e-102	-2.26081	0.083	0.391	2.35898e-98	6_Enterocyte
Rnaseh2b	1.54074e-102	-1.41869	0.213	0.54	3.54601e-98	6_Enterocyte
Dnajc22	1.67698e-102	-1.61597	0.147	0.474	3.85957e-98	6_Enterocyte
Anapc11	2.04611e-102	-1.79311	0.111	0.433	4.70912e-98	6_Enterocyte
Mpst	2.0527e-102	-2.37946	0.067	0.373	4.72428e-98	6_Enterocyte
Atp5l	2.15965e-102	-1.04597	0.406	0.712	4.97042e-98	6_Enterocyte
Gspt1	3.77957e-102	-1.10979	0.366	0.683	8.69868e-98	6_Enterocyte
Eif3d	4.17088e-102	-1.36893	0.223	0.553	9.59928e-98	6_Enterocyte
Hdhd3	5.38792e-102	-1.5642	0.202	0.524	1.24003e-97	6_Enterocyte
Mpp6	6.34398e-102	-1.36376	0.202	0.527	1.46007e-97	6_Enterocyte
Med21	6.90872e-102	-1.89882	0.101	0.417	1.59004e-97	6_Enterocyte
Mtch2	9.05688e-102	-1.03839	0.383	0.7	2.08444e-97	6_Enterocyte
Mcee	9.81807e-102	-2.47678	0.059	0.361	2.25963e-97	6_Enterocyte
Gm21885	1.07649e-101	-2.14828	0.148	0.453	2.47753e-97	6_Enterocyte
Nubp1	1.93577e-101	-2.07204	0.095	0.405	4.45517e-97	6_Enterocyte
Ppif	2.30268e-101	-1.77718	0.131	0.45	5.29962e-97	6_Enterocyte
Gla	3.72902e-101	-1.3694	0.357	0.632	8.58234e-97	6_Enterocyte
Pex2	3.74977e-101	-1.0963	0.294	0.635	8.63009e-97	6_Enterocyte
Mcts1	5.54617e-101	-1.43153	0.174	0.507	1.27645e-96	6_Enterocyte
Tmem192	5.91529e-101	-1.01533	0.427	0.723	1.3614e-96	6_Enterocyte
Pla2g12b	6.45299e-101	-1.0266	0.42	0.72	1.48515e-96	6_Enterocyte
Asna1	1.20836e-100	-1.45776	0.201	0.525	2.78104e-96	6_Enterocyte
Bccip	1.41787e-100	-1.90878	0.109	0.422	3.26323e-96	6_Enterocyte
Gsr	1.43519e-100	-1.14306	0.364	0.646	3.30308e-96	6_Enterocyte
Commd2	1.48307e-100	-2.05383	0.083	0.392	3.41329e-96	6_Enterocyte
Tex264	2.96849e-100	-0.995748	0.472	0.741	6.83198e-96	6_Enterocyte
Agmat	3.12092e-100	-2.02069	0.176	0.482	7.18281e-96	6_Enterocyte
Cyb561d2	4.00702e-100	-2.38548	0.073	0.372	9.22216e-96	6_Enterocyte
Uchl5	4.85279e-100	-1.32146	0.218	0.549	1.11687e-95	6_Enterocyte
Nucks1	5.58995e-100	-1.60696	0.229	0.556	1.28653e-95	6_Enterocyte
Dcun1d5	6.79581e-100	-1.54779	0.166	0.485	1.56405e-95	6_Enterocyte
Galm	7.17074e-100	-1.17856	0.277	0.606	1.65035e-95	6_Enterocyte
Ccdc32	1.34267e-99	-1.4771	0.166	0.496	3.09015e-95	6_Enterocyte
Eef1e1	1.56891e-99	-2.42609	0.072	0.37	3.61084e-95	6_Enterocyte
Dtnbp1	1.63505e-99	-0.889236	0.514	0.79	3.76306e-95	6_Enterocyte
Dnajc21	1.65307e-99	-1.8743	0.113	0.426	3.80454e-95	6_Enterocyte
Arpc1a	2.42133e-99	-0.783177	0.557	0.831	5.57269e-95	6_Enterocyte
Mpv17l2	4.55058e-99	-1.82768	0.124	0.433	1.04732e-94	6_Enterocyte
Cuedc2	4.60488e-99	-1.55125	0.17	0.493	1.05981e-94	6_Enterocyte
Manbal	4.86008e-99	-1.09102	0.309	0.639	1.11855e-94	6_Enterocyte
Auh	5.07374e-99	-1.53617	0.141	0.459	1.16772e-94	6_Enterocyte
Smim4	5.25273e-99	-2.10814	0.086	0.388	1.20892e-94	6_Enterocyte
Dctpp1	6.30667e-99	-2.21394	0.113	0.417	1.45148e-94	6_Enterocyte
Ndufb4	8.03973e-99	-1.73247	0.128	0.441	1.85034e-94	6_Enterocyte
Spg21	8.29696e-99	-1.25063	0.226	0.558	1.90954e-94	6_Enterocyte
Pcna	8.61857e-99	-1.24373	0.289	0.61	1.98356e-94	6_Enterocyte
Elovl1	9.7891e-99	-0.946908	0.509	0.774	2.25296e-94	6_Enterocyte
Erlec1	1.06052e-98	-1.02302	0.372	0.685	2.44078e-94	6_Enterocyte
Cdc37	1.1355e-98	-1.25059	0.239	0.566	2.61336e-94	6_Enterocyte
Rtcb	1.4554e-98	-1.8026	0.12	0.432	3.34961e-94	6_Enterocyte
Uxt	1.56902e-98	-2.00606	0.102	0.407	3.6111e-94	6_Enterocyte
Sugt1	1.57089e-98	-0.960286	0.379	0.701	3.6154e-94	6_Enterocyte
Ptrhd1	1.88395e-98	-2.01349	0.088	0.393	4.33591e-94	6_Enterocyte
Timm22	2.16938e-98	-2.10307	0.095	0.397	4.99284e-94	6_Enterocyte
Sigmar1	2.54352e-98	-1.87084	0.152	0.456	5.85391e-94	6_Enterocyte
Nudt9	2.95657e-98	-1.04646	0.494	0.755	6.80454e-94	6_Enterocyte
Cdk9	3.39561e-98	-1.16682	0.235	0.574	7.815e-94	6_Enterocyte
Lamtor3	4.77525e-98	-0.950091	0.497	0.764	1.09902e-93	6_Enterocyte
Ssr3	4.81741e-98	-0.884458	0.336	0.667	1.10873e-93	6_Enterocyte
Prr5	9.0899e-98	-1.09204	0.394	0.69	2.09204e-93	6_Enterocyte
Nradd	1.43805e-97	-3.28792	0.038	0.32	3.30968e-93	6_Enterocyte
Eno1	1.89955e-97	-1.37153	0.283	0.599	4.37182e-93	6_Enterocyte
Gsta3	2.36666e-97	-1.94646	0.202	0.489	5.44688e-93	6_Enterocyte
Lsm2	2.62731e-97	-3.09209	0.046	0.33	6.04676e-93	6_Enterocyte
Coa6	3.3536e-97	-1.91245	0.106	0.412	7.7183e-93	6_Enterocyte
G3bp2	3.55488e-97	-0.865286	0.525	0.792	8.18156e-93	6_Enterocyte
Psmc6	3.93243e-97	-0.837149	0.512	0.792	9.05048e-93	6_Enterocyte
Tst	4.02598e-97	-2.04558	0.129	0.432	9.26578e-93	6_Enterocyte
Aamdc	4.14718e-97	-1.16585	0.291	0.616	9.54473e-93	6_Enterocyte
Fundc2	4.22319e-97	-2.69904	0.051	0.339	9.71968e-93	6_Enterocyte
Derl2	5.59705e-97	-1.30845	0.205	0.531	1.28816e-92	6_Enterocyte
Plekhj1	7.32642e-97	-1.7508	0.112	0.421	1.68617e-92	6_Enterocyte
Phgdh	1.16237e-96	-2.54337	0.087	0.379	2.67519e-92	6_Enterocyte
Yipf4	2.13354e-96	-1.0724	0.287	0.62	4.91034e-92	6_Enterocyte
Pa2g4	2.31333e-96	-2.24346	0.101	0.401	5.32413e-92	6_Enterocyte
Zfp593	2.35422e-96	-2.00413	0.102	0.401	5.41824e-92	6_Enterocyte
Nr2f6	2.45702e-96	-1.42817	0.204	0.519	5.65483e-92	6_Enterocyte
Hdgf	2.64463e-96	-1.63963	0.213	0.531	6.08662e-92	6_Enterocyte
Smim14	2.87627e-96	-1.04947	0.398	0.698	6.61974e-92	6_Enterocyte
Gm44026	3.48539e-96	-1.50757	0.188	0.501	8.02163e-92	6_Enterocyte
Hsd17b12	4.20612e-96	-1.04193	0.349	0.668	9.68039e-92	6_Enterocyte
Gcat	4.32833e-96	-1.58727	0.183	0.493	9.96165e-92	6_Enterocyte
Psmd9	4.38485e-96	-1.31124	0.213	0.535	1.00917e-91	6_Enterocyte
Ccdc115	4.88235e-96	-2.20936	0.077	0.371	1.12367e-91	6_Enterocyte
Akirin1	7.55328e-96	-1.05631	0.341	0.655	1.73839e-91	6_Enterocyte
Polr2h	7.57001e-96	-1.9318	0.112	0.415	1.74224e-91	6_Enterocyte
Rragd	8.35896e-96	-0.968059	0.467	0.741	1.92381e-91	6_Enterocyte
2300009A05Rik	1.24362e-95	-2.124	0.086	0.381	2.86219e-91	6_Enterocyte
Mylk3	1.50674e-95	-1.86687	0.134	0.438	3.46776e-91	6_Enterocyte
Cdc34	2.0746e-95	-1.10965	0.284	0.611	4.77468e-91	6_Enterocyte
Mtln	2.18812e-95	-2.59152	0.057	0.342	5.03595e-91	6_Enterocyte
Cops3	2.20536e-95	-1.33128	0.217	0.536	5.07564e-91	6_Enterocyte
Nudt2	2.73841e-95	-2.77504	0.043	0.325	6.30246e-91	6_Enterocyte
Exosc7	4.05184e-95	-2.1173	0.092	0.389	9.32531e-91	6_Enterocyte
Tpst2	5.47642e-95	-1.54023	0.149	0.462	1.2604e-90	6_Enterocyte
Sdccag8	8.78699e-95	-1.83143	0.177	0.479	2.02233e-90	6_Enterocyte
Plpp6	1.42298e-94	-1.35978	0.188	0.509	3.275e-90	6_Enterocyte
Spag7	1.56371e-94	-1.52332	0.152	0.466	3.59888e-90	6_Enterocyte
Gpr89	1.65484e-94	-1.35591	0.205	0.525	3.80861e-90	6_Enterocyte
Emc8	1.77413e-94	-2.25518	0.072	0.361	4.08315e-90	6_Enterocyte
Tceal8	1.79795e-94	-1.49572	0.228	0.526	4.13797e-90	6_Enterocyte
Mzt1	2.12622e-94	-1.38747	0.187	0.504	4.89349e-90	6_Enterocyte
Apool	2.31255e-94	-1.57819	0.142	0.454	5.32234e-90	6_Enterocyte
Bad	2.5562e-94	-1.63997	0.139	0.448	5.8831e-90	6_Enterocyte
Stoml2	3.57419e-94	-1.90956	0.102	0.402	8.22599e-90	6_Enterocyte
Tspan31	3.67775e-94	-1.18496	0.324	0.632	8.46434e-90	6_Enterocyte
S100g	4.2287e-94	-3.20856	0.127	0.409	9.73236e-90	6_Enterocyte
Pop5	4.26488e-94	-2.41323	0.075	0.362	9.81563e-90	6_Enterocyte
Txnl4a	4.58811e-94	-2.21122	0.077	0.368	1.05595e-89	6_Enterocyte
Dtd1	5.01447e-94	-2.41303	0.063	0.35	1.15408e-89	6_Enterocyte
Prpf38a	6.45909e-94	-1.53459	0.165	0.476	1.48656e-89	6_Enterocyte
Alad	6.64952e-94	-0.863623	0.497	0.773	1.53039e-89	6_Enterocyte
Arfrp1	1.15278e-93	-1.63512	0.134	0.441	2.65313e-89	6_Enterocyte
Serp1	2.53849e-93	-0.773923	0.437	0.741	5.84233e-89	6_Enterocyte
Nsfl1c	3.26388e-93	-1.61931	0.134	0.441	7.51182e-89	6_Enterocyte
Mtfr1l	3.36169e-93	-1.44889	0.175	0.486	7.73693e-89	6_Enterocyte
Bola1	4.87693e-93	-2.02854	0.096	0.39	1.12243e-88	6_Enterocyte
Tmem222	6.37255e-93	-1.52397	0.16	0.468	1.46664e-88	6_Enterocyte
Thap7	7.17107e-93	-1.36816	0.2	0.513	1.65042e-88	6_Enterocyte
Med19	8.53146e-93	-1.68631	0.12	0.422	1.96351e-88	6_Enterocyte
Slc37a4	9.80538e-93	-1.07574	0.45	0.719	2.25671e-88	6_Enterocyte
Psmd3	1.01832e-92	-1.12443	0.279	0.596	2.34367e-88	6_Enterocyte
Tpt1-ps3	1.02995e-92	-2.30429	0.061	0.344	2.37043e-88	6_Enterocyte
Tmem97	1.54305e-92	-2.33498	0.074	0.36	3.55133e-88	6_Enterocyte
Bbip1	1.71746e-92	-1.64898	0.145	0.448	3.95274e-88	6_Enterocyte
Aldh9a1	1.79752e-92	-0.976145	0.504	0.758	4.13699e-88	6_Enterocyte
Cisd2	2.05872e-92	-1.05969	0.305	0.629	4.73813e-88	6_Enterocyte
Anp32a	2.14062e-92	-1.79417	0.129	0.43	4.92664e-88	6_Enterocyte
Dbnl	2.18083e-92	-1.06087	0.371	0.668	5.01918e-88	6_Enterocyte
Ino80c	2.23153e-92	-1.54483	0.144	0.453	5.13588e-88	6_Enterocyte
Coa4	2.35861e-92	-2.63004	0.054	0.333	5.42833e-88	6_Enterocyte
Ormdl1	2.76605e-92	-1.70299	0.13	0.431	6.36607e-88	6_Enterocyte
Tmem252	3.22017e-92	-1.87319	0.127	0.423	7.41122e-88	6_Enterocyte
Mrpl9	3.8775e-92	-1.54454	0.153	0.462	8.92407e-88	6_Enterocyte
Rnf5	8.87925e-92	-1.56014	0.153	0.459	2.04356e-87	6_Enterocyte
Pbld2	8.89968e-92	-1.42617	0.191	0.501	2.04826e-87	6_Enterocyte
Ube2e1	9.27738e-92	-0.89571	0.372	0.694	2.13519e-87	6_Enterocyte
Rilpl2	9.35762e-92	-1.63169	0.128	0.431	2.15366e-87	6_Enterocyte
Trmt6	9.51118e-92	-1.83733	0.115	0.412	2.189e-87	6_Enterocyte
Phax	9.59643e-92	-1.66336	0.135	0.436	2.20862e-87	6_Enterocyte
Cops4	1.17305e-91	-1.00361	0.283	0.616	2.69977e-87	6_Enterocyte
Cyp2c68	1.40423e-91	-1.10237	0.303	0.62	3.23184e-87	6_Enterocyte
Snx6	1.42997e-91	-0.826853	0.483	0.771	3.29107e-87	6_Enterocyte
2010320M18Rik	1.57363e-91	-1.81749	0.1	0.396	3.62172e-87	6_Enterocyte
Wbp4	1.74256e-91	-1.05689	0.315	0.631	4.01051e-87	6_Enterocyte
Spryd7	2.11826e-91	-1.39943	0.19	0.499	4.87517e-87	6_Enterocyte
Gipc1	4.75405e-91	-1.61643	0.132	0.435	1.09414e-86	6_Enterocyte
Rxylt1	9.76111e-91	-1.28858	0.2	0.515	2.24652e-86	6_Enterocyte
Ola1	1.10503e-90	-1.98407	0.118	0.411	2.54324e-86	6_Enterocyte
Smu1	1.40877e-90	-1.33243	0.196	0.509	3.24229e-86	6_Enterocyte
Tfpi	1.61968e-90	-2.12537	0.112	0.398	3.72769e-86	6_Enterocyte
Nudcd2	1.74601e-90	-2.49138	0.064	0.341	4.01844e-86	6_Enterocyte
Dnttip2	1.7929e-90	-1.11052	0.287	0.598	4.12635e-86	6_Enterocyte
Paxx	2.48811e-90	-1.09133	0.299	0.612	5.72639e-86	6_Enterocyte
Cyhr1	2.51398e-90	-0.864469	0.424	0.734	5.78592e-86	6_Enterocyte
Arl6ip5	2.87637e-90	-1.03423	0.292	0.609	6.61997e-86	6_Enterocyte
Leprotl1	2.99567e-90	-1.28276	0.165	0.475	6.89454e-86	6_Enterocyte
Mat2a	4.16305e-90	-1.49877	0.308	0.586	9.58127e-86	6_Enterocyte
Car13	4.28523e-90	-2.06006	0.083	0.37	9.86246e-86	6_Enterocyte
Tusc2	4.7228e-90	-1.69684	0.122	0.418	1.08695e-85	6_Enterocyte
Vegfb	4.74461e-90	-2.244	0.069	0.35	1.09197e-85	6_Enterocyte
Mtres1	5.34292e-90	-1.79951	0.128	0.42	1.22967e-85	6_Enterocyte
Tmem30b	8.31232e-90	-1.00689	0.31	0.631	1.91308e-85	6_Enterocyte
Endog	8.33406e-90	-1.4019	0.191	0.497	1.91808e-85	6_Enterocyte
Mrpl22	1.11464e-89	-2.57401	0.059	0.331	2.56536e-85	6_Enterocyte
Tiprl	1.50648e-89	-1.50387	0.143	0.444	3.46717e-85	6_Enterocyte
Pdcd2	1.57026e-89	-2.41583	0.056	0.331	3.61395e-85	6_Enterocyte
Maob	2.0054e-89	-1.23678	0.39	0.649	4.61543e-85	6_Enterocyte
Gnptg	2.18599e-89	-1.89479	0.102	0.392	5.03105e-85	6_Enterocyte
Yrdc	3.73495e-89	-1.8986	0.091	0.38	8.59599e-85	6_Enterocyte
Tpd52l2	3.82935e-89	-1.21185	0.217	0.531	8.81325e-85	6_Enterocyte
Mtpn	4.4832e-89	-0.949397	0.364	0.676	1.03181e-84	6_Enterocyte
Ctnnbip1	9.34324e-89	-1.2902	0.193	0.499	2.15035e-84	6_Enterocyte
Clpp	1.0909e-88	-1.50263	0.169	0.469	2.5107e-84	6_Enterocyte
Mmadhc	1.43504e-88	-1.24002	0.206	0.518	3.30275e-84	6_Enterocyte
Pdha1	1.50384e-88	-0.899445	0.454	0.74	3.46108e-84	6_Enterocyte
Dhps	1.68977e-88	-1.24157	0.211	0.525	3.889e-84	6_Enterocyte
Bola2	1.70136e-88	-1.75733	0.124	0.413	3.91568e-84	6_Enterocyte
Sft2d1	2.49938e-88	-1.79403	0.112	0.4	5.75232e-84	6_Enterocyte
0610005C13Rik	2.60834e-88	-1.3526	0.213	0.517	6.00309e-84	6_Enterocyte
Ginm1	2.69064e-88	-1.13073	0.243	0.56	6.19251e-84	6_Enterocyte
Gmfb	2.8053e-88	-0.885173	0.471	0.747	6.4564e-84	6_Enterocyte
Nme6	3.97619e-88	-2.40439	0.06	0.332	9.15119e-84	6_Enterocyte
Imp4	4.04334e-88	-1.98345	0.091	0.373	9.30576e-84	6_Enterocyte
Exosc4	4.54543e-88	-1.63625	0.119	0.412	1.04613e-83	6_Enterocyte
Mrps11	4.64998e-88	-2.0359	0.077	0.359	1.07019e-83	6_Enterocyte
Washc3	4.96204e-88	-1.36532	0.172	0.479	1.14201e-83	6_Enterocyte
Emc2	5.65473e-88	-1.88577	0.103	0.389	1.30144e-83	6_Enterocyte
Abhd11	6.00235e-88	-2.10085	0.09	0.369	1.38144e-83	6_Enterocyte
M6pr	6.59436e-88	-1.06706	0.274	0.585	1.51769e-83	6_Enterocyte
Metrnl	8.30422e-88	-0.980471	0.413	0.692	1.91122e-83	6_Enterocyte
Nans	8.4529e-88	-1.70276	0.13	0.422	1.94544e-83	6_Enterocyte
Tmem243	1.54776e-87	-0.848899	0.413	0.718	3.56216e-83	6_Enterocyte
Ccnd3	1.5857e-87	-1.02834	0.298	0.607	3.64949e-83	6_Enterocyte
Yipf6	1.93129e-87	-1.63648	0.131	0.424	4.44487e-83	6_Enterocyte
Dnajc4	2.15495e-87	-1.58955	0.15	0.439	4.95961e-83	6_Enterocyte
Ube2j2	3.37174e-87	-0.788998	0.513	0.784	7.76006e-83	6_Enterocyte
Fkbp3	3.52283e-87	-2.76357	0.05	0.318	8.10779e-83	6_Enterocyte
Bcl7b	3.73189e-87	-1.15724	0.245	0.556	8.58895e-83	6_Enterocyte
Lsm3	3.82068e-87	-2.05289	0.08	0.361	8.79329e-83	6_Enterocyte
Rps11-ps2	4.33529e-87	-1.83261	0.116	0.399	9.97768e-83	6_Enterocyte
Klhdc2	4.81774e-87	-1.27157	0.197	0.505	1.1088e-82	6_Enterocyte
Jmjd6	5.05407e-87	-1.36828	0.196	0.496	1.16319e-82	6_Enterocyte
Atg5	5.10796e-87	-0.965455	0.3	0.621	1.1756e-82	6_Enterocyte
Ttc32	5.71699e-87	-2.0298	0.08	0.361	1.31577e-82	6_Enterocyte
Avpi1	5.87445e-87	-0.951271	0.381	0.666	1.352e-82	6_Enterocyte
Cyth2	7.01736e-87	-1.2748	0.206	0.51	1.61504e-82	6_Enterocyte
Psmb10	7.3182e-87	-1.11674	0.404	0.673	1.68428e-82	6_Enterocyte
Comt	8.13711e-87	-0.833113	0.495	0.767	1.87275e-82	6_Enterocyte
Morf4l2	1.9605e-86	-0.853158	0.535	0.788	4.51208e-82	6_Enterocyte
Pdap1	3.19264e-86	-1.14197	0.302	0.602	7.34786e-82	6_Enterocyte
Vps36	4.0322e-86	-0.92979	0.366	0.674	9.28011e-82	6_Enterocyte
Tusc3	5.16327e-86	-1.60352	0.139	0.431	1.18833e-81	6_Enterocyte
Sucla2	1.03802e-85	-0.932344	0.467	0.74	2.389e-81	6_Enterocyte
Cox20	1.08159e-85	-1.57564	0.145	0.436	2.48927e-81	6_Enterocyte
Asah1	1.12992e-85	-0.921836	0.34	0.644	2.60052e-81	6_Enterocyte
Etfrf1	1.34691e-85	-1.66657	0.124	0.411	3.0999e-81	6_Enterocyte
Pole4	1.53979e-85	-1.81936	0.094	0.377	3.54383e-81	6_Enterocyte
Pdlim1	1.84763e-85	-1.31334	0.234	0.53	4.25232e-81	6_Enterocyte
Tinagl1	1.86588e-85	-1.3398	0.245	0.536	4.29433e-81	6_Enterocyte
Impa1	2.19197e-85	-1.0948	0.275	0.584	5.04483e-81	6_Enterocyte
Acadvl	2.49191e-85	-0.945829	0.469	0.737	5.73513e-81	6_Enterocyte
Nono	3.32382e-85	-1.21637	0.239	0.542	7.64977e-81	6_Enterocyte
Erich4	3.41562e-85	-0.989912	0.425	0.694	7.86106e-81	6_Enterocyte
Med9	3.54638e-85	-1.87911	0.095	0.374	8.16198e-81	6_Enterocyte
Mrps30	3.63625e-85	-2.18899	0.071	0.342	8.36883e-81	6_Enterocyte
1700096K18Rik	3.86995e-85	-1.73826	0.11	0.395	8.9067e-81	6_Enterocyte
Hnrnph2	3.89018e-85	-1.14985	0.242	0.548	8.95326e-81	6_Enterocyte
Pbdc1	4.79514e-85	-1.38307	0.172	0.468	1.1036e-80	6_Enterocyte
H13	6.47558e-85	-0.786265	0.455	0.738	1.49036e-80	6_Enterocyte
1110059G10Rik	6.51296e-85	-1.26358	0.191	0.496	1.49896e-80	6_Enterocyte
Anp32e	7.58667e-85	-2.31511	0.089	0.361	1.74607e-80	6_Enterocyte
Pip4p1	7.60598e-85	-1.21229	0.236	0.542	1.75052e-80	6_Enterocyte
Urah	9.92751e-85	-2.12785	0.084	0.357	2.28482e-80	6_Enterocyte
Coq9	1.00865e-84	-1.10668	0.261	0.568	2.3214e-80	6_Enterocyte
Colgalt1	1.2711e-84	-1.57335	0.124	0.414	2.92544e-80	6_Enterocyte
Aadac	1.28893e-84	-1.49296	0.334	0.595	2.96646e-80	6_Enterocyte
Fmc1	1.47823e-84	-2.64069	0.059	0.32	3.40214e-80	6_Enterocyte
Dynlt1f	2.12779e-84	-2.46527	0.053	0.316	4.89712e-80	6_Enterocyte
Lyrm2	2.4853e-84	-2.04019	0.083	0.356	5.71992e-80	6_Enterocyte
Zfpl1	2.74419e-84	-1.63526	0.111	0.396	6.31575e-80	6_Enterocyte
Hmbs	2.83527e-84	-2.39509	0.059	0.322	6.52536e-80	6_Enterocyte
Rad23a	3.79509e-84	-1.80528	0.104	0.383	8.73441e-80	6_Enterocyte
Bub3	3.89111e-84	-1.94494	0.105	0.381	8.9554e-80	6_Enterocyte
Lage3	3.9353e-84	-2.69771	0.04	0.298	9.05709e-80	6_Enterocyte
Prpsap1	4.26279e-84	-1.09222	0.366	0.656	9.81082e-80	6_Enterocyte
Mthfd2	4.42913e-84	-2.02865	0.097	0.372	1.01936e-79	6_Enterocyte
Lsm6	4.52996e-84	-2.08143	0.087	0.359	1.04257e-79	6_Enterocyte
Rtf2	7.08819e-84	-0.766905	0.529	0.791	1.63135e-79	6_Enterocyte
Tsen34	9.66846e-84	-1.64231	0.114	0.401	2.2252e-79	6_Enterocyte
Borcs8	1.11772e-83	-1.86278	0.092	0.37	2.57242e-79	6_Enterocyte
Magt1	1.47991e-83	-1.28582	0.192	0.49	3.40602e-79	6_Enterocyte
Sp3os	2.12294e-83	-1.18983	0.224	0.527	4.88596e-79	6_Enterocyte
Sfxn1	2.65046e-83	-1.32861	0.204	0.502	6.10002e-79	6_Enterocyte
Mrpl13	2.69494e-83	-2.46702	0.06	0.322	6.20241e-79	6_Enterocyte
Adi1	2.70406e-83	-1.89579	0.097	0.371	6.22338e-79	6_Enterocyte
Cdk2ap2	2.78482e-83	-1.34166	0.104	0.384	6.40927e-79	6_Enterocyte
Cd151	3.01344e-83	-1.0863	0.271	0.575	6.93543e-79	6_Enterocyte
Abhd16a	3.51091e-83	-0.966847	0.355	0.654	8.08036e-79	6_Enterocyte
Mpg	3.58932e-83	-1.64478	0.116	0.399	8.26082e-79	6_Enterocyte
Mettl23	3.61662e-83	-2.18001	0.069	0.336	8.32366e-79	6_Enterocyte
Rpn1	3.97526e-83	-1.02059	0.333	0.631	9.14905e-79	6_Enterocyte
E2f5	6.69676e-83	-1.41676	0.169	0.46	1.54126e-78	6_Enterocyte
Cdpf1	7.2066e-83	-2.11195	0.081	0.348	1.6586e-78	6_Enterocyte
Cdc26	1.05735e-82	-1.45932	0.151	0.444	2.4335e-78	6_Enterocyte
Snhg3	1.24443e-82	-1.51166	0.157	0.447	2.86405e-78	6_Enterocyte
Insl6	1.47992e-82	-2.38171	0.061	0.322	3.40604e-78	6_Enterocyte
Epsti1	1.51083e-82	-1.06678	0.252	0.552	3.47718e-78	6_Enterocyte
Cited2	1.54972e-82	-0.989931	0.37	0.668	3.56668e-78	6_Enterocyte
Akt1s1	1.82966e-82	-1.42414	0.162	0.45	4.21096e-78	6_Enterocyte
Pmpca	2.19849e-82	-1.52066	0.135	0.42	5.05982e-78	6_Enterocyte
Fam241b	2.51745e-82	-2.27171	0.065	0.328	5.79392e-78	6_Enterocyte
Hopx	2.61878e-82	-2.20683	0.092	0.359	6.02711e-78	6_Enterocyte
Rfxap	2.70186e-82	-1.87342	0.091	0.362	6.21833e-78	6_Enterocyte
Sirt2	2.7669e-82	-0.954327	0.403	0.683	6.36802e-78	6_Enterocyte
Atp6ap1	4.22182e-82	-1.01279	0.324	0.618	9.71651e-78	6_Enterocyte
Tmem86b	5.32157e-82	-1.80397	0.122	0.398	1.22476e-77	6_Enterocyte
Bod1	6.05026e-82	-2.03332	0.085	0.352	1.39247e-77	6_Enterocyte
Nop53	1.26846e-81	-0.806567	0.466	0.751	2.91936e-77	6_Enterocyte
Nit2	3.68364e-81	-2.52769	0.061	0.316	8.4779e-77	6_Enterocyte
Ddx24	3.6878e-81	-0.899768	0.36	0.665	8.48748e-77	6_Enterocyte
Smim11	4.10336e-81	-1.90922	0.087	0.355	9.44388e-77	6_Enterocyte
Orai1	6.4415e-81	-0.895168	0.437	0.707	1.48251e-76	6_Enterocyte
Exosc3	7.2638e-81	-2.13441	0.066	0.327	1.67176e-76	6_Enterocyte
Snrpf	7.90938e-81	-2.74321	0.058	0.313	1.82034e-76	6_Enterocyte
Cxxc5	8.63202e-81	-1.02452	0.327	0.62	1.98666e-76	6_Enterocyte
Derl1	9.39683e-81	-0.704592	0.48	0.76	2.16268e-76	6_Enterocyte
Tmed9	1.17093e-80	-1.72557	0.104	0.381	2.6949e-76	6_Enterocyte
Dmac1	1.47357e-80	-2.50685	0.052	0.305	3.39142e-76	6_Enterocyte
Nubp2	1.57764e-80	-1.97789	0.083	0.349	3.63094e-76	6_Enterocyte
Idh3a	1.57785e-80	-1.73509	0.132	0.405	3.63142e-76	6_Enterocyte
Pxmp4	1.62033e-80	-1.24299	0.228	0.521	3.72918e-76	6_Enterocyte
Pigf	1.72994e-80	-2.01224	0.086	0.35	3.98146e-76	6_Enterocyte
Ctsc	2.44934e-80	-1.07397	0.19	0.482	5.63715e-76	6_Enterocyte
Mrps10	2.46601e-80	-2.15371	0.073	0.333	5.67553e-76	6_Enterocyte
Frg1	4.13329e-80	-0.885689	0.348	0.65	9.51276e-76	6_Enterocyte
Apoo	4.33226e-80	-2.0859	0.078	0.339	9.97069e-76	6_Enterocyte
Dus1l	4.5015e-80	-2.09829	0.078	0.338	1.03602e-75	6_Enterocyte
Srp72	4.63224e-80	-0.97474	0.313	0.613	1.06611e-75	6_Enterocyte
Rbfa	6.06827e-80	-1.80556	0.104	0.372	1.39661e-75	6_Enterocyte
Nbdy	6.14989e-80	-2.32181	0.053	0.306	1.4154e-75	6_Enterocyte
Pdzd11	6.18064e-80	-1.49353	0.124	0.405	1.42247e-75	6_Enterocyte
Surf2	7.16596e-80	-1.90422	0.1	0.365	1.64925e-75	6_Enterocyte
Thoc3	7.54599e-80	-2.20914	0.074	0.332	1.73671e-75	6_Enterocyte
Gstt2	7.81255e-80	-1.19577	0.218	0.513	1.79806e-75	6_Enterocyte
Plp2	9.41871e-80	-2.23465	0.065	0.322	2.16772e-75	6_Enterocyte
Ccdc124	1.01058e-79	-1.27957	0.192	0.481	2.32585e-75	6_Enterocyte
Anpep	1.01547e-79	-1.59731	0.288	0.546	2.33711e-75	6_Enterocyte
Txndc15	1.05783e-79	-1.25583	0.189	0.48	2.43459e-75	6_Enterocyte
Ssr1	1.13702e-79	-1.09785	0.257	0.554	2.61685e-75	6_Enterocyte
Atg3	1.44407e-79	-0.789415	0.449	0.732	3.32352e-75	6_Enterocyte
Snw1	1.50116e-79	-0.865466	0.416	0.701	3.45493e-75	6_Enterocyte
Ilvbl	2.32231e-79	-0.957731	0.331	0.631	5.3448e-75	6_Enterocyte
Rps11-ps1	3.68378e-79	-1.4097	0.162	0.444	8.47822e-75	6_Enterocyte
2510002D24Rik	3.90601e-79	-1.59293	0.134	0.408	8.98967e-75	6_Enterocyte
Gsta1	4.29938e-79	-2.98645	0.089	0.341	9.89502e-75	6_Enterocyte
BC004004	4.30592e-79	-0.866149	0.413	0.701	9.91008e-75	6_Enterocyte
Rnf187	4.40555e-79	-1.34305	0.166	0.451	1.01394e-74	6_Enterocyte
Rras	4.98283e-79	-1.04374	0.351	0.63	1.1468e-74	6_Enterocyte
Pex13	5.61264e-79	-1.16355	0.234	0.526	1.29175e-74	6_Enterocyte
Qars	5.83523e-79	-1.41386	0.154	0.437	1.34298e-74	6_Enterocyte
Macrod1	7.20286e-79	-2.16687	0.079	0.335	1.65774e-74	6_Enterocyte
Nop58	9.78353e-79	-1.71478	0.149	0.423	2.25168e-74	6_Enterocyte
Rragc	9.79386e-79	-0.866372	0.411	0.687	2.25406e-74	6_Enterocyte
Fbxo6	9.93282e-79	-1.36007	0.157	0.444	2.28604e-74	6_Enterocyte
Zfand2b	1.00878e-78	-1.00827	0.292	0.59	2.3217e-74	6_Enterocyte
Tradd	1.02949e-78	-1.3131	0.17	0.457	2.36938e-74	6_Enterocyte
Gyg	1.31146e-78	-1.52059	0.146	0.422	3.01833e-74	6_Enterocyte
Osgep	1.46002e-78	-2.15427	0.065	0.321	3.36025e-74	6_Enterocyte
Ak3	1.48038e-78	-1.11463	0.262	0.551	3.4071e-74	6_Enterocyte
Tmem184a	1.53037e-78	-0.936226	0.43	0.692	3.52215e-74	6_Enterocyte
Itpa	1.54243e-78	-1.46838	0.145	0.421	3.5499e-74	6_Enterocyte
Rbm34	2.28671e-78	-1.33544	0.172	0.455	5.26287e-74	6_Enterocyte
Oaf	3.22686e-78	-1.51937	0.157	0.432	7.42663e-74	6_Enterocyte
Usp14	4.50561e-78	-1.36578	0.185	0.465	1.03697e-73	6_Enterocyte
C1qtnf12	5.03483e-78	-1.75454	0.176	0.447	1.15877e-73	6_Enterocyte
Zmat2	5.2234e-78	-1.0753	0.247	0.542	1.20216e-73	6_Enterocyte
Rnps1	6.53805e-78	-1.25942	0.207	0.493	1.50473e-73	6_Enterocyte
Ubxn6	7.84571e-78	-0.801112	0.419	0.712	1.80569e-73	6_Enterocyte
Ei24	8.2559e-78	-1.28262	0.187	0.472	1.9001e-73	6_Enterocyte
Smc6	1.01572e-77	-1.06584	0.26	0.556	2.33769e-73	6_Enterocyte
S100a13	1.34563e-77	-1.23578	0.195	0.483	3.09696e-73	6_Enterocyte
Prodh	1.39439e-77	-1.62662	0.139	0.412	3.20918e-73	6_Enterocyte
Krt7	1.73029e-77	-1.71911	0.188	0.452	3.98227e-73	6_Enterocyte
Tmx1	1.92945e-77	-1.04141	0.28	0.573	4.44063e-73	6_Enterocyte
Cd302	2.56729e-77	-1.96384	0.12	0.377	5.90863e-73	6_Enterocyte
Arl2bp	3.44739e-77	-1.21953	0.191	0.478	7.93417e-73	6_Enterocyte
Rbis	3.81749e-77	-1.91411	0.092	0.351	8.78596e-73	6_Enterocyte
Asnsd1	4.26719e-77	-1.88412	0.087	0.346	9.82093e-73	6_Enterocyte
Mcrs1	4.92716e-77	-1.14833	0.202	0.497	1.13399e-72	6_Enterocyte
Pnrc2	5.38762e-77	-1.15136	0.228	0.517	1.23996e-72	6_Enterocyte
Rnaset2b	5.81062e-77	-1.77592	0.107	0.37	1.33731e-72	6_Enterocyte
Coa5	5.91932e-77	-1.37939	0.169	0.447	1.36233e-72	6_Enterocyte
Chchd5	7.63874e-77	-1.77911	0.101	0.364	1.75806e-72	6_Enterocyte
Stard10	1.02404e-76	-0.947566	0.446	0.71	2.35683e-72	6_Enterocyte
Rnaset2a	1.27749e-76	-1.62379	0.117	0.385	2.94015e-72	6_Enterocyte
Pus1	1.28434e-76	-2.12287	0.071	0.322	2.9559e-72	6_Enterocyte
Srsf6	2.09134e-76	-1.21771	0.218	0.504	4.81321e-72	6_Enterocyte
Nap1l4	2.16076e-76	-1.08512	0.252	0.539	4.97299e-72	6_Enterocyte
Fnta	2.58081e-76	-1.0335	0.262	0.556	5.93973e-72	6_Enterocyte
Mrps35	3.09775e-76	-1.88632	0.101	0.361	7.12947e-72	6_Enterocyte
Dhrs11	3.963e-76	-1.01106	0.322	0.601	9.12084e-72	6_Enterocyte
B3gat3	4.17634e-76	-1.55054	0.13	0.401	9.61184e-72	6_Enterocyte
Ccs	4.34131e-76	-1.45171	0.151	0.424	9.99151e-72	6_Enterocyte
Mfsd1	5.25931e-76	-1.06689	0.267	0.559	1.21043e-71	6_Enterocyte
Mrpl48	5.61008e-76	-1.08232	0.243	0.531	1.29116e-71	6_Enterocyte
Psmd11	5.76961e-76	-0.794408	0.423	0.712	1.32788e-71	6_Enterocyte
Nop14	6.56703e-76	-1.51491	0.131	0.402	1.5114e-71	6_Enterocyte
Gga2	7.12113e-76	-1.09566	0.306	0.576	1.63893e-71	6_Enterocyte
Phf10	8.30386e-76	-1.36993	0.174	0.45	1.91113e-71	6_Enterocyte
Oxa1l	1.23096e-75	-1.75174	0.113	0.374	2.83305e-71	6_Enterocyte
Ociad1	1.441e-75	-0.836708	0.35	0.643	3.31647e-71	6_Enterocyte
Gars	1.54774e-75	-1.13752	0.279	0.558	3.56213e-71	6_Enterocyte
Pkig	1.87497e-75	-1.22674	0.176	0.462	4.31524e-71	6_Enterocyte
Urm1	2.16236e-75	-1.24719	0.183	0.467	4.97667e-71	6_Enterocyte
Prmt1	3.03532e-75	-1.96654	0.099	0.358	6.98578e-71	6_Enterocyte
2210016L21Rik	3.97027e-75	-1.27184	0.177	0.456	9.13758e-71	6_Enterocyte
Jkamp	6.15446e-75	-1.70233	0.11	0.371	1.41645e-70	6_Enterocyte
Erh	6.69992e-75	-2.14664	0.082	0.332	1.54199e-70	6_Enterocyte
Rbm7	7.05279e-75	-1.22079	0.165	0.446	1.6232e-70	6_Enterocyte
Aldh7a1	9.02308e-75	-1.55422	0.16	0.424	2.07666e-70	6_Enterocyte
Rtca	9.85856e-75	-1.62112	0.118	0.382	2.26895e-70	6_Enterocyte
Ccdc71l	1.38622e-74	-1.30908	0.22	0.495	3.19039e-70	6_Enterocyte
Eif4e	1.50943e-74	-0.880311	0.346	0.639	3.47396e-70	6_Enterocyte
Tfam	1.70445e-74	-1.5191	0.131	0.396	3.9228e-70	6_Enterocyte
Drg1	1.94985e-74	-1.28353	0.169	0.444	4.48757e-70	6_Enterocyte
Dohh	2.95948e-74	-1.30362	0.175	0.446	6.81124e-70	6_Enterocyte
Stard5	3.04486e-74	-0.946934	0.368	0.637	7.00775e-70	6_Enterocyte
Srpr	3.76183e-74	-0.737714	0.445	0.723	8.65785e-70	6_Enterocyte
Hdac1	3.78397e-74	-1.10752	0.229	0.513	8.70881e-70	6_Enterocyte
Sc5d	3.90346e-74	-1.02458	0.275	0.56	8.98381e-70	6_Enterocyte
Bckdk	5.15433e-74	-1.45524	0.157	0.423	1.18627e-69	6_Enterocyte
Eif4b	5.46087e-74	-0.879441	0.462	0.716	1.25682e-69	6_Enterocyte
Zfp560	6.48188e-74	-1.51671	0.106	0.369	1.4918e-69	6_Enterocyte
Ppt1	7.93387e-74	-1.00064	0.256	0.545	1.82598e-69	6_Enterocyte
Tmed5	1.0686e-73	-1.16432	0.191	0.474	2.45939e-69	6_Enterocyte
Zcchc17	1.16775e-73	-1.61218	0.113	0.374	2.68757e-69	6_Enterocyte
Hmox1	1.38491e-73	-2.14951	0.14	0.396	3.18736e-69	6_Enterocyte
Ttc1	1.53775e-73	-1.27126	0.169	0.441	3.53912e-69	6_Enterocyte
Cr1l	1.56577e-73	-0.931466	0.275	0.571	3.60361e-69	6_Enterocyte
Pdk3	1.76493e-73	-1.66427	0.109	0.367	4.06198e-69	6_Enterocyte
Pccb	2.2428e-73	-1.02721	0.269	0.554	5.16181e-69	6_Enterocyte
Znhit1	2.65871e-73	-0.964959	0.288	0.577	6.11901e-69	6_Enterocyte
Ltv1	3.56848e-73	-1.82929	0.091	0.344	8.21285e-69	6_Enterocyte
Tmem199	4.27874e-73	-1.63037	0.113	0.371	9.84753e-69	6_Enterocyte
Rnf186	4.43169e-73	-1.13874	0.361	0.616	1.01995e-68	6_Enterocyte
Mgat4b	4.99305e-73	-1.34151	0.168	0.439	1.14915e-68	6_Enterocyte
Rbbp4	5.00882e-73	-0.878304	0.343	0.635	1.15278e-68	6_Enterocyte
Necap2	5.07386e-73	-0.76611	0.492	0.745	1.16775e-68	6_Enterocyte
Anxa5	6.67412e-73	-1.2062	0.239	0.511	1.53605e-68	6_Enterocyte
Pef1	7.21513e-73	-0.892345	0.311	0.6	1.66056e-68	6_Enterocyte
Nfs1	1.31741e-72	-1.33595	0.15	0.42	3.03203e-68	6_Enterocyte
Eif1a	1.42204e-72	-1.01025	0.317	0.592	3.27282e-68	6_Enterocyte
Zrsr2	1.79756e-72	-1.09114	0.227	0.505	4.13709e-68	6_Enterocyte
Enpp5	2.77919e-72	-1.16052	0.243	0.515	6.39631e-68	6_Enterocyte
Faap20	3.71281e-72	-1.51245	0.123	0.382	8.54504e-68	6_Enterocyte
Ube2v2	4.44161e-72	-1.59032	0.122	0.379	1.02224e-67	6_Enterocyte
1110038F14Rik	4.83952e-72	-1.56672	0.113	0.371	1.11382e-67	6_Enterocyte
Zfp36	4.98669e-72	-0.852667	0.449	0.706	1.14769e-67	6_Enterocyte
Plbd2	6.18659e-72	-1.01194	0.312	0.581	1.42384e-67	6_Enterocyte
Dio1	6.74447e-72	-1.5883	0.133	0.391	1.55224e-67	6_Enterocyte
Gmps	1.2011e-71	-1.50368	0.152	0.413	2.76433e-67	6_Enterocyte
Pitpnb	1.41333e-71	-0.917085	0.33	0.615	3.25278e-67	6_Enterocyte
Bcl10	2.02027e-71	-1.21966	0.176	0.448	4.64965e-67	6_Enterocyte
Polr2m	2.20326e-71	-1.00295	0.235	0.519	5.07081e-67	6_Enterocyte
Psmd13	2.24127e-71	-0.73519	0.48	0.741	5.15829e-67	6_Enterocyte
Cln8	3.41639e-71	-1.64465	0.127	0.381	7.86281e-67	6_Enterocyte
Mapre1	3.42313e-71	-0.717876	0.463	0.737	7.87833e-67	6_Enterocyte
Nudt16	3.5771e-71	-1.55226	0.109	0.363	8.23269e-67	6_Enterocyte
Dazap1	3.9077e-71	-0.952333	0.336	0.616	8.99357e-67	6_Enterocyte
Creb3	5.15728e-71	-1.14671	0.183	0.46	1.18695e-66	6_Enterocyte
Irf8	5.26156e-71	-0.946368	0.219	0.501	1.21095e-66	6_Enterocyte
Anapc15	5.33613e-71	-0.962848	0.356	0.623	1.22811e-66	6_Enterocyte
Mlec	5.39185e-71	-0.80692	0.466	0.725	1.24093e-66	6_Enterocyte
Ube2n	5.40153e-71	-0.740773	0.424	0.711	1.24316e-66	6_Enterocyte
Bet1	5.74002e-71	-1.46439	0.126	0.385	1.32106e-66	6_Enterocyte
Upf3a	6.08564e-71	-1.44256	0.134	0.395	1.40061e-66	6_Enterocyte
Chtop	7.41788e-71	-0.956978	0.287	0.568	1.70722e-66	6_Enterocyte
Ybx3	8.20557e-71	-2.02567	0.137	0.387	1.88851e-66	6_Enterocyte
Eprs	8.86435e-71	-0.922702	0.326	0.595	2.04013e-66	6_Enterocyte
1110032A03Rik	9.69495e-71	-1.3086	0.165	0.431	2.23129e-66	6_Enterocyte
Gtf3c6	9.85717e-71	-1.31418	0.155	0.422	2.26863e-66	6_Enterocyte
4933434E20Rik	1.06231e-70	-1.5174	0.12	0.377	2.4449e-66	6_Enterocyte
Aamp	1.11734e-70	-0.881105	0.302	0.591	2.57155e-66	6_Enterocyte
Ocel1	1.1234e-70	-1.17149	0.191	0.464	2.58551e-66	6_Enterocyte
Pdhb	1.3424e-70	-0.951641	0.264	0.551	3.08953e-66	6_Enterocyte
Hmgn5	1.61731e-70	-1.75429	0.118	0.368	3.72223e-66	6_Enterocyte
Ccdc47	2.55381e-70	-1.05476	0.224	0.501	5.8776e-66	6_Enterocyte
Brix1	2.94495e-70	-1.5541	0.13	0.385	6.7778e-66	6_Enterocyte
Sap30l	6.0007e-70	-0.703007	0.5	0.766	1.38106e-65	6_Enterocyte
Stt3a	6.10712e-70	-0.879005	0.304	0.588	1.40555e-65	6_Enterocyte
Fgfr1op2	7.00539e-70	-0.733541	0.443	0.714	1.61229e-65	6_Enterocyte
Dmac2l	8.23439e-70	-1.52229	0.13	0.383	1.89514e-65	6_Enterocyte
Thnsl2	1.224e-69	-1.26656	0.179	0.446	2.81704e-65	6_Enterocyte
Lin7c	1.38704e-69	-0.845295	0.372	0.644	3.19227e-65	6_Enterocyte
Prr15l	1.40849e-69	-1.0977	0.254	0.53	3.24164e-65	6_Enterocyte
Id1	1.57666e-69	-1.386	0.311	0.564	3.62868e-65	6_Enterocyte
Babam1	1.7281e-69	-1.11655	0.209	0.481	3.97723e-65	6_Enterocyte
Rbm17	1.80784e-69	-1.39638	0.154	0.415	4.16074e-65	6_Enterocyte
Alkbh6	2.37052e-69	-1.51059	0.119	0.372	5.45574e-65	6_Enterocyte
Dpp3	2.65914e-69	-1.10252	0.208	0.484	6.12001e-65	6_Enterocyte
Cggbp1	3.28464e-69	-0.877918	0.324	0.608	7.5596e-65	6_Enterocyte
Gpi1	5.50256e-69	-1.02234	0.369	0.63	1.26641e-64	6_Enterocyte
Dnttip1	6.76832e-69	-0.906654	0.284	0.563	1.55773e-64	6_Enterocyte
Cyp4f16	9.61531e-69	-1.36678	0.202	0.459	2.21296e-64	6_Enterocyte
Tm9sf4	9.79588e-69	-0.86341	0.309	0.597	2.25452e-64	6_Enterocyte
Aph1a	9.89e-69	-0.85738	0.337	0.616	2.27618e-64	6_Enterocyte
Arl8b	1.17267e-68	-0.861148	0.352	0.624	2.69889e-64	6_Enterocyte
Msmo1	1.28781e-68	-1.5075	0.153	0.408	2.96389e-64	6_Enterocyte
Cfl2	1.65085e-68	-1.2404	0.176	0.437	3.79943e-64	6_Enterocyte
Degs1	1.96002e-68	-1.46853	0.135	0.39	4.51098e-64	6_Enterocyte
Anapc5	6.42529e-68	-0.813811	0.386	0.662	1.47878e-63	6_Enterocyte
Dnajc8	6.72178e-68	-0.791012	0.371	0.651	1.54702e-63	6_Enterocyte
Yipf3	1.34381e-67	-0.775412	0.379	0.657	3.09278e-63	6_Enterocyte
Mat2b	1.94128e-67	-0.856724	0.333	0.609	4.46786e-63	6_Enterocyte
Matr3	2.81302e-67	-1.03317	0.24	0.508	6.47417e-63	6_Enterocyte
Ddx1	2.90799e-67	-1.17547	0.2	0.465	6.69273e-63	6_Enterocyte
Mgat2	3.83731e-67	-1.44788	0.128	0.379	8.83157e-63	6_Enterocyte
Pigs	4.13155e-67	-1.29692	0.154	0.413	9.50877e-63	6_Enterocyte
Rmdn3	5.68783e-67	-0.945007	0.33	0.595	1.30905e-62	6_Enterocyte
Akirin2	6.57795e-67	-0.97972	0.257	0.531	1.51391e-62	6_Enterocyte
Serinc1	6.59767e-67	-0.795748	0.398	0.674	1.51845e-62	6_Enterocyte
Mtf1	8.71185e-67	-1.32777	0.154	0.408	2.00503e-62	6_Enterocyte
Thumpd3	9.28267e-67	-1.41205	0.144	0.396	2.13641e-62	6_Enterocyte
Ccdc25	9.62404e-67	-0.935427	0.291	0.566	2.21497e-62	6_Enterocyte
Cenpb	1.52015e-66	-0.730655	0.46	0.719	3.49862e-62	6_Enterocyte
Tmem64	2.30434e-66	-1.10269	0.243	0.503	5.30345e-62	6_Enterocyte
Glud1	2.52528e-66	-1.07729	0.254	0.52	5.81193e-62	6_Enterocyte
Cpt2	3.21063e-66	-1.16271	0.207	0.467	7.38928e-62	6_Enterocyte
Zadh2	4.42015e-66	-1.17714	0.183	0.444	1.0173e-61	6_Enterocyte
Dnajb1	4.91942e-66	-1.0505	0.194	0.463	1.13221e-61	6_Enterocyte
Cdc123	5.0074e-66	-1.08025	0.194	0.463	1.15245e-61	6_Enterocyte
Ap3s1	1.06816e-65	-0.701889	0.487	0.74	2.45836e-61	6_Enterocyte
Rchy1	1.33225e-65	-0.74266	0.422	0.694	3.06617e-61	6_Enterocyte
Maz	1.33277e-65	-1.21547	0.16	0.419	3.06737e-61	6_Enterocyte
Fam241a	1.5174e-65	-1.24495	0.151	0.407	3.49229e-61	6_Enterocyte
Plpp5	2.13301e-65	-1.01667	0.206	0.472	4.90912e-61	6_Enterocyte
Slc16a1	2.50581e-65	-0.977909	0.245	0.509	5.76713e-61	6_Enterocyte
Zfp330	3.0474e-65	-1.3207	0.145	0.395	7.01359e-61	6_Enterocyte
Tmem9b	4.70205e-65	-0.836271	0.381	0.64	1.08218e-60	6_Enterocyte
Smarca5	5.40734e-65	-0.783956	0.409	0.676	1.2445e-60	6_Enterocyte
Alkbh3	7.3809e-65	-1.15723	0.186	0.443	1.69871e-60	6_Enterocyte
Fam204a	7.49917e-65	-1.05893	0.195	0.46	1.72593e-60	6_Enterocyte
Esf1	1.8533e-64	-1.28327	0.144	0.396	4.26537e-60	6_Enterocyte
Rab21	2.85589e-64	-0.643619	0.466	0.737	6.57282e-60	6_Enterocyte
Dusp11	2.98174e-64	-0.757452	0.398	0.668	6.86246e-60	6_Enterocyte
Dcaf13	3.65047e-64	-1.07846	0.209	0.47	8.40156e-60	6_Enterocyte
Otub1	3.73672e-64	-0.771448	0.395	0.66	8.60005e-60	6_Enterocyte
Dek	5.30034e-64	-0.886253	0.35	0.623	1.21987e-59	6_Enterocyte
Bak1	6.90679e-64	-0.923016	0.278	0.547	1.5896e-59	6_Enterocyte
Pet100	8.26967e-64	-1.16335	0.174	0.43	1.90326e-59	6_Enterocyte
Ufl1	1.28562e-63	-0.998524	0.208	0.475	2.95886e-59	6_Enterocyte
Zfp36l2	1.56405e-63	-0.856964	0.406	0.657	3.59967e-59	6_Enterocyte
Sarnp	1.56811e-63	-0.800398	0.344	0.619	3.609e-59	6_Enterocyte
Ifnar2	2.1657e-63	-0.998188	0.209	0.474	4.98436e-59	6_Enterocyte
Pdia4	2.61824e-63	-0.263673	0.161	0.413	6.02588e-59	6_Enterocyte
Tprkb	2.80139e-63	-0.754386	0.442	0.693	6.4474e-59	6_Enterocyte
Tmem98	3.38696e-63	-0.84337	0.267	0.539	7.79509e-59	6_Enterocyte
Arf6	3.78588e-63	-0.903734	0.266	0.537	8.71319e-59	6_Enterocyte
Atp6v1c1	6.03118e-63	-0.822231	0.343	0.61	1.38808e-58	6_Enterocyte
Tomm70a	8.90282e-63	-0.935218	0.327	0.589	2.04898e-58	6_Enterocyte
Taf12	9.08811e-63	-1.17922	0.164	0.416	2.09163e-58	6_Enterocyte
Cbx1	9.22607e-63	-0.891059	0.287	0.561	2.12338e-58	6_Enterocyte
Yaf2	1.35774e-62	-1.08052	0.183	0.438	3.12484e-58	6_Enterocyte
Bnip3l	1.55524e-62	-0.62912	0.372	0.653	3.57938e-58	6_Enterocyte
Ssx2ip	1.57293e-62	-0.80185	0.343	0.619	3.62009e-58	6_Enterocyte
Ift43	3.72183e-62	-0.880883	0.268	0.541	8.5658e-58	6_Enterocyte
Clrn3	5.42781e-62	-0.680433	0.475	0.732	1.24921e-57	6_Enterocyte
Pigt	5.77045e-62	-0.873116	0.298	0.563	1.32807e-57	6_Enterocyte
Ppp2r1a	1.07645e-61	-0.845775	0.306	0.57	2.47746e-57	6_Enterocyte
Zdhhc3	1.30744e-61	-0.74264	0.365	0.637	3.00907e-57	6_Enterocyte
Pon3	1.52607e-61	-0.875867	0.311	0.571	3.51224e-57	6_Enterocyte
Immp1l	2.50098e-61	-0.946844	0.243	0.506	5.756e-57	6_Enterocyte
Atg101	4.59885e-61	-1.09589	0.16	0.411	1.05843e-56	6_Enterocyte
Leprot	5.32642e-61	-0.657842	0.451	0.715	1.22587e-56	6_Enterocyte
Atxn10	5.86308e-61	-0.898396	0.294	0.551	1.34939e-56	6_Enterocyte
Pim3	7.12344e-61	-1.02527	0.26	0.518	1.63946e-56	6_Enterocyte
Otulin	8.65156e-61	-0.96661	0.218	0.476	1.99116e-56	6_Enterocyte
Gpbp1	1.04176e-60	-0.943291	0.253	0.514	2.39762e-56	6_Enterocyte
Fam192a	1.2498e-60	-0.94142	0.237	0.499	2.87643e-56	6_Enterocyte
Psmc1	1.31684e-60	-0.789242	0.353	0.613	3.03071e-56	6_Enterocyte
Pgm3	1.42502e-60	-0.88167	0.305	0.564	3.27969e-56	6_Enterocyte
Pafah1b2	2.08719e-60	-0.73632	0.35	0.622	4.80367e-56	6_Enterocyte
Atg10	3.06385e-60	-0.9599	0.233	0.495	7.05145e-56	6_Enterocyte
Puf60	3.79963e-60	-0.901954	0.246	0.512	8.74485e-56	6_Enterocyte
Tprgl	4.79531e-60	-0.961115	0.209	0.462	1.10364e-55	6_Enterocyte
Pgd	5.10598e-60	-0.74054	0.407	0.662	1.17514e-55	6_Enterocyte
Adgrg7	5.35952e-60	-0.925952	0.263	0.522	1.23349e-55	6_Enterocyte
Nras	6.27251e-60	-0.854181	0.294	0.561	1.44362e-55	6_Enterocyte
Arrdc1	9.10952e-60	-1.02151	0.217	0.47	2.09656e-55	6_Enterocyte
Zfp622	1.04239e-59	-0.891207	0.313	0.57	2.39905e-55	6_Enterocyte
Tmed7	1.07207e-59	-0.647578	0.467	0.725	2.46737e-55	6_Enterocyte
Tmem82	1.66708e-59	-0.97498	0.245	0.497	3.83677e-55	6_Enterocyte
Tcea1	2.81972e-59	-0.997389	0.222	0.474	6.48959e-55	6_Enterocyte
Atp1b3	2.922e-59	-0.970721	0.18	0.433	6.72499e-55	6_Enterocyte
Sirt7	3.08722e-59	-0.744523	0.4	0.655	7.10523e-55	6_Enterocyte
Fam207a	3.25773e-59	-0.879557	0.269	0.525	7.49767e-55	6_Enterocyte
Golga7	4.27988e-59	-0.907433	0.245	0.502	9.85015e-55	6_Enterocyte
Wbp11	6.54244e-59	-0.945024	0.22	0.478	1.50574e-54	6_Enterocyte
Smndc1	9.54822e-59	-0.960856	0.206	0.46	2.19752e-54	6_Enterocyte
Tm7sf3	1.21127e-58	-0.709385	0.433	0.685	2.78774e-54	6_Enterocyte
Klf13	3.09017e-58	-0.751692	0.329	0.591	7.11203e-54	6_Enterocyte
Btbd1	3.65026e-58	-0.698286	0.373	0.638	8.40107e-54	6_Enterocyte
Eapp	3.95259e-58	-0.634099	0.375	0.655	9.0969e-54	6_Enterocyte
Kctd5	5.465e-58	-0.729083	0.299	0.567	1.25777e-53	6_Enterocyte
Rnf181	1.29076e-57	-0.925996	0.256	0.509	2.9707e-53	6_Enterocyte
Clptm1	2.0698e-57	-0.726889	0.38	0.641	4.76364e-53	6_Enterocyte
Kras	2.77837e-57	-0.686959	0.433	0.69	6.39442e-53	6_Enterocyte
Exoc3	3.55014e-57	-0.852599	0.291	0.544	8.17065e-53	6_Enterocyte
Cdk5rap3	1.45981e-56	-0.877263	0.259	0.514	3.35976e-52	6_Enterocyte
Fbxo9	1.54515e-56	-0.875574	0.261	0.515	3.55616e-52	6_Enterocyte
Synj2bp	2.40336e-56	-0.845318	0.257	0.513	5.53134e-52	6_Enterocyte
Nmt1	3.86773e-56	-0.871664	0.239	0.494	8.90158e-52	6_Enterocyte
Ganab	4.04884e-56	-0.888312	0.25	0.501	9.3184e-52	6_Enterocyte
Mospd1	4.33245e-56	-0.696074	0.414	0.665	9.97114e-52	6_Enterocyte
Arl8a	1.49765e-55	-0.876143	0.267	0.517	3.44684e-51	6_Enterocyte
Stk19	1.69851e-55	-0.750824	0.271	0.531	3.90912e-51	6_Enterocyte
Dok4	3.45981e-55	-0.716328	0.38	0.634	7.96274e-51	6_Enterocyte
Slc25a15	8.84805e-55	-0.734979	0.365	0.619	2.03638e-50	6_Enterocyte
Rab1b	1.19091e-54	-0.738356	0.352	0.603	2.74087e-50	6_Enterocyte
Irf2bp2	7.25764e-54	-0.663081	0.423	0.674	1.67035e-49	6_Enterocyte
Ctbp1	1.03018e-53	-0.710747	0.37	0.625	2.37096e-49	6_Enterocyte
Pcnp	1.15352e-53	-0.731678	0.329	0.581	2.65482e-49	6_Enterocyte
Scarb2	3.26051e-52	-0.700538	0.344	0.597	7.50406e-48	6_Enterocyte
Ugt2b34	5.88508e-51	-0.688903	0.261	0.515	1.35445e-46	6_Enterocyte
Cmtm6	6.80088e-51	-0.686279	0.31	0.564	1.56522e-46	6_Enterocyte
Paip1	7.13173e-50	-0.696996	0.334	0.585	1.64137e-45	6_Enterocyte
Meg3	0	4.40223	1	0.163	0	7_Enterocyte
Rian	0	5.18477	0.9	0.07	0	7_Enterocyte
B830012L14Rik	0	5.40842	0.693	0.032	0	7_Enterocyte
Gm37899	0	5.39564	0.561	0.02	0	7_Enterocyte
Mirg	0	4.8414	0.499	0.027	0	7_Enterocyte
Bex4	2.70619e-106	0.86449	0.803	0.551	6.2283e-102	7_Enterocyte
Msrb3	9.78342e-83	0.937651	0.62	0.363	2.25165e-78	7_Enterocyte
Csrp2	0	4.80161	0.994	0.095	0	8_Stem
Ppp1r1b	0	5.59949	0.957	0.062	0	8_Stem
Ccnd2	0	4.01596	0.981	0.087	0	8_Stem
Olfm4	0	8.17495	0.855	0.02	0	8_Stem
Slc12a2	0	4.85805	0.948	0.125	0	8_Stem
Ace	0	-5.62876	0.09	0.911	0	8_Stem
Rcc2	0	4.27438	0.914	0.095	0	8_Stem
Cubn	0	-5.61931	0.088	0.904	0	8_Stem
Dut	0	5.25278	0.88	0.071	0	8_Stem
Kcnq1	0	4.93234	0.91	0.103	0	8_Stem
Rab30	0	-6.24065	0.11	0.916	0	8_Stem
F10	0	-6.03265	0.038	0.841	0	8_Stem
Ifitm2	0	4.16379	1	0.199	0	8_Stem
Mir22hg	0	-5.68065	0.048	0.845	0	8_Stem
Lct	0	-5.50172	0.084	0.88	0	8_Stem
Impdh2	0	4.49832	0.876	0.084	0	8_Stem
Renbp	0	-5.0936	0.159	0.949	0	8_Stem
Ehf	0	3.92961	0.873	0.084	0	8_Stem
Mep1b	0	-5.27585	0.062	0.851	0	8_Stem
Tuba1b	0	5.45284	0.895	0.107	0	8_Stem
Espn	0	-4.76225	0.1	0.885	0	8_Stem
Nap1l1	0	4.16424	0.91	0.127	0	8_Stem
Npc1l1	0	-4.5366	0.094	0.875	0	8_Stem
Mpp1	0	-4.55822	0.181	0.962	0	8_Stem
Lipa	0	-4.94379	0.106	0.884	0	8_Stem
Slc6a19	0	-3.969	0.181	0.954	0	8_Stem
Prdx4	0	3.92215	0.933	0.161	0	8_Stem
Tubb5	0	5.20234	0.969	0.199	0	8_Stem
Alpi	0	-5.39661	0.203	0.968	0	8_Stem
Tm6sf2	0	-4.03379	0.146	0.91	0	8_Stem
Gk	0	-4.13409	0.151	0.915	0	8_Stem
Ccdc34	0	4.32652	0.962	0.2	0	8_Stem
Dst	0	-4.28059	0.128	0.887	0	8_Stem
Hacd1	0	3.94887	0.867	0.108	0	8_Stem
Rhoc	0	-4.5151	0.2	0.957	0	8_Stem
Gda	0	-4.52347	0.171	0.927	0	8_Stem
Gar1	0	3.93658	0.87	0.117	0	8_Stem
Stmn1	0	5.26926	0.979	0.226	0	8_Stem
Snhg4	0	4.63156	0.814	0.061	0	8_Stem
Sema6a	0	-5.13624	0.049	0.798	0	8_Stem
Lmnb1	0	5.06852	0.814	0.066	0	8_Stem
Npm3	0	3.64758	0.887	0.139	0	8_Stem
Slc46a3	0	-5.83614	0.038	0.785	0	8_Stem
Cdkn1c	0	-4.90402	0.215	0.962	0	8_Stem
AI506816	0	5.06104	0.784	0.041	0	8_Stem
Lgals3	0	-5.66408	0.1	0.843	0	8_Stem
Retreg1	0	-4.82914	0.066	0.807	0	8_Stem
Marcks	0	3.17946	0.872	0.131	0	8_Stem
Slc6a8	0	-3.89766	0.175	0.912	0	8_Stem
Ass1	0	-4.67696	0.187	0.923	0	8_Stem
Npl	0	-6.13773	0.22	0.953	0	8_Stem
Dab2	0	-4.81893	0.228	0.961	0	8_Stem
Gramd1b	0	-4.66811	0.075	0.807	0	8_Stem
Spp2	0	-5.26314	0.081	0.813	0	8_Stem
Clec2h	0	-4.81889	0.245	0.977	0	8_Stem
Krt19	0	3.63168	0.998	0.266	0	8_Stem
Mall	0	-3.8079	0.132	0.862	0	8_Stem
Ifit1bl2	0	-5.60954	0.037	0.767	0	8_Stem
Uap1l1	0	-4.4207	0.24	0.969	0	8_Stem
Vav3	0	4.91378	0.759	0.033	0	8_Stem
Ace2	0	-5.17574	0.258	0.98	0	8_Stem
Gm43305	0	4.20385	0.904	0.184	0	8_Stem
Clec2e	0	-4.98179	0.088	0.807	0	8_Stem
Slc7a9	0	-3.80212	0.238	0.956	0	8_Stem
Dtymk	0	3.63974	0.934	0.217	0	8_Stem
Slc51a	0	-3.76632	0.25	0.967	0	8_Stem
Gm2061	0	-5.28457	0.05	0.765	0	8_Stem
Hmgn2	0	3.66849	0.94	0.225	0	8_Stem
Tmem144	0	-4.40923	0.118	0.832	0	8_Stem
Snrpf	0	3.51541	0.971	0.258	0	8_Stem
Lbr	0	3.63608	0.846	0.134	0	8_Stem
Abhd14a	0	4.80813	0.75	0.039	0	8_Stem
Lsm5	0	3.42083	0.88	0.17	0	8_Stem
Dkc1	0	3.76236	0.817	0.108	0	8_Stem
Lyar	0	3.60909	0.878	0.17	0	8_Stem
Atp6v0a1	0	-3.84541	0.148	0.856	0	8_Stem
Snhg1	0	3.4921	0.896	0.188	0	8_Stem
Cdca7	0	6.86787	0.718	0.012	0	8_Stem
Mafb	0	-4.44993	0.066	0.771	0	8_Stem
Ehd1	0	-3.557	0.219	0.924	0	8_Stem
Cdca3	0	6.59189	0.727	0.022	0	8_Stem
Bst1	0	-5.76878	0.041	0.745	0	8_Stem
Mki67	0	6.6011	0.73	0.026	0	8_Stem
Shmt1	0	3.91324	0.794	0.092	0	8_Stem
Selenoh	0	3.51447	0.902	0.204	0	8_Stem
Grina	0	-3.85588	0.162	0.859	0	8_Stem
Dgat2	0	-4.6206	0.281	0.977	0	8_Stem
Pclaf	0	7.53068	0.708	0.012	0	8_Stem
Tmpo	0	3.83587	0.904	0.213	0	8_Stem
Mrps28	0	2.98059	0.912	0.225	0	8_Stem
Fbl	0	3.28421	0.884	0.197	0	8_Stem
Sox4	0	3.54397	0.795	0.109	0	8_Stem
Pigr	0	3.96572	0.823	0.139	0	8_Stem
Pdzk1	0	-5.33117	0.033	0.717	0	8_Stem
Spc24	0	4.92508	0.748	0.064	0	8_Stem
Slc40a1	0	-4.03815	0.277	0.959	0	8_Stem
Slc51b	0	-3.60293	0.258	0.94	0	8_Stem
Meltf	0	-6.31049	0.14	0.821	0	8_Stem
Ephx2	0	-4.14101	0.118	0.798	0	8_Stem
Nfia	0	3.48299	0.898	0.219	0	8_Stem
Hddc2	0	3.11792	0.836	0.157	0	8_Stem
Rfc4	0	4.28548	0.754	0.077	0	8_Stem
Pdzk1ip1	0	-3.77845	0.2	0.876	0	8_Stem
Ucp2	0	2.85676	0.934	0.259	0	8_Stem
Slc39a4	0	-4.01011	0.126	0.801	0	8_Stem
Apex1	0	3.10651	0.89	0.216	0	8_Stem
Neu1	0	-4.93371	0.306	0.98	0	8_Stem
Cideb	0	-3.08854	0.218	0.891	0	8_Stem
Rhod	0	-6.06783	0.024	0.695	0	8_Stem
Irf7	0	-4.49856	0.077	0.747	0	8_Stem
Chp2	0	-4.18517	0.099	0.768	0	8_Stem
Gpatch4	0	3.44602	0.781	0.114	0	8_Stem
Hmga2	0	5.80179	0.685	0.018	0	8_Stem
Lrch1	0	3.1054	0.769	0.103	0	8_Stem
Exoc3l4	0	-4.41256	0.08	0.745	0	8_Stem
Clca3b	0	7.23536	0.672	0.008	0	8_Stem
Gch1	0	-3.77365	0.252	0.916	0	8_Stem
Tcn2	0	-3.95036	0.294	0.957	0	8_Stem
Ifit1	0	-5.12255	0.045	0.708	0	8_Stem
Mecr	0	3.05331	0.836	0.175	0	8_Stem
Mettl1	0	4.11273	0.721	0.06	0	8_Stem
Tyms	0	3.99789	0.776	0.116	0	8_Stem
Stx3	0	-3.23461	0.277	0.935	0	8_Stem
Rrp15	0	3.21765	0.797	0.14	0	8_Stem
Cidec	0	-3.29874	0.19	0.847	0	8_Stem
Enpep	0	-4.29586	0.122	0.778	0	8_Stem
Dach1	0	2.64783	0.731	0.075	0	8_Stem
Rnaseh2c	0	3.17739	0.926	0.27	0	8_Stem
Ncoa4	0	-3.36438	0.193	0.849	0	8_Stem
Fkbp3	0	2.9874	0.919	0.265	0	8_Stem
Arhgef38	0	2.58844	0.748	0.095	0	8_Stem
Cmtm8	0	-3.83014	0.108	0.761	0	8_Stem
Clca4b	0	-6.11734	0.315	0.966	0	8_Stem
Smim1	0	-3.62635	0.134	0.785	0	8_Stem
Thyn1	0	3.0689	0.81	0.159	0	8_Stem
Cenpw	0	5.09407	0.686	0.035	0	8_Stem
Ppil1	0	3.33237	0.785	0.135	0	8_Stem
Prmt1	0	3.16452	0.956	0.306	0	8_Stem
Naga	0	-5.23046	0.328	0.978	0	8_Stem
Ptprh	0	-3.96351	0.1	0.749	0	8_Stem
Mogat2	0	-3.22063	0.216	0.864	0	8_Stem
Nolc1	0	3.43039	0.78	0.133	0	8_Stem
Enpp3	0	-5.7634	0.054	0.701	0	8_Stem
Ybx3	0	3.47134	0.982	0.336	0	8_Stem
Tspan1	0	2.57673	0.727	0.082	0	8_Stem
Paics	0	4.63768	0.684	0.039	0	8_Stem
Amdhd2	0	-3.68286	0.222	0.867	0	8_Stem
Nckap5	0	-4.0347	0.304	0.947	0	8_Stem
Cdhr5	0	-5.09749	0.348	0.99	0	8_Stem
Rpa3	0	3.66511	0.74	0.099	0	8_Stem
Lgr5	0	7.56743	0.648	0.007	0	8_Stem
Tfrc	0	3.33237	0.798	0.158	0	8_Stem
Slco2a1	0	-3.22412	0.23	0.869	0	8_Stem
Pcyt1a	0	-3.25308	0.236	0.875	0	8_Stem
S100g	0	2.74142	0.994	0.356	0	8_Stem
Tdrp	0	-5.20558	0.052	0.688	0	8_Stem
Ube2c	0	4.46233	0.831	0.196	0	8_Stem
Pik3r1	0	2.82131	0.868	0.233	0	8_Stem
Cpeb4	0	-3.41557	0.14	0.774	0	8_Stem
Mamdc4	0	-4.24129	0.334	0.968	0	8_Stem
Pxdc1	0	-4.78518	0.053	0.686	0	8_Stem
Rgcc	0	7.21537	0.642	0.009	0	8_Stem
Pdss1	0	3.05003	0.801	0.17	0	8_Stem
Mcm7	0	4.0368	0.709	0.078	0	8_Stem
Kcnn4	0	6.89881	0.638	0.007	0	8_Stem
Litaf	0	-2.98462	0.245	0.876	0	8_Stem
Lbh	0	-3.36106	0.153	0.784	0	8_Stem
Kcnk1	0	2.72339	0.807	0.177	0	8_Stem
Cdhr2	0	-4.3417	0.347	0.977	0	8_Stem
Man2b2	0	-4.53304	0.054	0.683	0	8_Stem
Slc11a2	0	-3.85663	0.102	0.731	0	8_Stem
Aqp1	0	5.57088	0.644	0.016	0	8_Stem
Pck1	0	-5.33771	0.164	0.791	0	8_Stem
Gnl3	0	2.9089	0.872	0.245	0	8_Stem
Ablim1	0	-3.46096	0.134	0.761	0	8_Stem
Esrrg	0	4.56113	0.677	0.051	0	8_Stem
Tipin	0	4.25031	0.699	0.073	0	8_Stem
Topbp1	0	3.79286	0.734	0.108	0	8_Stem
Bzw2	0	2.81101	0.955	0.329	0	8_Stem
Tfec	0	-3.58722	0.125	0.75	0	8_Stem
Maf	0	-3.24149	0.312	0.936	0	8_Stem
Lrig1	0	4.20425	0.678	0.054	0	8_Stem
Birc5	0	5.94321	0.681	0.057	0	8_Stem
Esrp1	0	2.88294	0.747	0.124	0	8_Stem
Slc34a2	0	-3.54526	0.189	0.812	0	8_Stem
Mxd1	0	-4.96978	0.061	0.684	0	8_Stem
Ruvbl2	0	3.87812	0.692	0.07	0	8_Stem
Rpl10a-ps1	0	2.62017	0.854	0.233	0	8_Stem
Vgll4	0	3.18085	0.769	0.149	0	8_Stem
Dpp7	0	-4.91649	0.07	0.69	0	8_Stem
Cks1b	0	4.88655	0.666	0.047	0	8_Stem
Anp32e	0	3.19127	0.929	0.31	0	8_Stem
Mcoln3	0	-4.63325	0.05	0.669	0	8_Stem
Naa10	0	2.53019	0.88	0.261	0	8_Stem
Areg	0	-4.69461	0.088	0.706	0	8_Stem
Gm47283	0	3.04802	0.787	0.169	0	8_Stem
Map1lc3a	0	-3.2381	0.17	0.787	0	8_Stem
Cyp3a13	0	-2.85517	0.272	0.889	0	8_Stem
Wdr12	0	3.06832	0.768	0.152	0	8_Stem
Mybbp1a	0	3.14405	0.776	0.161	0	8_Stem
Smc2	0	5.69933	0.655	0.041	0	8_Stem
Slc27a4	0	-3.05465	0.153	0.766	0	8_Stem
1110008P14Rik	0	-3.69938	0.111	0.724	0	8_Stem
Shisa5	0	-3.0331	0.27	0.882	0	8_Stem
Gns	0	-3.02835	0.235	0.847	0	8_Stem
Top2a	0	7.63303	0.631	0.019	0	8_Stem
Optn	0	-2.89484	0.271	0.882	0	8_Stem
Clcn5	0	-3.18411	0.303	0.914	0	8_Stem
Gm9616	0	2.88763	0.765	0.155	0	8_Stem
Cbx3	0	3.03992	0.969	0.36	0	8_Stem
Rbmxl1	0	3.06846	0.748	0.139	0	8_Stem
Mkrn2os	0	-2.76822	0.289	0.897	0	8_Stem
Bmyc	0	3.46834	0.68	0.073	0	8_Stem
Tfdp1	0	3.27477	0.728	0.121	0	8_Stem
Sox9	0	2.83721	0.758	0.151	0	8_Stem
Ccl25	0	2.16273	0.987	0.381	0	8_Stem
Lsm2	0	2.84701	0.885	0.279	0	8_Stem
Kcne3	0	5.01911	0.632	0.027	0	8_Stem
Tpp1	0	-3.23188	0.221	0.826	0	8_Stem
Fuca2	0	-4.71796	0.367	0.972	0	8_Stem
Ddit3	0	-3.83494	0.118	0.722	0	8_Stem
S100a1	0	-5.32363	0.358	0.961	0	8_Stem
Slc44a4	0	-2.96971	0.188	0.791	0	8_Stem
Impa2	0	4.91708	0.631	0.029	0	8_Stem
Rrm1	0	4.584	0.654	0.053	0	8_Stem
Dctpp1	0	2.88037	0.966	0.365	0	8_Stem
Leap2	0	-5.05047	0.121	0.722	0	8_Stem
Trmt112	0	2.64207	0.829	0.228	0	8_Stem
Slc43a2	0	-3.44159	0.119	0.719	0	8_Stem
Prmt7	0	3.45856	0.686	0.087	0	8_Stem
Cenpa	0	6.85332	0.62	0.021	0	8_Stem
Sgk1	0	-4.01335	0.118	0.717	0	8_Stem
1190007I07Rik	0	2.92454	0.753	0.154	0	8_Stem
Ola1	0	2.72217	0.957	0.359	0	8_Stem
Ccnb2	0	6.76696	0.61	0.012	0	8_Stem
Mrpl13	0	2.57332	0.871	0.273	0	8_Stem
Dmbt1	0	4.77935	0.659	0.062	0	8_Stem
Ccnd1	0	5.30778	0.623	0.026	0	8_Stem
Rpl3-ps1	0	2.99407	0.739	0.142	0	8_Stem
Atp6v0b	0	-3.43236	0.364	0.96	0	8_Stem
Znrf3	0	3.09798	0.738	0.142	0	8_Stem
Nop16	0	4.5437	0.635	0.039	0	8_Stem
Srxn1	0	-3.39629	0.167	0.762	0	8_Stem
Gart	0	3.90205	0.655	0.061	0	8_Stem
Pa2g4	0	2.90955	0.944	0.35	0	8_Stem
Nasp	0	3.24809	0.892	0.299	0	8_Stem
Snrpg	0	2.86697	0.965	0.372	0	8_Stem
Pglyrp1	0	2.58428	0.952	0.359	0	8_Stem
Uhrf1	0	5.50412	0.614	0.021	0	8_Stem
Siva1	0	3.07435	0.741	0.149	0	8_Stem
Prps2	0	3.20401	0.707	0.115	0	8_Stem
Coq2	0	2.6862	0.759	0.168	0	8_Stem
Tgoln1	0	-3.27766	0.374	0.965	0	8_Stem
Taf1d	0	2.57691	0.887	0.296	0	8_Stem
Lsm7	0	3.03043	0.718	0.127	0	8_Stem
Farp1	0	2.51085	0.834	0.243	0	8_Stem
Cdca8	0	5.54947	0.634	0.044	0	8_Stem
Far2	0	3.97447	0.643	0.053	0	8_Stem
Gm15500	0	2.39128	0.902	0.314	0	8_Stem
Ccdc107	0	2.46977	0.83	0.242	0	8_Stem
Hpf1	0	2.70353	0.774	0.188	0	8_Stem
Rif1	0	2.77053	0.817	0.231	0	8_Stem
Nudt21	0	2.71651	0.944	0.358	0	8_Stem
Hexa	0	-4.40544	0.367	0.953	0	8_Stem
Wbp2	0	-2.57152	0.269	0.855	0	8_Stem
Creb3l3	0	-3.62783	0.39	0.975	0	8_Stem
Atp6v1d	0	-2.91607	0.286	0.871	0	8_Stem
Fads2	0	3.08318	0.7	0.115	0	8_Stem
Slc17a5	0	-4.2474	0.376	0.96	0	8_Stem
Nop56	0	3.83441	0.653	0.07	0	8_Stem
Erh	0	2.53332	0.865	0.284	0	8_Stem
9130208D14Rik	0	7.11633	0.586	0.006	0	8_Stem
Vat1	0	-2.8725	0.238	0.817	0	8_Stem
Haus1	0	4.00834	0.634	0.056	0	8_Stem
G3bp1	0	2.77112	0.921	0.344	0	8_Stem
Ypel5	0	-2.81101	0.213	0.79	0	8_Stem
Lsm6	0	2.39967	0.886	0.31	0	8_Stem
Igf1r	0	3.01171	0.736	0.16	0	8_Stem
Cenpf	0	7.80844	0.581	0.006	0	8_Stem
Nop58	0	2.87273	0.948	0.374	0	8_Stem
Exosc8	0	3.49897	0.657	0.084	0	8_Stem
Upf3b	0	2.64577	0.765	0.192	0	8_Stem
Pmf1	0	2.78337	0.763	0.191	0	8_Stem
Pola1	0	4.61631	0.615	0.043	0	8_Stem
Fkbp4	0	2.62314	0.952	0.381	0	8_Stem
Cndp2	0	-3.54179	0.311	0.88	0	8_Stem
Plp2	0	2.50612	0.844	0.275	0	8_Stem
Mep1a	0	-3.27984	0.39	0.958	0	8_Stem
Capn1	0	2.57435	0.797	0.23	0	8_Stem
Smc3	0	2.67536	0.934	0.367	0	8_Stem
Farsb	0	2.30725	0.84	0.273	0	8_Stem
Myo15b	0	-3.34535	0.421	0.988	0	8_Stem
Ang	0	-2.96852	0.278	0.845	0	8_Stem
Tmem51	0	-2.90222	0.301	0.867	0	8_Stem
Sinhcaf	0	3.06555	0.684	0.118	0	8_Stem
Itga3	0	-2.52713	0.244	0.81	0	8_Stem
Cenpe	0	6.59458	0.579	0.014	0	8_Stem
Klf4	0	-3.3204	0.242	0.806	0	8_Stem
B4galnt1	0	2.79867	0.683	0.119	0	8_Stem
Pcyt2	0	-2.64027	0.351	0.915	0	8_Stem
Nrm	0	6.57342	0.572	0.008	0	8_Stem
Mcm6	0	3.30836	0.721	0.158	0	8_Stem
Rnaseh2a	0	2.87798	0.703	0.14	0	8_Stem
Timm9	0	2.36334	0.833	0.27	0	8_Stem
Aqp4	0	3.65284	0.629	0.067	0	8_Stem
Tmem87b	0	-2.63191	0.364	0.925	0	8_Stem
Zfhx3	0	2.94948	0.673	0.112	0	8_Stem
Vrk1	0	3.43285	0.652	0.091	0	8_Stem
Coq8a	0	2.79712	0.708	0.147	0	8_Stem
Gmnn	0	3.33779	0.719	0.158	0	8_Stem
Trim28	0	2.46745	0.794	0.234	0	8_Stem
Gm8730	0	2.46433	0.771	0.211	0	8_Stem
H2-T23	0	-2.89903	0.238	0.798	0	8_Stem
Rpsa-ps10	0	3.06948	0.665	0.106	0	8_Stem
Pbx1	0	2.26088	0.782	0.225	0	8_Stem
Usp1	0	2.84468	0.797	0.24	0	8_Stem
Cdk1	0	5.61578	0.6	0.043	0	8_Stem
Slc9a3r1	0	-3.80071	0.428	0.985	0	8_Stem
Gtpbp4	0	2.54458	0.83	0.273	0	8_Stem
Mettl7b	0	-3.00687	0.328	0.884	0	8_Stem
Rangap1	0	3.30454	0.666	0.11	0	8_Stem
Sgpl1	0	-2.54614	0.274	0.83	0	8_Stem
Tk1	0	6.7483	0.567	0.011	0	8_Stem
Cdipt	0	-2.61953	0.251	0.806	0	8_Stem
Suco	0	-3.05786	0.273	0.828	0	8_Stem
Plbd1	0	-2.79503	0.303	0.858	0	8_Stem
Pold2	0	4.01836	0.608	0.054	0	8_Stem
B4galnt2	0	2.58569	0.686	0.133	0	8_Stem
Smoc2	0	6.80494	0.562	0.009	0	8_Stem
Kank1	0	3.53325	0.628	0.075	0	8_Stem
Tmed9	0	2.15891	0.886	0.333	0	8_Stem
Myb	0	7.5468	0.555	0.003	0	8_Stem
Prim1	0	5.88223	0.566	0.014	0	8_Stem
Mcm3	0	6.37169	0.562	0.011	0	8_Stem
Snrnp40	0	2.29449	0.831	0.28	0	8_Stem
Gpx2	0	2.18742	0.978	0.427	0	8_Stem
Rapgef5	0	2.72428	0.689	0.138	0	8_Stem
Hmgn5	0	2.46698	0.872	0.322	0	8_Stem
Cenpp	0	5.27515	0.574	0.024	0	8_Stem
Nsun2	0	2.46293	0.777	0.228	0	8_Stem
Arfgap3	0	-2.49841	0.342	0.891	0	8_Stem
Ccna2	0	8.02843	0.552	0.004	0	8_Stem
Asl	0	-3.14953	0.323	0.871	0	8_Stem
Jaml	0	2.35958	0.853	0.305	0	8_Stem
Tcof1	0	3.88545	0.606	0.058	0	8_Stem
Smarcc1	0	2.51198	0.907	0.36	0	8_Stem
Snhg8	0	2.34587	0.789	0.243	0	8_Stem
Bri3bp	0	2.34172	0.761	0.215	0	8_Stem
Plec	0	-2.75951	0.323	0.869	0	8_Stem
Hells	0	5.44531	0.57	0.024	0	8_Stem
Atp6v1b2	0	-2.56392	0.391	0.936	0	8_Stem
Guca2b	0	-5.03465	0.439	0.984	0	8_Stem
[truncated: 7,615 more rows]

## Sheet: LP_immune_cluster_markers
gene	p_val	avg_log2FC	pct.cluster	pct.others	p_val_adj	cluster
Ebf1	0	1.91975	1	0.37	0	0
Snx29	0	1.85022	0.982	0.447	0	0
Eif2ak3	0	1.7932	0.997	0.626	0	0
Bank1	0	1.71571	0.943	0.305	0	0
Maml3	0	1.53783	0.882	0.488	0	0
Cd79a	0	1.52029	0.996	0.312	0	0
Xylt1	0	1.51562	0.973	0.538	0	0
Akt3	0	1.48677	0.966	0.575	0	0
Bmp2k	0	1.44729	0.97	0.508	0	0
Igkc	0	1.43017	0.942	0.33	0	0
Cd74	0	1.41809	1	0.558	0	0
Cd86	0	1.41489	0.944	0.384	0	0
Ero1lb	0	1.37612	0.95	0.453	0	0
Slc12a6	0	1.36858	0.988	0.664	0	0
Lrrk2	0	1.36104	0.767	0.206	0	0
Zfp608	0	1.33331	0.863	0.28	0	0
Blnk	0	1.3168	0.932	0.266	0	0
Pax5	0	1.307	0.922	0.256	0	0
Slc9a7	0	1.29881	0.893	0.318	0	0
Txndc16	0	1.29477	0.886	0.325	0	0
Syk	0	1.28479	0.965	0.383	0	0
Fcrla	0	1.28388	0.869	0.219	0	0
Mef2c	0	1.22099	0.959	0.389	0	0
Traf5	0	1.2139	0.812	0.29	0	0
Scai	0	1.21001	0.8	0.336	0	0
Ighm	0	1.18468	0.998	0.483	0	0
Slc10a7	0	1.16244	0.822	0.383	0	0
Tcf4	0	1.16156	0.887	0.397	0	0
Btk	0	1.14268	0.844	0.245	0	0
Fcrl1	0	1.1408	0.781	0.196	0	0
Cerk	0	1.1397	0.976	0.636	0	0
Cd79b	0	1.13484	0.941	0.289	0	0
Tmem108	0	1.13322	0.563	0.19	0	0
Apoe	0	1.12825	0.746	0.317	0	0
Pkig	0	1.11702	0.901	0.297	0	0
Gm8369	0	1.10495	0.908	0.451	0	0
H2-Aa	0	1.09111	0.982	0.456	0	0
Smc6	0	1.08525	0.881	0.586	0	0
Dgkd	0	1.08505	0.964	0.644	0	0
Lgmn	0	1.08276	0.906	0.336	0	0
Snx8	0	1.07247	0.717	0.193	0	0
Wdfy4	0	1.06271	0.945	0.363	0	0
Plekhm3	0	1.05999	0.817	0.342	0	0
Tmem163	0	1.05469	0.803	0.266	0	0
Prkce	0	1.05236	0.944	0.609	0	0
Aff3	0	1.02505	0.991	0.656	0	0
Pkib	0	1.02018	0.504	0.172	0	0
Cd37	0	1.0178	0.949	0.585	0	0
Plac8	0	1.01205	0.969	0.564	0	0
Ifngr2	0	1.00997	0.891	0.538	0	0
Cnr2	0	1.0087	0.718	0.195	0	0
Rapgef5	0	1.00781	0.554	0.131	0	0
H2-Ab1	0	1.00634	0.98	0.448	0	0
Ms4a1	0	0.988425	0.868	0.245	0	0
Arhgap26	0	0.983596	0.926	0.647	0	0
Cecr2	0	0.982192	0.736	0.219	0	0
Arhgap25	0	0.962396	0.889	0.473	0	0
Rnf216	0	0.954889	0.878	0.417	0	0
Inpp5a	0	0.95386	0.932	0.636	0	0
H2-Ob	0	0.953081	0.827	0.247	0	0
Abca1	0	0.953009	0.831	0.289	0	0
Lyn	0	0.947729	0.993	0.664	0	0
Rasgrp3	0	0.933354	0.629	0.167	0	0
Snx30	0	0.927975	0.816	0.281	0	0
Snx9	0	0.926347	0.897	0.393	0	0
Rcsd1	0	0.922687	0.84	0.461	0	0
Vpreb3	0	0.921675	0.629	0.116	0	0
H2-Eb1	0	0.917256	0.977	0.435	0	0
Rere	0	0.898491	0.912	0.627	0	0
Xpr1	0	0.891515	0.851	0.558	0	0
Abcg1	0	0.884955	0.747	0.395	0	0
Mzb1	0	0.882288	0.762	0.196	0	0
Pou2af1	0	0.877161	0.698	0.202	0	0
Snx5	0	0.868261	0.931	0.65	0	0
Phlpp1	0	0.865527	0.955	0.643	0	0
Ifi30	0	0.864535	0.839	0.335	0	0
Ap1s3	0	0.851061	0.828	0.413	0	0
Arhgap24	0	0.849215	0.736	0.262	0	0
Dipk1a	0	0.845788	0.677	0.273	0	0
Ly6d	0	0.843368	0.866	0.271	0	0
Tmem131l	0	0.837899	0.929	0.574	0	0
Unc93b1	0	0.833076	0.855	0.332	0	0
Itga4	0	0.825154	0.932	0.664	0	0
Cd55	0	0.824485	0.686	0.233	0	0
H2-DMb2	0	0.82395	0.7	0.193	0	0
Mtss1	0	0.822483	0.735	0.378	0	0
Bcar3	0	0.821303	0.771	0.254	0	0
Sema5a	0	0.819946	0.415	0.066	0	0
Ighd	0	0.81173	0.689	0.194	0	0
2023-03-01	0	0.809212	0.523	0.159	0	0
Txnip	0	0.794727	0.855	0.529	0	0
BE692007	0	0.790874	0.62	0.213	0	0
Rftn1	0	0.786486	0.963	0.602	0	0
Plekho1	0	0.775605	0.699	0.231	0	0
Ly86	0	0.764582	0.736	0.268	0	0
Ppp3cc	0	0.756986	0.624	0.264	0	0
Pnpla7	0	0.748875	0.773	0.415	0	0
H2-DMa	0	0.748849	0.8	0.299	0	0
Gm31243	0	0.729129	0.514	0.111	0	0
A630001G21Rik	0	0.727615	0.773	0.338	0	0
Pgap1	0	0.709978	0.5	0.178	0	0
Scd1	0	0.705655	0.662	0.196	0	0
Treml2	0	0.680042	0.609	0.23	0	0
Gm15987	0	0.673586	0.488	0.151	0	0
Trp53i11	0	0.670459	0.556	0.187	0	0
Cd19	0	0.661866	0.624	0.184	0	0
Bin1	0	0.652711	0.741	0.384	0	0
Gns	0	0.645614	0.732	0.332	0	0
Cybb	0	0.641694	0.693	0.256	0	0
Cxcr4	0	0.629921	0.732	0.321	0	0
H2-Eb2	0	0.617137	0.526	0.127	0	0
Dok3	0	0.603656	0.565	0.171	0	0
H2-Oa	0	0.601753	0.606	0.234	0	0
Atp6v0a1	0	0.599132	0.578	0.191	0	0
Blk	0	0.597116	0.745	0.294	0	0
Ctss	0	0.592452	0.863	0.47	0	0
Fcgr2b	0	0.56365	0.429	0.105	0	0
Fcer2a	0	0.536395	0.382	0.094	0	0
Map3k9	0	0.498897	0.367	0.077	0	0
Saraf	0	-0.941356	0.199	0.608	0	0
Fxyd5	0	-1.10265	0.118	0.566	0	0
Bzw2	0	-1.21356	0.38	0.737	0	0
Nfkbia	0	-1.23879	0.509	0.8	0	0
Slc9a9	0	-1.2916	0.077	0.509	0	0
Tcf7	0	-1.33312	0.018	0.427	0	0
Tnik	0	-1.35549	0.086	0.548	0	0
Nr4a3	0	-1.39156	0.13	0.566	0	0
Pim1	0	-1.48955	0.488	0.82	0	0
Kdm2b	0	-1.49389	0.521	0.807	0	0
Txk	0	-1.56411	0.067	0.56	0	0
Ptpn22	0	-1.60026	0.056	0.567	0	0
Ramp3	0	-1.61439	0.027	0.451	0	0
Ppm1h	0	-1.64421	0.021	0.544	0	0
Trbc1	0	-1.80971	0.043	0.452	0	0
Samsn1	0	-1.84477	0.227	0.655	0	0
Rab8b	0	-1.86683	0.432	0.759	0	0
Skap1	0	-1.96293	0.014	0.538	0	0
Atxn1	0	-2.04291	0.064	0.54	0	0
Tox	0	-2.06063	0.025	0.453	0	0
Dgat1	0	-2.09493	0.173	0.56	0	0
Nrip1	0	-2.11577	0.375	0.753	0	0
Tnfaip3	0	-2.19437	0.192	0.743	0	0
Trbc2	0	-2.22394	0.044	0.591	0	0
Fyb	0	-2.23553	0.031	0.581	0	0
Prkch	0	-2.289	0.042	0.586	0	0
Ikzf2	0	-2.64296	0.035	0.447	0	0
Itk	0	-2.70766	0.035	0.655	0	0
Emb	0	-3.05014	0.245	0.76	0	0
Rora	0	-3.46885	0.074	0.493	0	0
Camk4	0	-3.67314	0.069	0.666	0	0
Lax1	1.40176e-306	0.636071	0.635	0.282	2.86997e-302	0
Snx18	2.3726e-306	-1.03759	0.164	0.568	4.85766e-302	0
Pde4d	7.73886e-306	-1.48136	0.29	0.656	1.58445e-301	0
Lrch1	2.27809e-302	0.903173	0.846	0.568	4.66416e-298	0
Tex2	2.37017e-302	-1.20212	0.305	0.669	4.85268e-298	0
Cd3g	3.66586e-299	-1.185	0.008	0.406	7.50548e-295	0
Zfp106	2.8107e-296	0.686159	0.848	0.562	5.75463e-292	0
Aebp2	9.91104e-296	-1.01708	0.366	0.703	2.02919e-291	0
Plcg2	5.0874e-294	0.635114	0.754	0.367	1.04159e-289	0
Arf4	3.39561e-293	-0.984305	0.591	0.847	6.95217e-289	0
Myo1c	7.29511e-293	0.466471	0.459	0.152	1.4936e-288	0
4933406I18Rik	8.23452e-293	0.935754	0.677	0.35	1.68594e-288	0
Ldha	3.76477e-292	-0.864412	0.436	0.76	7.70799e-288	0
Ern1	5.34699e-290	-1.75769	0.246	0.609	1.09474e-285	0
Il2rb	2.86333e-289	-1.55658	0.029	0.417	5.86239e-285	0
Utrn	7.17889e-287	-1.2976	0.476	0.765	1.46981e-282	0
Hhex	1.05113e-286	0.485706	0.468	0.16	2.15207e-282	0
B3gnt5	5.90964e-286	0.502078	0.437	0.14	1.20994e-281	0
Nsf	1.61286e-285	0.808771	0.848	0.59	3.30218e-281	0
Sytl3	3.01019e-284	-1.80569	0.025	0.41	6.16307e-280	0
Irak3	1.08128e-280	0.415976	0.514	0.185	2.21381e-276	0
Acss1	9.97031e-279	0.508844	0.424	0.139	2.04132e-274	0
Iqgap2	1.91861e-278	-0.947422	0.05	0.441	3.92815e-274	0
Pde2a	2.9351e-277	0.665975	0.67	0.323	6.00932e-273	0
Lamc1	1.41841e-276	0.707555	0.644	0.295	2.90404e-272	0
Lpxn	6.13381e-276	0.707334	0.883	0.596	1.25584e-271	0
Arhgef18	1.75941e-275	0.784125	0.702	0.364	3.60221e-271	0
Rundc3b	2.65054e-275	-1.3108	0.177	0.556	5.42671e-271	0
Camk2d	2.34133e-272	0.750772	0.898	0.641	4.79364e-268	0
Lcp2	1.53932e-271	-0.93582	0.01	0.383	3.15161e-267	0
Cd22	4.17002e-271	0.412397	0.411	0.129	8.53769e-267	0
Ccnd2	2.02223e-270	-0.885939	0.107	0.494	4.14031e-266	0
Rnf145	3.17357e-270	0.74427	0.801	0.497	6.49756e-266	0
Acox3	4.99824e-269	0.512843	0.532	0.214	1.02334e-264	0
Immp2l	3.84328e-268	1.07157	0.542	0.228	7.86874e-264	0
Cd247	6.90273e-268	-1.5453	0.014	0.383	1.41326e-263	0
Sdc4	7.08663e-268	0.372545	0.719	0.312	1.45092e-263	0
Bcl11a	5.70635e-265	0.512687	0.364	0.108	1.16832e-260	0
Icos	2.92201e-264	-1.31345	0.01	0.375	5.98253e-260	0
Apobec3	5.60618e-264	0.672066	0.808	0.5	1.14781e-259	0
E330020D12Rik	8.0698e-263	0.75282	0.66	0.324	1.65221e-258	0
Snx2	3.59648e-262	0.659083	0.864	0.604	7.36344e-258	0
Selplg	6.00126e-261	-0.815909	0.085	0.454	1.2287e-256	0
Ptp4a3	1.69556e-260	0.508495	0.571	0.247	3.47149e-256	0
Dusp10	5.69285e-260	-1.45236	0.098	0.457	1.16555e-255	0
Kdm6b	9.57169e-260	-1.03044	0.447	0.735	1.95971e-255	0
D16Ertd472e	3.77963e-258	-1.12499	0.266	0.603	7.73842e-254	0
Fam129a	1.17466e-257	-1.57206	0.021	0.382	2.405e-253	0
Bhlhe40	1.30449e-256	-1.38996	0.073	0.434	2.67082e-252	0
Cmah	2.90283e-256	0.761067	0.823	0.48	5.94325e-252	0
Itpr3	1.32583e-255	0.530024	0.604	0.281	2.71451e-251	0
Runx3	2.87745e-255	-1.00827	0.167	0.524	5.89129e-251	0
1700017B05Rik	1.14873e-254	0.521444	0.602	0.274	2.3519e-250	0
Fig4	1.29468e-253	0.667416	0.621	0.306	2.65072e-249	0
Cd3d	1.32161e-253	-1.447	0.019	0.373	2.70586e-249	0
Gne	2.82484e-253	0.522892	0.505	0.199	5.78359e-249	0
Orai1	2.34765e-252	-0.811278	0.2	0.559	4.80658e-248	0
Tpst1	2.6117e-252	0.434852	0.377	0.12	5.3472e-248	0
Pold4	2.3494e-251	0.605838	0.697	0.378	4.81016e-247	0
Il7r	2.67526e-249	-1.08182	0.021	0.373	5.47733e-245	0
Napsa	7.64367e-247	0.430813	0.633	0.273	1.56497e-242	0
Rassf2	1.86583e-241	0.507858	0.506	0.209	3.8201e-237	0
Nabp1	1.44761e-238	-1.124	0.131	0.476	2.96384e-234	0
Coq8a	2.56516e-238	0.479679	0.535	0.23	5.25191e-234	0
Cenpa	7.35435e-238	0.643093	0.817	0.545	1.50573e-233	0
Rab11fip1	1.10951e-237	-1.15612	0.035	0.377	2.27162e-233	0
Tbc1d5	1.3175e-237	0.866462	0.746	0.47	2.69744e-233	0
Rapgef4	7.38813e-237	0.628491	0.41	0.147	1.51264e-232	0
Ctsh	1.3772e-236	0.414881	0.642	0.281	2.81969e-232	0
Mpp7	6.93642e-233	-2.20834	0.142	0.48	1.42016e-228	0
Rhoh	1.60243e-232	0.671711	0.812	0.541	3.28081e-228	0
Sfi1	5.87555e-232	0.54066	0.579	0.267	1.20296e-227	0
Gga2	5.6511e-231	0.398722	0.412	0.146	1.15701e-226	0
Tes	7.89863e-230	-0.84534	0.392	0.703	1.61716e-225	0
Ublcp1	2.8625e-229	0.449894	0.454	0.178	5.86069e-225	0
Lat	1.14807e-227	-0.677801	0.012	0.34	2.35055e-223	0
Pou2f2	1.01728e-224	0.531272	0.579	0.258	2.08278e-220	0
Pkm	1.87502e-224	-0.691993	0.407	0.706	3.83891e-220	0
Bcl7a	6.40352e-223	0.41004	0.4	0.143	1.31106e-218	0
Id2	4.18595e-222	-1.2167	0.044	0.371	8.57031e-218	0
Washc4	7.37659e-221	0.588621	0.838	0.587	1.51028e-216	0
Tnfaip8	1.29974e-220	-1.11236	0.327	0.643	2.66108e-216	0
Klhl6	5.55339e-220	0.657878	0.764	0.479	1.137e-215	0
Cd83	2.40442e-219	0.330301	0.777	0.381	4.92281e-215	0
Glcci1	2.71088e-218	0.668305	0.696	0.402	5.55026e-214	0
Ctps2	8.79929e-218	0.648136	0.706	0.411	1.80157e-213	0
Cd3e	1.3734e-216	-0.815702	0.006	0.321	2.81189e-212	0
Rgs1	1.08814e-214	-2.15666	0.278	0.568	2.22785e-210	0
Bcl11b	1.73926e-211	-0.91306	0.008	0.318	3.56097e-207	0
Ctse	1.36005e-210	0.61488	0.774	0.49	2.78456e-206	0
Arhgap31	6.2985e-210	-1.11829	0.246	0.584	1.28955e-205	0
Mta3	1.25823e-209	0.61029	0.702	0.43	2.5761e-205	0
Pitpnc1	1.67377e-208	-1.30584	0.344	0.639	3.42688e-204	0
Sfn	3.48375e-208	0.577771	0.49	0.223	7.13263e-204	0
Cobll1	1.22376e-207	0.642305	0.553	0.258	2.50552e-203	0
Tpd52	3.67749e-207	0.478668	0.868	0.58	7.52929e-203	0
N4bp2l1	4.75969e-207	0.465574	0.571	0.277	9.745e-203	0
Fosl2	1.74849e-206	-0.853758	0.319	0.611	3.57986e-202	0
Gcnt2	1.73444e-205	-1.28903	0.009	0.312	3.55108e-201	0
Scpep1	4.30933e-205	0.493365	0.615	0.313	8.82293e-201	0
Kif1b	4.92475e-205	-1.15358	0.093	0.41	1.00829e-200	0
Zap70	5.41047e-205	-0.56384	0.011	0.314	1.10774e-200	0
Mylip	7.27021e-205	0.559203	0.74	0.45	1.4885e-200	0
Zfp831	3.46357e-204	0.496397	0.422	0.168	7.09131e-200	0
Hvcn1	6.78457e-204	0.436349	0.515	0.219	1.38907e-199	0
Pld4	1.45772e-203	0.323378	0.418	0.155	2.98453e-199	0
Rapgef2	5.4402e-202	-1.3302	0.232	0.559	1.11383e-197	0
Ptprj	1.54006e-200	0.571365	0.841	0.544	3.15313e-196	0
Odc1	5.35542e-199	-1.78372	0.226	0.52	1.09647e-194	0
Gm43305	6.33661e-199	0.491196	0.749	0.439	1.29736e-194	0
Pml	1.67619e-198	0.684204	0.511	0.239	3.43184e-194	0
Iqsec1	2.02948e-198	0.47717	0.643	0.334	4.15515e-194	0
Rgs10	2.06825e-198	-1.09607	0.148	0.454	4.23453e-194	0
Neu1	1.0328e-197	0.409648	0.479	0.208	2.11456e-193	0
Gmip	2.53878e-196	0.501417	0.673	0.387	5.19789e-192	0
Iglc3	1.30492e-194	0.351592	0.39	0.14	2.6717e-190	0
Fuca1	3.5662e-191	0.565065	0.679	0.411	7.30144e-187	0
Trim25	1.28748e-189	0.475512	0.718	0.419	2.63599e-185	0
Hcst	2.84092e-187	-0.798884	0.199	0.495	5.8165e-183	0
Mxd1	2.96947e-187	-0.865585	0.196	0.498	6.07969e-183	0
Znrf3	3.32537e-187	-1.00467	0.147	0.453	6.80837e-183	0
Txn1	3.6204e-187	-0.800512	0.318	0.607	7.4124e-183	0
Slk	5.27586e-187	-0.77957	0.347	0.629	1.08018e-182	0
Sgms1	6.85819e-187	0.621379	0.705	0.419	1.40415e-182	0
Cnnm2	7.28836e-187	-1.24362	0.044	0.335	1.49222e-182	0
Myo5a	8.44565e-187	0.494541	0.591	0.294	1.72916e-182	0
Cd28	6.83691e-184	-0.910569	0.007	0.285	1.39979e-179	0
Prickle1	1.82337e-183	-1.69627	0.022	0.304	3.73316e-179	0
Rnf125	2.45668e-181	-0.816902	0.241	0.528	5.02981e-177	0
Gramd1b	3.73338e-178	-1.04995	0.085	0.374	7.64373e-174	0
Ier2	4.71408e-178	-0.719417	0.247	0.542	9.65161e-174	0
Itm2c	2.58228e-177	-0.589644	0.047	0.331	5.28695e-173	0
Sp140	8.86545e-177	0.429916	0.659	0.353	1.81511e-172	0
Abcb1a	1.4249e-175	-1.21286	0.026	0.298	2.91734e-171	0
Prkcq	2.31443e-175	-0.88004	0.017	0.29	4.73857e-171	0
Nfkbiz	8.40007e-175	-0.949773	0.265	0.541	1.71983e-170	0
Il18rap	1.92331e-174	-0.904954	0.018	0.288	3.93778e-170	0
Hilpda	8.91639e-174	-1.30644	0.088	0.366	1.82554e-169	0
Spata6	1.29164e-173	0.652071	0.6	0.348	2.6445e-169	0
Cish	3.03153e-172	-0.738472	0.027	0.297	6.20676e-168	0
Ap3s1	4.88697e-171	-0.631034	0.303	0.593	1.00056e-166	0
Depdc5	2.55467e-169	0.511558	0.548	0.287	5.23044e-165	0
Furin	4.20459e-169	-1.221	0.191	0.458	8.60847e-165	0
Atf7ip	1.00377e-168	0.542728	0.674	0.406	2.05511e-164	0
Ckb	1.21877e-168	-0.94757	0.012	0.273	2.49531e-164	0
Slco3a1	3.24028e-168	-1.00612	0.006	0.265	6.63415e-164	0
Rps6ka5	9.74502e-167	0.611452	0.597	0.331	1.9952e-162	0
Traf1	2.95775e-166	-0.680325	0.012	0.271	6.0557e-162	0
Slc3a2	6.62006e-165	-0.648794	0.424	0.675	1.35539e-160	0
N4bp2	2.12539e-164	0.518678	0.649	0.387	4.35152e-160	0
Smox	3.43614e-164	-0.780685	0.037	0.301	7.03516e-160	0
Abcb1b	5.878e-164	-0.862369	0.036	0.302	1.20346e-159	0
Sorl1	3.91009e-163	0.458734	0.769	0.485	8.00553e-159	0
Stx11	7.3938e-163	-0.840662	0.033	0.295	1.51381e-158	0
Rasgef1b	1.53685e-160	0.351137	0.561	0.273	3.14656e-156	0
Airn	3.88391e-160	-1.04018	0.097	0.37	7.95192e-156	0
Serpinb1a	9.26226e-160	0.349933	0.571	0.284	1.89636e-155	0
Zbtb16	9.4423e-160	-1.57281	0.015	0.265	1.93322e-155	0
Actn1	1.39472e-159	-0.662567	0.009	0.259	2.85555e-155	0
Mllt3	2.12004e-159	-1.03954	0.15	0.43	4.34056e-155	0
Ms4a4b	1.32126e-158	-1.0199	0.047	0.304	2.70516e-154	0
Aldh2	3.1985e-157	0.376091	0.544	0.277	6.5486e-153	0
Isg15	1.65589e-155	-0.754208	0.024	0.276	3.39028e-151	0
Pak1	4.34475e-155	-1.06354	0.083	0.348	8.89545e-151	0
Sipa1l2	9.41326e-155	0.485297	0.609	0.341	1.92727e-150	0
Arhgap18	1.84352e-154	-0.892433	0.043	0.3	3.77443e-150	0
Pfkp	4.23602e-152	-0.645565	0.25	0.523	8.67282e-148	0
Syngr2	6.31645e-152	0.411323	0.644	0.366	1.29323e-147	0
Pik3cd	7.87332e-152	0.495818	0.691	0.432	1.61198e-147	0
Aim2	4.642e-150	0.501601	0.64	0.381	9.50404e-146	0
Sash3	5.2902e-149	0.441824	0.555	0.304	1.08311e-144	0
Nr4a2	8.10826e-149	-0.913672	0.116	0.374	1.66009e-144	0
Hip1r	1.61101e-147	0.472525	0.706	0.454	3.29839e-143	0
Pxk	1.03067e-146	0.464551	0.646	0.391	2.1102e-142	0
Il4ra	3.01591e-136	-0.560494	0.272	0.524	6.17477e-132	0
Spred2	3.93854e-134	-0.575044	0.139	0.397	8.06376e-130	0
Plekha5	5.07446e-132	-0.603131	0.171	0.43	1.03894e-127	0
Lef1	0	2.12832	0.989	0.382	0	1
Inpp4b	0	2.11466	0.99	0.528	0	1
Adk	0	1.92843	0.831	0.325	0	1
Cd247	0	1.82791	0.976	0.286	0	1
Mllt3	0	1.80322	0.93	0.352	0	1
Kif1b	0	1.75962	0.928	0.326	0	1
Ndrg3	0	1.74168	0.797	0.175	0	1
Dusp10	0	1.72651	0.973	0.369	0	1
Fyb	0	1.67284	0.999	0.481	0	1
Gramd3	0	1.66755	0.999	0.646	0	1
Trib2	0	1.64007	0.877	0.212	0	1
Ms4a4b	0	1.63359	0.917	0.217	0	1
Patj	0	1.59424	0.852	0.21	0	1
Rgs10	0	1.58448	0.94	0.374	0	1
Skap1	0	1.57706	0.968	0.441	0	1
Prkcq	0	1.56803	0.831	0.208	0	1
Sntb1	0	1.53408	0.637	0.168	0	1
Dgka	0	1.48769	0.965	0.396	0	1
Scml4	0	1.47658	0.824	0.297	0	1
S1pr1	0	1.47307	0.952	0.359	0	1
Gimap6	0	1.46672	0.999	0.733	0	1
Tcf7	0	1.44602	0.956	0.332	0	1
Grap2	0	1.43684	0.949	0.514	0	1
Prkca	0	1.43393	0.977	0.701	0	1
Cd3d	0	1.40417	0.989	0.276	0	1
Znrf3	0	1.39958	0.9	0.377	0	1
Stat5b	0	1.39629	0.994	0.67	0	1
St8sia1	0	1.3935	0.763	0.171	0	1
Gm2682	0	1.34832	0.792	0.19	0	1
Camk4	0	1.33564	0.999	0.57	0	1
St8sia6	0	1.33145	0.529	0.08	0	1
Fam102a	0	1.32489	0.874	0.347	0	1
Prkch	0	1.31722	0.98	0.49	0	1
Rnf19a	0	1.30423	0.89	0.448	0	1
Ms4a6b	0	1.2961	0.855	0.268	0	1
Sesn3	0	1.28461	0.917	0.468	0	1
Ppm1h	0	1.28321	0.913	0.453	0	1
Thada	0	1.28191	0.901	0.461	0	1
Cd28	0	1.27946	0.854	0.201	0	1
Ipcef1	0	1.27052	0.815	0.262	0	1
Tmem64	0	1.26656	0.861	0.407	0	1
Trac	0	1.25407	0.831	0.176	0	1
Ablim1	0	1.23641	0.982	0.665	0	1
Itk	0	1.23203	0.999	0.556	0	1
Crybg1	0	1.22438	0.785	0.205	0	1
Tox	0	1.1933	0.813	0.373	0	1
Tnik	0	1.19036	0.908	0.464	0	1
Bcl11b	0	1.17472	0.81	0.237	0	1
Itm2a	0	1.17395	0.714	0.116	0	1
Igfbp4	0	1.13436	0.666	0.119	0	1
Trbc2	0	1.13083	0.971	0.496	0	1
Cd3g	0	1.09609	0.93	0.313	0	1
Elovl6	0	1.08641	0.574	0.162	0	1
Txk	0	1.07953	0.947	0.469	0	1
Actn1	0	1.02398	0.751	0.185	0	1
Rundc3b	0	0.999793	0.867	0.486	0	1
Cd2	0	0.990857	0.856	0.333	0	1
Samhd1	0	0.988687	0.926	0.609	0	1
Fam168a	0	0.980158	0.589	0.209	0	1
Bicdl1	0	0.977096	0.675	0.158	0	1
Gimap4	0	0.972149	0.924	0.528	0	1
Klf2	0	0.967395	0.8	0.361	0	1
Themis	0	0.966269	0.614	0.158	0	1
Cd3e	0	0.959494	0.855	0.236	0	1
Tubb2a	0	0.957663	0.486	0.132	0	1
Cd4	0	0.943107	0.718	0.113	0	1
Ubash3a	0	0.942216	0.644	0.109	0	1
Ccr7	0	0.938854	0.925	0.534	0	1
Ext1	0	0.929694	0.89	0.539	0	1
Pip4k2a	0	0.917021	0.914	0.623	0	1
Pde4d	0	0.907482	0.977	0.586	0	1
Rasgrp2	0	0.904295	0.827	0.369	0	1
Galnt6	0	0.901551	0.704	0.165	0	1
Zfp281	0	0.884154	0.715	0.243	0	1
Atp8b4	0	0.880718	0.573	0.179	0	1
Slfn1	0	0.872294	0.616	0.109	0	1
Ranbp10	0	0.85269	0.747	0.35	0	1
Cep97	0	0.851847	0.674	0.205	0	1
Myb	0	0.838462	0.544	0.178	0	1
Ctla4	0	0.836495	0.626	0.208	0	1
Mfsd6	0	0.834677	0.787	0.383	0	1
Tmlhe	0	0.831012	0.43	0.077	0	1
Itpk1	0	0.83059	0.69	0.286	0	1
Atp1b3	0	0.828067	0.953	0.698	0	1
Ift80	0	0.825451	0.499	0.13	0	1
Spata13	0	0.825011	0.813	0.415	0	1
Sptbn1	0	0.823899	0.895	0.619	0	1
Rab3ip	0	0.816346	0.671	0.258	0	1
Ifi47	0	0.777872	0.557	0.201	0	1
Sell	0	0.765131	0.715	0.258	0	1
Cmah	0	0.756876	0.896	0.477	0	1
Cdkn1b	0	0.752996	0.878	0.521	0	1
Gimap3	0	0.744481	0.74	0.345	0	1
Herc3	0	0.730747	0.619	0.254	0	1
Lat	0	0.72991	0.766	0.264	0	1
Pja1	0	0.724517	0.633	0.221	0	1
Spred2	0	0.724375	0.736	0.337	0	1
Oprm1	0	0.704307	0.488	0.113	0	1
Arid5a	0	0.704117	0.883	0.54	0	1
Npc2	0	0.689688	0.934	0.657	0	1
Zfand2a	0	0.682478	0.521	0.152	0	1
Mxd1	0	0.681013	0.82	0.435	0	1
Frat2	0	0.673434	0.654	0.238	0	1
Gtf2i	0	0.669693	0.782	0.399	0	1
Sh2d1a	0	0.668773	0.499	0.099	0	1
Ifi206	0	0.668654	0.463	0.132	0	1
Tmem71	0	0.668163	0.583	0.206	0	1
Nsg2	0	0.649776	0.509	0.089	0	1
Tdrp	0	0.649126	0.467	0.073	0	1
Gm2245	0	0.647906	0.519	0.118	0	1
Def6	0	0.633226	0.64	0.264	0	1
Ikzf4	0	0.615853	0.398	0.058	0	1
Galnt10	0	0.601782	0.51	0.161	0	1
Gpr146	0	0.595773	0.47	0.091	0	1
Lck	0	0.566084	0.607	0.213	0	1
Cd27	0	0.534908	0.492	0.135	0	1
Faah	0	0.530509	0.49	0.152	0	1
Kbtbd11	0	0.520105	0.5	0.155	0	1
A930005H10Rik	0	0.510352	0.464	0.135	0	1
Tgfbr3	0	0.48723	0.32	0.066	0	1
Gm36279	0	0.479634	0.408	0.112	0	1
A630023P12Rik	0	0.476917	0.408	0.107	0	1
Slamf1	0	0.475204	0.344	0.072	0	1
Tesc	0	0.47355	0.423	0.113	0	1
Vipr1	0	0.446193	0.333	0.047	0	1
Ly6e	0	-1.18285	0.498	0.859	0	1
Cerk	0	-1.36214	0.281	0.706	0	1
Pik3ap1	0	-1.42336	0.024	0.477	0	1
Litaf	0	-1.44552	0.078	0.582	0	1
Arhgap26	0	-1.47796	0.273	0.713	0	1
Gnaq	0	-1.55062	0.066	0.567	0	1
Wdfy4	0	-1.60576	0.016	0.459	0	1
Syk	0	-1.724	0.028	0.479	0	1
Ptprj	0	-1.93273	0.061	0.623	0	1
St6galnac3	0	-2.23897	0.253	0.682	0	1
Myo1e	0	-2.26525	0.046	0.614	0	1
Mef2c	0	-2.59224	0.019	0.486	0	1
Plac8	0	-2.65283	0.084	0.654	0	1
Lyn	0	-2.7854	0.047	0.758	0	1
H2-Eb1	0	-2.82622	0.1	0.525	0	1
H2-Ab1	0	-2.87743	0.104	0.538	0	1
H2-Aa	0	-3.15887	0.116	0.545	0	1
Cd74	0	-4.19942	0.257	0.634	0	1
Utrn	6.1585e-308	0.608027	0.973	0.714	1.26089e-303	1
Cplane1	6.35968e-307	0.790954	0.624	0.264	1.30208e-302	1
Fas	1.14462e-305	0.603327	0.536	0.186	2.34349e-301	1
Zfp36l2	1.86406e-303	0.758858	0.867	0.511	3.81647e-299	1
Zfp53	6.21265e-303	0.700142	0.559	0.211	1.27198e-298	1
Ebf1	1.05858e-301	-3.8255	0.041	0.469	2.16734e-297	1
Snx9	1.61154e-300	-1.30284	0.049	0.48	3.29946e-296	1
Smc4	1.68447e-299	0.992843	0.828	0.536	3.44879e-295	1
Irf1	9.76283e-299	0.85659	0.871	0.531	1.99884e-294	1
Saraf	1.1313e-298	0.693096	0.895	0.537	2.31623e-294	1
Cd83	1.50984e-296	-1.45894	0.03	0.457	3.09125e-292	1
Cd6	6.46208e-296	0.392342	0.324	0.074	1.32305e-291	1
Gimap9	1.4824e-295	0.612602	0.629	0.266	3.03507e-291	1
Plcg2	8.76613e-294	-1.0347	0.017	0.442	1.79478e-289	1
Itga4	1.44958e-289	-1.46427	0.381	0.72	2.96786e-285	1
Stat1	1.26066e-288	0.853637	0.88	0.548	2.58108e-284	1
Dtx3l	2.81653e-288	0.660178	0.545	0.21	5.76657e-284	1
Sidt1	1.70252e-286	0.654505	0.611	0.233	3.48575e-282	1
Il6st	2.93394e-283	0.603924	0.567	0.222	6.00695e-279	1
Arhgap31	1.41664e-281	0.840778	0.865	0.521	2.90043e-277	1
Rnf216	2.00383e-279	-1.02145	0.079	0.499	4.10265e-275	1
Rras2	5.63891e-278	0.956619	0.841	0.529	1.15451e-273	1
Cd5	2.84437e-277	0.45353	0.342	0.088	5.82356e-273	1
Zeb2	4.23297e-277	-2.08999	0.028	0.437	8.66659e-273	1
Klhdc1	2.08437e-275	0.402316	0.34	0.088	4.26754e-271	1
Stat5a	1.07643e-267	0.616847	0.723	0.348	2.20389e-263	1
Cd44	4.28065e-265	-1.5317	0.164	0.55	8.7642e-261	1
Tcf4	8.78975e-265	-1.51648	0.078	0.48	1.79961e-260	1
Tpd52	2.46897e-264	-1.1463	0.279	0.639	5.05497e-260	1
Unc93b1	6.0173e-263	-1.01656	0.024	0.418	1.23198e-258	1
Fam169b	1.82432e-261	0.608573	0.772	0.369	3.73512e-257	1
Rnf125	1.09363e-260	0.630703	0.843	0.467	2.23909e-256	1
Bank1	5.85343e-260	-1.91822	0.012	0.402	1.19843e-255	1
Rasa3	1.14371e-259	0.671092	0.83	0.466	2.34162e-255	1
Pld3	1.59375e-258	0.423237	0.417	0.133	3.26303e-254	1
Slc9a7	4.24194e-258	-1.56699	0.019	0.408	8.68494e-254	1
Tnfrsf26	1.10377e-256	0.564988	0.517	0.196	2.25986e-252	1
Ubac2	1.51922e-256	0.751156	0.837	0.574	3.11045e-252	1
Cbx4	3.00106e-256	0.598913	0.682	0.336	6.14437e-252	1
Cd79a	4.00523e-256	-2.00543	0.028	0.412	8.2003e-252	1
Pced1b	1.07492e-255	0.628713	0.585	0.25	2.20079e-251	1
Slc38a1	1.64478e-255	-1.0105	0.552	0.817	3.36752e-251	1
Igkc	5.07338e-254	-2.53041	0.042	0.424	1.03872e-249	1
Plcg1	1.36246e-253	0.483923	0.494	0.185	2.7895e-249	1
Kidins220	8.01927e-253	0.679032	0.749	0.415	1.64187e-248	1
H2-T22	6.95115e-251	0.519256	0.552	0.23	1.42318e-246	1
Cnst	7.27434e-250	0.547347	0.509	0.198	1.48935e-245	1
Sdc4	2.05846e-246	-1.13073	0.009	0.385	4.21449e-242	1
Arhgap45	2.28012e-245	0.596465	0.911	0.629	4.66831e-241	1
Inpp1	2.48899e-244	0.500704	0.533	0.213	5.09596e-240	1
Irak2	1.02642e-242	-1.19423	0.307	0.645	2.10149e-238	1
Lpxn	1.02948e-242	-0.957952	0.298	0.655	2.10777e-238	1
Ss18	1.11922e-241	0.692105	0.876	0.624	2.29149e-237	1
Hdac4	2.51335e-241	0.643705	0.761	0.424	5.14584e-237	1
Baz1a	1.44609e-240	-0.835185	0.506	0.795	2.96073e-236	1
Pkig	1.11297e-238	-1.12964	0.02	0.389	2.2787e-234	1
Bmpr1a	2.31812e-238	0.509317	0.381	0.119	4.74612e-234	1
Ifi27l2a	9.02859e-238	0.645323	0.524	0.208	1.84851e-233	1
S100a11	2.03372e-234	-1.39772	0.071	0.439	4.16384e-230	1
Rcbtb1	5.26336e-233	0.507123	0.552	0.236	1.07762e-228	1
Blk	7.75708e-233	-0.981418	0.009	0.37	1.58818e-228	1
Arhgap1	5.90074e-231	0.513658	0.606	0.286	1.20812e-226	1
Cdkn2d	3.13266e-230	0.468246	0.472	0.18	6.41381e-226	1
Smad7	1.23577e-229	0.73326	0.871	0.603	2.53011e-225	1
Cd79b	1.14446e-228	-1.48728	0.028	0.384	2.34316e-224	1
Aopep	1.80956e-228	0.672482	0.727	0.396	3.70489e-224	1
Blnk	3.87691e-228	-1.56576	0.007	0.362	7.93758e-224	1
Tec	5.29918e-227	-0.977974	0.089	0.45	1.08495e-222	1
Antxr2	1.62941e-225	-1.76637	0.212	0.559	3.33605e-221	1
Trbc1	4.78387e-225	0.900583	0.718	0.382	9.79449e-221	1
Sorl1	3.08534e-224	-0.987127	0.189	0.544	6.31692e-220	1
Iqgap2	1.54365e-222	0.671242	0.711	0.373	3.16047e-218	1
Ifi30	1.95007e-222	-1.32252	0.065	0.415	3.99258e-218	1
Ell2	6.27075e-222	-1.1382	0.236	0.582	1.28387e-217	1
Cables1	1.13603e-219	-1.20874	0.032	0.382	2.32592e-215	1
Bhlhe40	1.55775e-219	-1.35938	0.078	0.429	3.18934e-215	1
Lamc1	2.28371e-216	-0.871092	0.016	0.36	4.67566e-212	1
Gbp4	2.6808e-216	0.696527	0.573	0.258	5.48867e-212	1
Pax5	4.45444e-216	-1.28395	0.009	0.351	9.12001e-212	1
Zfp608	1.09536e-214	-1.17035	0.024	0.367	2.24264e-210	1
Igtp	9.31676e-213	0.605431	0.518	0.217	1.90751e-208	1
Emb	1.5922e-212	0.530142	0.996	0.682	3.25988e-208	1
Ctse	2.02106e-212	0.541353	0.829	0.488	4.13791e-208	1
Ric1	4.07592e-212	-0.842124	0.406	0.697	8.34504e-208	1
Itga6	1.64169e-209	0.495891	0.41	0.148	3.36119e-205	1
Ighm	1.13334e-208	-2.28165	0.278	0.558	2.32041e-204	1
Ly86	4.8147e-208	-0.946603	0.01	0.343	9.85762e-204	1
Tmem163	6.34954e-208	-1.70362	0.015	0.348	1.3e-203	1
Bzw2	1.28867e-207	0.531009	0.933	0.679	2.63843e-203	1
Fam129a	3.68428e-205	-1.52745	0.043	0.375	7.54319e-201	1
Ctsh	1.61072e-204	-0.773852	0.015	0.345	3.29779e-200	1
Arhgap24	2.50925e-204	-1.65355	0.009	0.337	5.13743e-200	1
Batf	1.7042e-203	0.493659	0.51	0.22	3.48917e-199	1
Tex2	2.53782e-203	0.498004	0.926	0.605	5.19592e-199	1
Syngr2	5.21196e-203	-0.74897	0.087	0.422	1.0671e-198	1
Napsa	1.85301e-201	-0.80283	0.012	0.337	3.79385e-197	1
Sos1	5.46001e-201	0.585699	0.722	0.414	1.11788e-196	1
Znrf1	1.29798e-200	0.62472	0.812	0.531	2.65748e-196	1
Btk	2.64703e-200	-0.875074	0.009	0.332	5.41953e-196	1
Dennd5a	3.05779e-200	-0.866467	0.119	0.456	6.26052e-196	1
Bcar3	6.51145e-200	-1.39749	0.01	0.333	1.33315e-195	1
Psip1	1.17015e-199	0.549414	0.738	0.442	2.39576e-195	1
Abtb2	1.56496e-199	0.667569	0.73	0.401	3.20409e-195	1
Sbno2	5.6166e-199	0.572884	0.66	0.372	1.14994e-194	1
Serpinb1a	7.1724e-198	-0.990535	0.018	0.34	1.46848e-193	1
Ms4a1	2.23137e-196	-1.24158	0.015	0.334	4.5685e-192	1
Ly6d	3.036e-196	-1.74309	0.037	0.357	6.21591e-192	1
Plek	1.27365e-195	-1.43272	0.038	0.36	2.60767e-191	1
Gns	1.20782e-193	-0.830514	0.075	0.4	2.47288e-189	1
Traf3ip3	3.24261e-192	0.492208	0.647	0.34	6.63891e-188	1
Tmed5	3.71688e-191	-0.66364	0.484	0.75	7.60994e-187	1
Cmtm7	1.11696e-190	-0.684374	0.122	0.45	2.28687e-186	1
Nxpe3	2.13343e-190	0.473083	0.407	0.155	4.36798e-186	1
Nlrc5	8.57015e-190	0.574001	0.679	0.362	1.75465e-185	1
Sytl3	6.11821e-189	-1.67546	0.088	0.4	1.25264e-184	1
Slamf6	1.05801e-188	0.459194	0.491	0.211	2.16616e-184	1
Ahr	4.24985e-187	-1.07459	0.102	0.422	8.70115e-183	1
Ehd1	2.40449e-186	-0.693653	0.078	0.398	4.92295e-182	1
Scpep1	2.16019e-184	-0.625068	0.055	0.371	4.42277e-180	1
Heatr5a	3.47756e-184	0.631746	0.453	0.196	7.11996e-180	1
Ccpg1	3.48392e-184	0.480719	0.554	0.265	7.13298e-180	1
Cybb	5.75055e-184	-1.19503	0.02	0.325	1.17737e-179	1
Gpr174	2.00323e-183	0.493433	0.433	0.174	4.10141e-179	1
Cst3	1.05589e-182	-2.0609	0.216	0.526	2.16184e-178	1
Pitpnc1	3.88512e-182	0.380992	0.899	0.582	7.9544e-178	1
Mrtfa	1.16867e-180	0.554682	0.792	0.509	2.39273e-176	1
Leprotl1	2.05791e-179	0.472632	0.714	0.414	4.21337e-175	1
Setd1b	4.55801e-179	0.415558	0.44	0.183	9.33207e-175	1
Snx29	5.10139e-179	-1.57292	0.242	0.524	1.04446e-174	1
Gpr18	1.49994e-178	0.402849	0.462	0.198	3.07097e-174	1
Aak1	2.15441e-178	0.593893	0.834	0.58	4.41093e-174	1
Ddb2	5.08287e-178	0.388782	0.418	0.167	1.04067e-173	1
Gm43305	6.65185e-178	-0.788159	0.191	0.496	1.3619e-173	1
Gab2	9.66642e-178	-1.34902	0.025	0.326	1.9791e-173	1
Zbp1	1.00786e-177	0.489725	0.422	0.17	2.06349e-173	1
Tagln2	2.43621e-177	-0.85852	0.201	0.503	4.9879e-173	1
Gcnt2	5.14715e-177	-1.26853	0.013	0.309	1.05383e-172	1
Cd86	6.73552e-177	-1.48138	0.167	0.465	1.37903e-172	1
Tgfb1	1.59318e-176	-0.727987	0.437	0.697	3.26188e-172	1
H2-DMa	1.89074e-176	-0.878782	0.073	0.375	3.8711e-172	1
Fam241a	1.82992e-175	0.536435	0.513	0.234	3.74658e-171	1
Fcrla	2.05498e-175	-0.967889	0.015	0.309	4.20736e-171	1
Sec11c	9.21208e-175	-0.751231	0.413	0.672	1.88608e-170	1
Pias2	4.44089e-174	0.607082	0.786	0.53	9.09227e-170	1
Myo9b	3.54112e-173	0.518626	0.774	0.514	7.25009e-169	1
Abcb9	8.61838e-172	0.422552	0.506	0.231	1.76453e-167	1
Il6ra	2.78119e-171	0.462258	0.56	0.271	5.69422e-167	1
Dock11	4.14339e-171	0.561544	0.855	0.605	8.48317e-167	1
Parp9	1.25763e-170	0.562395	0.549	0.277	2.57488e-166	1
Eya3	2.4714e-170	0.659842	0.622	0.361	5.05995e-166	1
Crlf3	8.78493e-170	0.604981	0.811	0.561	1.79863e-165	1
Trio	1.12482e-169	-0.867265	0.225	0.523	2.30296e-165	1
Cobll1	1.57057e-169	-0.85716	0.023	0.312	3.21558e-165	1
Ubald2	1.1782e-167	0.519608	0.819	0.563	2.41226e-163	1
Kdm5b	2.43846e-167	0.498222	0.7	0.41	4.9925e-163	1
Lrrk2	1.6034e-166	-1.05077	0.006	0.286	3.28281e-162	1
Ncf2	3.51859e-164	-0.744649	0.025	0.308	7.20395e-160	1
Irf5	9.93045e-164	-0.614289	0.02	0.301	2.03316e-159	1
Chst11	2.80028e-163	-1.24173	0.223	0.526	5.73329e-159	1
Ero1lb	3.53609e-163	-1.14807	0.262	0.525	7.23979e-159	1
H2-Ob	1.32007e-161	-0.769608	0.046	0.328	2.7027e-157	1
Taf4b	1.66005e-161	0.573653	0.696	0.424	3.39879e-157	1
Socs1	3.09906e-160	0.348545	0.437	0.185	6.34502e-156	1
Cpd	9.60693e-160	-0.78064	0.09	0.383	1.96692e-155	1
Ripk1	4.11557e-159	0.546264	0.756	0.505	8.42622e-155	1
Arid5b	2.06391e-158	0.592803	0.867	0.613	4.22566e-154	1
Magi3	9.92109e-158	0.607737	0.665	0.387	2.03124e-153	1
Atf6	1.08543e-157	-0.785933	0.438	0.696	2.22232e-153	1
Lmo4	2.50353e-157	-1.68161	0.186	0.46	5.12572e-153	1
Plxnc1	6.28099e-157	-1.00873	0.063	0.343	1.28597e-152	1
Stk38	2.53762e-156	0.469404	0.705	0.432	5.19552e-152	1
Camsap2	4.0395e-156	0.474769	0.513	0.253	8.27047e-152	1
Stk26	7.55474e-156	0.420145	0.483	0.228	1.54676e-151	1
Fcrl1	2.10326e-154	-0.752487	0.011	0.277	4.30621e-150	1
Bbs9	9.34259e-154	0.466018	0.456	0.206	1.9128e-149	1
Clic4	4.22564e-152	-0.939005	0.162	0.442	8.65158e-148	1
H2-DMb2	8.06028e-152	-0.614444	0.005	0.266	1.65026e-147	1
Ano6	8.75802e-152	0.472307	0.583	0.304	1.79312e-147	1
Mzb1	1.37034e-151	-0.735057	0.012	0.274	2.80564e-147	1
Snx8	3.4785e-151	-0.731183	0.007	0.267	7.12188e-147	1
Herpud1	1.38865e-149	-0.673116	0.238	0.514	2.84312e-145	1
Scd1	5.2875e-149	-0.70363	0.007	0.264	1.08256e-144	1
Prr13	9.81826e-149	-0.566977	0.168	0.452	2.01019e-144	1
Itgb1	2.37893e-148	-0.669142	0.143	0.43	4.87063e-144	1
Fxyd5	3.45709e-148	0.352326	0.807	0.495	7.07804e-144	1
Adamts6	3.76696e-148	0.640889	0.629	0.358	7.71247e-144	1
Aim2	1.73557e-146	-0.621125	0.144	0.432	3.55341e-142	1
Lgmn	2.01204e-146	-1.22483	0.155	0.415	4.11944e-142	1
Pxdc1	5.40449e-146	-1.10707	0.013	0.269	1.10652e-141	1
Kcnq5	1.87521e-145	-1.11111	0.262	0.558	3.8393e-141	1
Apobec3	8.02917e-145	-0.719142	0.294	0.553	1.64389e-140	1
Snx30	1.6197e-144	-0.819451	0.089	0.357	3.31616e-140	1
Zbtb16	2.37476e-144	-1.56022	0.011	0.262	4.86208e-140	1
Irgm1	2.82382e-144	0.393866	0.477	0.222	5.78149e-140	1
Pptc7	4.0927e-144	0.419777	0.63	0.364	8.37939e-140	1
Gem	1.35115e-143	-1.46608	0.133	0.404	2.76635e-139	1
Gimap1	2.84688e-143	0.410266	0.626	0.354	5.82871e-139	1
Tbc1d5	3.78472e-143	-0.844097	0.235	0.522	7.74884e-139	1
Ighd	3.33524e-142	-0.749398	0.014	0.264	6.82856e-138	1
Iqsec1	3.97225e-142	-0.62574	0.117	0.388	8.13279e-138	1
Klk8	2.23302e-140	0.357184	0.566	0.288	4.57189e-136	1
Apoe	4.06384e-140	-2.31125	0.126	0.382	8.32031e-136	1
Rbpms	4.48653e-140	-0.585204	0.014	0.264	9.18572e-136	1
Abca1	2.22908e-139	-1.0597	0.105	0.365	4.56382e-135	1
Slfn2	1.6781e-137	0.269181	0.784	0.499	3.43574e-133	1
Nlk	8.12092e-137	0.50008	0.674	0.412	1.66268e-132	1
Plekhm3	8.69073e-137	-0.928446	0.151	0.412	1.77934e-132	1
Cnnm2	4.39352e-136	-1.17589	0.074	0.328	8.9953e-132	1
Rasgef1b	3.06775e-135	-0.81136	0.069	0.324	6.2809e-131	1
A630001G21Rik	5.72415e-135	-0.681397	0.145	0.404	1.17196e-130	1
Irf8	1.05335e-133	-0.777383	0.072	0.328	2.15662e-129	1
Ctsz	1.60845e-133	-0.700024	0.121	0.38	3.29314e-129	1
Bcl2a1d	2.30542e-133	-1.02293	0.071	0.322	4.72011e-129	1
Nup210	2.36449e-133	0.397925	0.691	0.434	4.84106e-129	1
Hip1r	3.62537e-132	-0.618445	0.251	0.501	7.42259e-128	1
Ccdc50	5.35167e-132	-0.512219	0.115	0.381	1.0957e-127	1
Pik3ip1	3.69192e-130	0.347096	0.521	0.262	7.55884e-126	1
Cxcr4	4.85357e-130	-0.64733	0.13	0.384	9.9372e-126	1
Rnf145	1.37236e-129	0.394629	0.776	0.503	2.80977e-125	1
Lmbr1l	1.37338e-129	0.392794	0.676	0.418	2.81185e-125	1
Trps1	1.07394e-127	-0.944353	0.338	0.62	2.19879e-123	1
Cited2	1.41288e-124	0.327801	0.563	0.302	2.89273e-120	1
Airn	1.56058e-122	0.454	0.586	0.32	3.19513e-118	1
Ccnd2	1.08694e-121	0.352194	0.71	0.432	2.2254e-117	1
Il21r	9.28864e-112	0.406399	0.73	0.471	1.90176e-107	1
Add3	3.06996e-110	0.330636	0.71	0.451	6.28544e-106	1
Selplg	1.27268e-88	0.272229	0.651	0.396	2.60568e-84	1
Apoe	0	1.9672	0.866	0.317	0	2
Ly6d	0	1.76139	0.921	0.28	0	2
Cd79a	0	1.61153	0.997	0.327	0	2
Cd74	0	1.6091	1	0.568	0	2
Mef2c	0	1.57688	0.97	0.401	0	2
Ighm	0	1.56334	0.998	0.495	0	2
Arhgap24	0	1.54388	0.846	0.264	0	2
Igkc	0	1.48497	0.952	0.343	0	2
H2-Aa	0	1.44812	0.996	0.467	0	2
Gm8369	0	1.43263	0.944	0.459	0	2
Cd79b	0	1.41912	0.965	0.302	0	2
H2-Ab1	0	1.39003	0.996	0.459	0	2
Fcrla	0	1.34264	0.895	0.232	0	2
Ighd	0	1.31072	0.812	0.195	0	2
H2-Eb1	0	1.30197	0.995	0.446	0	2
Slc9a7	0	1.29525	0.923	0.328	0	2
Plac8	0	1.23603	0.967	0.573	0	2
Ebf1	0	1.23141	0.999	0.384	0	2
Fcmr	0	1.19877	0.717	0.124	0	2
H2-Ob	0	1.15333	0.886	0.255	0	2
Mzb1	0	1.13703	0.81	0.205	0	2
Cybb	0	1.12575	0.829	0.254	0	2
Tcf4	0	1.11825	0.901	0.407	0	2
Rftn1	0	1.1178	0.97	0.61	0	2
Xylt1	0	1.10839	0.969	0.549	0	2
Iglc2	0	1.10208	0.513	0.121	0	2
Scai	0	1.09283	0.817	0.345	0	2
H2-DMb2	0	1.06995	0.824	0.194	0	2
Snx29	0	1.02521	0.919	0.464	0	2
Pax5	0	1.02416	0.912	0.271	0	2
Smc6	0	1.02394	0.887	0.592	0	2
H2-DMa	0	1.02024	0.886	0.304	0	2
Btk	0	1.00665	0.849	0.258	0	2
Slc12a6	0	0.981918	0.984	0.671	0	2
Pold4	0	0.97179	0.823	0.375	0	2
Pkig	0	0.956254	0.899	0.311	0	2
Bcar3	0	0.952332	0.827	0.261	0	2
Bmp2k	0	0.949944	0.942	0.52	0	2
Eif2ak3	0	0.935706	0.984	0.635	0	2
Blnk	0	0.924419	0.893	0.284	0	2
Cerk	0	0.923877	0.961	0.645	0	2
Aff3	0	0.918042	0.993	0.664	0	2
Txndc16	0	0.914495	0.825	0.343	0	2
Zfp608	0	0.911291	0.791	0.299	0	2
Bank1	0	0.905767	0.852	0.327	0	2
Akt3	0	0.904857	0.937	0.586	0	2
Blk	0	0.89042	0.83	0.297	0	2
Unc93b1	0	0.88047	0.868	0.343	0	2
Wdfy4	0	0.857821	0.945	0.376	0	2
Snx9	0	0.852868	0.908	0.404	0	2
H2-Oa	0	0.851473	0.718	0.233	0	2
Ly86	0	0.849416	0.773	0.275	0	2
Pou2af1	0	0.844842	0.7	0.213	0	2
Syk	0	0.842916	0.933	0.398	0	2
Tmem163	0	0.826455	0.794	0.279	0	2
Snx30	0	0.823664	0.809	0.294	0	2
Iglc1	0	0.814858	0.5	0.117	0	2
Fcrl1	0	0.810064	0.713	0.215	0	2
Iglc3	0	0.800601	0.565	0.131	0	2
Apobec3	0	0.785232	0.866	0.502	0	2
Rasgrp3	0	0.781607	0.622	0.178	0	2
Ero1lb	0	0.778621	0.889	0.469	0	2
Ifi30	0	0.769534	0.821	0.348	0	2
Ms4a1	0	0.766862	0.843	0.262	0	2
Cecr2	0	0.766635	0.723	0.231	0	2
Plekho1	0	0.753503	0.711	0.241	0	2
BE692007	0	0.749896	0.648	0.22	0	2
Cd37	0	0.745975	0.934	0.594	0	2
Snx8	0	0.735835	0.644	0.211	0	2
H2-Eb2	0	0.718447	0.591	0.131	0	2
A630001G21Rik	0	0.695331	0.78	0.348	0	2
Gm15987	0	0.686717	0.529	0.155	0	2
Atp6v0a1	0	0.675017	0.62	0.196	0	2
Cd19	0	0.672131	0.67	0.19	0	2
Scd1	0	0.667926	0.666	0.206	0	2
Chst3	0	0.658021	0.502	0.139	0	2
Hvcn1	0	0.643475	0.633	0.215	0	2
Lgmn	0	0.625859	0.845	0.354	0	2
Dok3	0	0.595357	0.584	0.179	0	2
Ciita	0	0.577652	0.405	0.101	0	2
Dusp5	0	-1.28783	0.336	0.747	0	2
Tex2	0	-1.39219	0.233	0.667	0	2
Txk	0	-1.55975	0.054	0.549	0	2
Pim1	0	-1.60838	0.403	0.82	0	2
Ppm1h	0	-1.63117	0.016	0.533	0	2
Ifngr1	0	-1.6868	0.496	0.811	0	2
Skap1	0	-1.9212	0.021	0.526	0	2
Rab8b	0	-1.94845	0.403	0.754	0	2
Nrip1	0	-2.18859	0.363	0.745	0	2
Trbc2	0	-2.21174	0.034	0.58	0	2
Tnfaip3	0	-2.21728	0.173	0.733	0	2
Fyb	0	-2.21867	0.029	0.568	0	2
Prkch	0	-2.2844	0.035	0.575	0	2
Itk	0	-2.67652	0.034	0.641	0	2
Emb	0	-2.95679	0.279	0.746	0	2
Camk4	0	-3.62522	0.075	0.652	0	2
Cnr2	4.67103e-306	0.659926	0.611	0.216	9.56347e-302	2
Ctsh	1.19857e-299	0.557666	0.716	0.283	2.45395e-295	2
Cd22	1.60959e-294	0.491675	0.456	0.132	3.29547e-290	2
Fcer2a	4.97046e-293	0.642693	0.39	0.1	1.01765e-288	2
Kdm2b	2.50892e-290	-1.48327	0.537	0.799	5.13676e-286	2
Ctss	6.23793e-289	0.607122	0.882	0.477	1.27715e-284	2
Rubcnl	2.14948e-288	0.538871	0.483	0.149	4.40085e-284	2
Nr4a3	8.6795e-287	-1.41849	0.119	0.557	1.77704e-282	2
Dennd5b	1.05193e-286	0.562012	0.386	0.099	2.15371e-282	2
Sp140	1.69425e-281	0.705104	0.742	0.353	3.46881e-277	2
Rnf216	2.93496e-281	0.679483	0.849	0.43	6.00905e-277	2
Samsn1	4.41798e-280	-1.76069	0.241	0.644	9.04536e-276	2
Cd55	9.76916e-280	0.611412	0.64	0.247	2.00014e-275	2
Pitpnc1	4.64121e-277	-1.63357	0.229	0.642	9.50241e-273	2
Traf5	5.373e-277	0.672576	0.708	0.311	1.10007e-272	2
Ppp3cc	8.74484e-275	0.706978	0.641	0.271	1.79042e-270	2
Kdm6b	4.88067e-274	-1.1895	0.385	0.734	9.99267e-270	2
Abca1	8.92142e-272	0.569477	0.743	0.309	1.82657e-267	2
Arhgap25	3.27986e-271	0.718678	0.867	0.484	6.71519e-267	2
Ccnd3	2.35457e-270	0.999883	0.861	0.556	4.82074e-266	2
Dgkd	1.65351e-269	0.725468	0.935	0.654	3.38539e-265	2
Ern1	3.70893e-268	-1.86317	0.202	0.604	7.59367e-264	2
Gns	3.75791e-268	0.650069	0.752	0.34	7.69395e-264	2
Fxyd5	1.80163e-267	-1.0479	0.128	0.555	3.68865e-263	2
Hhex	7.43041e-266	0.509188	0.495	0.165	1.5213e-261	2
Dgat1	9.85912e-264	-2.12131	0.149	0.553	2.01856e-259	2
Ptpn22	2.8676e-263	-1.42802	0.132	0.549	5.87113e-259	2
Tox	2.32318e-261	-2.05706	0.018	0.444	4.75647e-257	2
Btla	1.31403e-260	0.735524	0.623	0.257	2.69035e-256	2
Bzw2	8.86066e-258	-1.20732	0.39	0.728	1.81413e-253	2
Snx5	3.19016e-256	0.699339	0.93	0.656	6.53152e-252	2
Slc9a9	1.1215e-255	-1.30503	0.078	0.499	2.29617e-251	2
Syngr2	4.55028e-255	0.647311	0.74	0.364	9.31625e-251	2
Fcgr2b	1.63681e-254	0.435823	0.401	0.115	3.3512e-250	2
Trbc1	1.46456e-253	-1.80943	0.028	0.444	2.99853e-249	2
Pou2f2	3.28283e-252	0.604308	0.634	0.26	6.72127e-248	2
Napsa	2.29028e-251	0.545156	0.677	0.277	4.68911e-247	2
Pde4d	1.52458e-249	-1.51616	0.286	0.648	3.12142e-245	2
Lrrk2	2.25597e-249	0.607233	0.611	0.232	4.61887e-245	2
Fosl2	6.72031e-249	-1.03828	0.226	0.612	1.37592e-244	2
Ikzf2	1.16653e-248	-2.62172	0.028	0.439	2.38835e-244	2
Aebp2	2.37158e-248	-1.04972	0.357	0.696	4.85558e-244	2
Ramp3	5.05861e-247	-1.58149	0.032	0.441	1.0357e-242	2
Tnik	7.63376e-244	-1.23279	0.12	0.534	1.56294e-239	2
Tmem131l	2.52189e-243	0.672198	0.918	0.583	5.16331e-239	2
Txnip	8.93584e-243	0.74218	0.869	0.535	1.82952e-238	2
Rapgef5	1.1275e-241	0.545577	0.461	0.148	2.30844e-237	2
Cxcr4	1.31777e-241	0.570703	0.718	0.332	2.69801e-237	2
Spib	1.07516e-239	0.392097	0.372	0.105	2.20127e-235	2
Fam169b	1.20719e-237	0.955926	0.71	0.378	2.47159e-233	2
Utrn	2.78625e-237	-1.32599	0.472	0.759	5.70457e-233	2
Rora	1.13934e-235	-3.42184	0.094	0.481	2.33269e-231	2
Rundc3b	3.05561e-228	-1.36212	0.164	0.549	6.25607e-224	2
Tcf7	5.34554e-228	-1.29222	0.03	0.417	1.09444e-223	2
Il2rb	1.16013e-226	-1.53942	0.024	0.409	2.37526e-222	2
D16Ertd472e	1.88082e-225	-1.16757	0.24	0.598	3.85079e-221	2
Ptp4a3	4.16327e-225	0.500323	0.59	0.253	8.52388e-221	2
Cd72	1.14279e-224	0.452787	0.426	0.141	2.33975e-220	2
Cd3g	4.7533e-223	-1.15376	0.016	0.397	9.73192e-219	2
Sytl3	2.85177e-222	-1.79003	0.022	0.402	5.83872e-218	2
Vpreb3	4.80386e-222	0.409051	0.44	0.144	9.83542e-218	2
Snx2	5.85176e-222	0.622041	0.88	0.609	1.19809e-217	2
Ephx1	9.05633e-222	0.426213	0.377	0.116	1.85419e-217	2
E330020D12Rik	9.2559e-222	0.703616	0.685	0.33	1.89505e-217	2
Plekhm3	3.53209e-218	0.622705	0.735	0.36	7.23159e-214	2
Iqgap2	1.5158e-216	-0.930483	0.048	0.432	3.10345e-212	2
Gne	9.21956e-214	0.527595	0.519	0.204	1.88761e-209	2
Cacna1d	1.66628e-212	0.603147	0.44	0.156	3.41154e-208	2
Nabp1	5.5431e-210	-1.16716	0.105	0.47	1.13489e-205	2
Cd83	5.63236e-210	0.387706	0.809	0.387	1.15317e-205	2
Myo1c	7.87282e-210	0.409165	0.453	0.16	1.61188e-205	2
Tes	6.19058e-209	-0.908882	0.365	0.698	1.26746e-204	2
Lcp2	1.40335e-208	-0.920048	0.011	0.375	2.87321e-204	2
2023-03-01	1.53056e-208	0.568248	0.476	0.172	3.13366e-204	2
Zfp318	1.60659e-208	0.462838	0.412	0.14	3.28933e-204	2
Saraf	6.87878e-208	-0.866313	0.251	0.595	1.40836e-203	2
Selplg	1.02456e-207	-0.80824	0.078	0.447	2.09769e-203	2
Heg1	7.4794e-207	0.762251	0.699	0.367	1.53133e-202	2
Icos	2.14006e-204	-1.29375	0.009	0.367	4.38156e-200	2
Cd247	2.12165e-203	-1.51815	0.018	0.374	4.34386e-199	2
Dusp10	4.6973e-203	-1.43809	0.095	0.449	9.61726e-199	2
Ifngr2	5.67818e-203	0.625755	0.845	0.549	1.16255e-198	2
Arhgap26	2.21793e-202	0.715853	0.91	0.655	4.541e-198	2
Bcl7a	7.95418e-202	0.386604	0.424	0.147	1.62854e-197	2
Cd3d	1.3277e-200	-1.4345	0.013	0.365	2.71832e-196	2
Iqsec1	3.47711e-199	0.505498	0.689	0.337	7.11904e-195	2
Bri3	2.10557e-197	0.598285	0.886	0.632	4.31095e-193	2
Rere	5.72689e-197	0.621579	0.898	0.635	1.17252e-192	2
Ptprcap	6.17242e-197	0.60523	0.831	0.547	1.26374e-192	2
Fgfr1op	1.51501e-196	0.522491	0.653	0.323	3.10184e-192	2
Itpkb	1.71872e-196	-1.15218	0.507	0.758	3.51891e-192	2
Pcmtd1	2.19741e-196	0.774322	0.725	0.417	4.49897e-192	2
Lax1	3.15806e-196	0.547927	0.614	0.292	6.46582e-192	2
Cd38	7.03762e-192	0.459541	0.445	0.165	1.44088e-187	2
Il7r	2.02154e-191	-1.06079	0.022	0.365	4.13891e-187	2
Mpp7	2.23397e-190	-2.26551	0.132	0.473	4.57383e-186	2
Ms4a4c	3.71627e-190	0.518339	0.38	0.129	7.60869e-186	2
Rcsd1	1.10839e-189	0.602194	0.792	0.474	2.26932e-185	2
Dusp4	2.14329e-189	0.477697	0.453	0.176	4.38818e-185	2
Capg	1.59675e-188	0.478556	0.576	0.262	3.26919e-184	2
Smim14	4.92885e-188	0.587257	0.825	0.564	1.00913e-183	2
Immp2l	1.05405e-187	0.816994	0.542	0.235	2.15805e-183	2
Gm43305	1.92267e-187	0.541027	0.779	0.444	3.93648e-183	2
Rab11fip1	2.6335e-187	-1.14705	0.031	0.37	5.39183e-183	2
H2-DMb1	3.02636e-186	0.277024	0.434	0.152	6.19616e-182	2
Tgfbr1	4.36387e-186	0.787213	0.793	0.513	8.93459e-182	2
Myo5a	6.52238e-185	0.522652	0.634	0.298	1.33539e-180	2
Fam129a	3.3874e-184	-1.51068	0.037	0.372	6.93537e-180	2
Lpxn	1.54623e-183	0.610574	0.877	0.603	3.16574e-179	2
Acox3	1.41373e-182	0.432584	0.522	0.222	2.89447e-178	2
Rapgef4	1.47814e-182	0.583285	0.411	0.153	3.02634e-178	2
Rhoh	9.33687e-181	0.635988	0.819	0.546	1.91163e-176	2
Aldh2	1.83935e-180	0.459573	0.591	0.279	3.76589e-176	2
Ccnd2	2.27679e-180	-0.814812	0.138	0.483	4.66149e-176	2
Arhgap31	6.982e-180	-1.22537	0.239	0.577	1.4295e-175	2
Plcg2	3.30316e-179	0.517966	0.727	0.378	6.76289e-175	2
Lat	6.01768e-179	-0.670113	0.009	0.333	1.23206e-174	2
Sash3	7.74137e-179	0.49822	0.609	0.305	1.58497e-174	2
Pik3cd	2.20556e-177	0.627451	0.735	0.434	4.51567e-173	2
Ublcp1	8.66753e-177	0.412584	0.457	0.184	1.77459e-172	2
Slc10a7	4.15744e-176	0.594894	0.719	0.402	8.51194e-172	2
Bin1	4.50632e-176	0.493898	0.706	0.395	9.22623e-172	2
Rapgef2	7.58489e-176	-1.40025	0.225	0.552	1.55293e-171	2
Orai1	1.60868e-175	-0.769856	0.227	0.548	3.2936e-171	2
Fmnl3	8.38492e-175	0.416885	0.461	0.185	1.71673e-170	2
Runx3	6.74774e-174	-0.94468	0.191	0.514	1.38153e-169	2
Glcci1	2.9584e-173	0.562385	0.718	0.407	6.05702e-169	2
Cd86	5.64251e-172	0.365689	0.807	0.408	1.15525e-167	2
Slk	1.65854e-171	-0.835343	0.327	0.624	3.3957e-167	2
Rnf125	2.44976e-170	-0.883062	0.208	0.524	5.01564e-166	2
Sema4b	9.06622e-169	0.473578	0.44	0.176	1.85622e-164	2
Bcl11b	5.15942e-168	-0.906258	0.003	0.311	1.05634e-163	2
Kif1b	1.42566e-167	-1.15697	0.082	0.404	2.91891e-163	2
Snx18	2.87732e-167	-0.88891	0.248	0.552	5.89102e-163	2
Cd3e	2.91428e-166	-0.800414	0.007	0.314	5.9667e-162	2
Pkib	8.22603e-166	0.549493	0.461	0.183	1.6842e-161	2
Tmem108	1.17092e-164	0.606096	0.485	0.205	2.39734e-160	2
Zap70	3.14146e-164	-0.562497	0.005	0.308	6.43183e-160	2
Dipk1a	3.69121e-164	0.593519	0.591	0.289	7.55738e-160	2
Id2	5.3604e-160	-1.16932	0.056	0.363	1.09749e-155	2
Pnpla7	7.68746e-158	0.517013	0.729	0.427	1.57393e-153	2
Erp29	1.97092e-157	0.495515	0.769	0.497	4.03527e-153	2
Mxd1	2.18018e-157	-0.89582	0.186	0.492	4.4637e-153	2
Tbc1d5	2.68894e-157	0.683475	0.761	0.475	5.50533e-153	2
Phlpp1	4.54486e-157	0.470959	0.927	0.652	9.30514e-153	2
Gcnt2	6.25909e-157	-1.26715	0.011	0.305	1.28149e-152	2
Hcst	6.69152e-157	-0.816128	0.186	0.489	1.37002e-152	2
Ap3s1	6.10319e-155	-0.700627	0.294	0.587	1.24957e-150	2
Gm49980	1.46366e-154	0.550852	0.653	0.368	2.99671e-150	2
Rgs1	1.1112e-153	-2.11836	0.3	0.56	2.27507e-149	2
Zfp106	1.58839e-150	0.508808	0.825	0.57	3.25206e-146	2
Cnnm2	1.77552e-150	-1.25277	0.039	0.329	3.63519e-146	2
Ap1s3	3.77194e-150	0.449293	0.744	0.429	7.72267e-146	2
Treml2	1.0033e-149	0.421697	0.527	0.245	2.05416e-145	2
Lrch1	1.5338e-147	0.576614	0.826	0.576	3.14031e-143	2
4933406I18Rik	8.49811e-146	0.602721	0.648	0.36	1.7399e-141	2
Lamc1	4.32569e-145	0.435208	0.611	0.306	8.85641e-141	2
Strbp	5.51586e-145	0.518324	0.793	0.521	1.12932e-140	2
Il18rap	1.73908e-142	-0.904476	0.009	0.283	3.56059e-138	2
Rabep2	6.10024e-142	0.378833	0.463	0.21	1.24896e-137	2
Prickle1	1.18876e-141	-1.68061	0.022	0.298	2.43386e-137	2
Abcb1a	1.85004e-141	-1.2068	0.019	0.293	3.78777e-137	2
Pak1	1.97272e-141	-1.12908	0.061	0.344	4.03894e-137	2
Znrf3	8.19012e-141	-0.996893	0.155	0.445	1.67685e-136	2
Cd28	2.63598e-140	-0.892768	0.009	0.279	5.39691e-136	2
Fig4	6.06841e-140	0.459435	0.595	0.316	1.24245e-135	2
Tnfaip8	6.48817e-139	-1.03678	0.381	0.632	1.32839e-134	2
Coq8a	1.32557e-138	0.361128	0.508	0.239	2.71398e-134	2
Sgms1	2.18802e-138	0.569446	0.708	0.425	4.47976e-134	2
Ext1	3.83112e-138	-1.36192	0.315	0.591	7.84384e-134	2
Bhlhe40	9.26749e-138	-1.23937	0.147	0.419	1.89743e-133	2
Prkce	5.4629e-137	0.470735	0.892	0.621	1.11847e-132	2
Depdc5	1.83213e-136	0.458473	0.56	0.292	3.75111e-132	2
Prex1	2.47577e-136	-0.94135	0.316	0.574	5.0689e-132	2
Cish	1.70882e-135	-0.728081	0.024	0.292	3.49864e-131	2
Gramd1b	7.78484e-135	-1.03197	0.09	0.367	1.59387e-130	2
Itpr3	9.92739e-135	0.397858	0.564	0.292	2.03253e-130	2
Anxa6	1.37225e-133	-0.562255	0.186	0.471	2.80954e-129	2
Abtb2	2.58724e-133	-0.924262	0.165	0.452	5.29711e-129	2
Hilpda	4.84528e-132	-1.2842	0.091	0.36	9.92022e-128	2
Slco3a1	5.29279e-132	-0.992923	0.004	0.259	1.08364e-127	2
Slf2	5.49541e-131	0.420114	0.631	0.356	1.12513e-126	2
Furin	2.36059e-130	-1.20596	0.193	0.452	4.83307e-126	2
Ms4a4b	2.39262e-130	-1.0258	0.038	0.299	4.89865e-126	2
Csk	8.76184e-130	0.434697	0.645	0.389	1.7939e-125	2
Ckb	2.1637e-128	-0.927966	0.014	0.267	4.42996e-124	2
Fuca1	2.8357e-127	0.466797	0.678	0.417	5.80581e-123	2
Galnt2	2.06608e-126	-0.855776	0.188	0.452	4.23009e-122	2
Mtss1	1.65246e-124	0.456653	0.671	0.391	3.38324e-120	2
Prkcq	8.86273e-124	-0.846521	0.03	0.282	1.81455e-119	2
N4bp2l1	2.00632e-123	0.390601	0.541	0.287	4.10773e-119	2
Itm2c	3.29817e-123	-0.556568	0.063	0.323	6.75267e-119	2
N4bp2	4.31127e-123	0.47229	0.652	0.393	8.82689e-119	2
Lyn	7.46223e-123	0.376929	0.984	0.672	1.52782e-118	2
Il4ra	1.81316e-122	-0.587118	0.247	0.52	3.71227e-118	2
Atxn1	2.28045e-122	-1.27864	0.239	0.515	4.66899e-118	2
Tnfrsf1b	5.66618e-122	-0.651466	0.124	0.389	1.16009e-117	2
Airn	7.05424e-119	-1.00708	0.101	0.363	1.44429e-114	2
Fosb	4.18686e-118	-1.11174	0.053	0.303	8.57218e-114	2
Nr4a2	1.87346e-115	-0.902022	0.116	0.368	3.83573e-111	2
Ppp1r15a	3.10505e-113	-0.64351	0.226	0.481	6.35728e-109	2
Spred2	5.86323e-110	-0.576062	0.133	0.391	1.20044e-105	2
Rabgef1	6.56375e-110	-0.708014	0.172	0.423	1.34386e-105	2
Itgb7	8.84437e-110	-0.446948	0.092	0.343	1.8108e-105	2
Klhl6	1.23635e-105	0.411319	0.744	0.487	2.53131e-101	2
Cmah	2.21613e-105	0.496368	0.767	0.492	4.53731e-101	2
Myo1e	1.80899e-101	0.408804	0.813	0.544	3.70373e-97	2
Irf8	2.4012e-100	0.283461	0.542	0.286	4.91622e-96	2
Tec	5.9712e-97	0.427611	0.651	0.399	1.22254e-92	2
Plek	1.75149e-68	-0.284604	0.572	0.312	3.58599e-64	2
Igkc	0	2.32255	0.974	0.346	0	3
Ighm	0	2.14262	1	0.498	0	3
Ms4a1	0	1.98745	0.969	0.256	0	3
Ly6d	0	1.97503	0.96	0.281	0	3
Tmem163	0	1.97061	0.941	0.272	0	3
Cd79b	0	1.88087	0.983	0.305	0	3
Iglc1	0	1.8759	0.675	0.107	0	3
Cd79a	0	1.77019	0.998	0.332	0	3
Bank1	0	1.6871	0.941	0.324	0	3
Mef2c	0	1.63078	0.979	0.404	0	3
Ebf1	0	1.56964	0.999	0.388	0	3
Iglc2	0	1.5383	0.543	0.121	0	3
Bcar3	0	1.51049	0.879	0.261	0	3
Blnk	0	1.48045	0.949	0.284	0	3
Ifi30	0	1.37123	0.882	0.347	0	3
E330020D12Rik	0	1.34941	0.769	0.326	0	3
Pax5	0	1.33344	0.934	0.274	0	3
Ero1lb	0	1.28199	0.941	0.468	0	3
Plac8	0	1.26511	0.972	0.576	0	3
Xylt1	0	1.25925	0.946	0.553	0	3
Pkig	0	1.25287	0.921	0.314	0	3
Aff3	0	1.22545	0.998	0.666	0	3
Wdfy4	0	1.21982	0.962	0.379	0	3
Txndc16	0	1.20087	0.876	0.342	0	3
Slc9a7	0	1.19663	0.886	0.335	0	3
Rftn1	0	1.18429	0.975	0.612	0	3
Dgkd	0	1.16474	0.976	0.653	0	3
Scd1	0	1.15575	0.801	0.199	0	3
Pou2af1	0	1.14848	0.78	0.21	0	3
Slc12a6	0	1.14609	0.985	0.673	0	3
Gm15987	0	1.12926	0.646	0.149	0	3
Iglc3	0	1.12519	0.669	0.126	0	3
Cd37	0	1.10779	0.964	0.594	0	3
Cd74	0	1.10717	1	0.571	0	3
Arhgap24	0	1.10346	0.754	0.275	0	3
Cd55	0	1.09847	0.751	0.241	0	3
Syk	0	1.09224	0.937	0.402	0	3
Plekhm3	0	1.09007	0.816	0.356	0	3
Napsa	0	1.08659	0.785	0.272	0	3
Prkce	0	1.06768	0.941	0.619	0	3
Eif2ak3	0	1.05724	0.978	0.638	0	3
Snx30	0	1.04814	0.852	0.294	0	3
Cecr2	0	1.03622	0.748	0.233	0	3
Snx5	0	1.03611	0.957	0.656	0	3
Mzb1	0	1.01507	0.769	0.212	0	3
Blk	0	0.988193	0.855	0.299	0	3
Tec	0	0.98521	0.798	0.39	0	3
Cd180	0	0.976566	0.642	0.159	0	3
Btla	0	0.973029	0.684	0.255	0	3
Snx9	0	0.972423	0.904	0.408	0	3
Tmem131l	0	0.945489	0.953	0.582	0	3
Hvcn1	0	0.908802	0.694	0.214	0	3
Fcrla	0	0.902331	0.8	0.244	0	3
Plcg2	0	0.901628	0.814	0.374	0	3
Tcf4	0	0.898682	0.862	0.413	0	3
Bmp2k	0	0.873247	0.914	0.525	0	3
Snx2	0	0.865956	0.92	0.608	0	3
A630001G21Rik	0	0.863766	0.814	0.348	0	3
Fcrl1	0	0.860326	0.71	0.219	0	3
Pou2f2	0	0.859922	0.696	0.258	0	3
Unc93b1	0	0.8522	0.849	0.348	0	3
Lgmn	0	0.85046	0.873	0.355	0	3
Btk	0	0.832313	0.795	0.266	0	3
Chst3	0	0.822513	0.59	0.135	0	3
Ighd	0	0.776323	0.667	0.21	0	3
Snx8	0	0.775878	0.663	0.212	0	3
Cnr2	0	0.771548	0.662	0.214	0	3
Cd19	0	0.756799	0.704	0.191	0	3
Atp6v0a1	0	0.72623	0.634	0.198	0	3
H2-Ob	0	0.717821	0.774	0.268	0	3
Gm31243	0	0.668466	0.491	0.125	0	3
Dok3	0	0.658846	0.603	0.18	0	3
B3gnt5	0	0.652555	0.507	0.143	0	3
Gm30211	0	0.63156	0.431	0.082	0	3
Bhlhe41	0	0.609295	0.42	0.082	0	3
Rubcnl	0	0.598324	0.514	0.148	0	3
Gga2	0	0.597648	0.53	0.144	0	3
Cd22	0	0.591626	0.522	0.129	0	3
Tnfrsf13c	0	0.569068	0.444	0.1	0	3
Spib	0	0.531891	0.428	0.102	0	3
Siglecg	0	0.470055	0.431	0.11	0	3
Ppm1h	0	-1.62698	0.016	0.529	0	3
Skap1	0	-1.92099	0.019	0.523	0	3
Tnfaip3	0	-2.11934	0.214	0.726	0	3
Trbc2	0	-2.19594	0.04	0.576	0	3
Fyb	0	-2.21119	0.025	0.565	0	3
Prkch	0	-2.25125	0.041	0.57	0	3
Itk	0	-2.65331	0.046	0.636	0	3
Emb	0	-2.95403	0.271	0.743	0	3
Camk4	0	-3.66318	0.061	0.649	0	3
Myo1c	4.5185e-307	0.533719	0.521	0.156	9.25118e-303	3
Rab8b	1.3686e-300	-1.97353	0.402	0.752	2.80206e-296	3
Pde4d	1.6256e-299	-1.67665	0.199	0.652	3.32825e-295	3
Kdm2b	1.06973e-288	-1.5147	0.493	0.8	2.19016e-284	3
Trp53i11	1.32126e-287	0.625518	0.566	0.197	2.70515e-283	3
Fry	3.89575e-287	0.822133	0.514	0.169	7.97615e-283	3
Ly86	1.18018e-284	0.769093	0.711	0.283	2.41631e-280	3
Tex2	6.05737e-284	-1.36412	0.226	0.664	1.24018e-279	3
Nrip1	1.07436e-281	-2.12993	0.378	0.741	2.19964e-277	3
Gns	5.06456e-281	0.72684	0.762	0.342	1.03692e-276	3
Nr4a3	3.73908e-280	-1.43995	0.095	0.556	7.65538e-276	3
Ifngr1	2.69137e-278	-1.61747	0.535	0.805	5.5103e-274	3
Rnf216	3.05832e-278	0.751348	0.846	0.433	6.26161e-274	3
Sema4b	3.3575e-278	0.637455	0.523	0.172	6.87414e-274	3
Camk2d	2.5395e-277	0.871101	0.93	0.646	5.19937e-273	3
Fcmr	2.89033e-277	0.656429	0.484	0.146	5.91765e-273	3
Tnik	6.481e-272	-1.36258	0.069	0.536	1.32692e-267	3
Gm15675	8.39788e-271	0.435835	0.333	0.075	1.71938e-266	3
Arhgap31	9.06629e-269	-1.5998	0.13	0.583	1.85623e-264	3
Smc6	1.19364e-267	0.997625	0.868	0.595	2.44387e-263	3
Utrn	1.33098e-267	-1.42155	0.399	0.763	2.72505e-263	3
Cerk	2.68826e-267	0.803981	0.944	0.648	5.50394e-263	3
Gne	3.39535e-266	0.646397	0.562	0.203	6.95164e-262	3
2023-03-01	8.91762e-266	0.756127	0.52	0.17	1.82579e-261	3
Rab30	1.86598e-262	0.529121	0.398	0.107	3.8204e-258	3
Apobec3	4.85411e-261	0.798944	0.842	0.507	9.93831e-257	3
Zfp608	3.29056e-260	0.757657	0.727	0.307	6.73709e-256	3
Snx29	1.13466e-259	0.795991	0.871	0.471	2.3231e-255	3
Vpreb3	1.19961e-259	0.518586	0.473	0.143	2.45609e-255	3
Arhgap25	3.91807e-255	0.768584	0.863	0.487	8.02185e-251	3
Txk	9.01762e-255	-1.43849	0.113	0.542	1.84627e-250	3
Sox5	4.29495e-254	1.11375	0.374	0.101	8.79349e-250	3
Gm8369	4.37832e-253	0.884109	0.856	0.469	8.96416e-249	3
Cd86	2.28632e-252	0.738469	0.85	0.407	4.68102e-248	3
Fgd2	4.46041e-252	0.382158	0.338	0.081	9.13225e-248	3
Dgat1	1.16938e-250	-2.13018	0.134	0.552	2.39418e-246	3
Plekho1	1.7319e-250	0.55325	0.637	0.25	3.5459e-246	3
Pml	2.01845e-250	0.70994	0.602	0.24	4.13258e-246	3
Traf5	3.50619e-247	0.715262	0.699	0.314	7.17858e-243	3
Map4k1	9.02695e-245	0.606838	0.62	0.26	1.84818e-240	3
H2-DMb2	1.55736e-242	0.527687	0.592	0.216	3.18853e-238	3
Ptp4a3	1.86281e-242	0.557079	0.614	0.253	3.81391e-238	3
Cyb561a3	2.58504e-241	0.397072	0.386	0.108	5.29262e-237	3
BE692007	6.42275e-241	0.654297	0.588	0.227	1.31499e-236	3
Ralgps2	1.3055e-240	0.850174	0.793	0.46	2.67288e-236	3
Rapgef5	1.4946e-239	0.620475	0.469	0.15	3.06004e-235	3
Rnase6	2.11792e-239	0.372501	0.365	0.096	4.33623e-235	3
Pitpnc1	3.44568e-238	-1.58213	0.245	0.638	7.05468e-234	3
Rasgrp3	3.89062e-238	0.607768	0.535	0.188	7.96565e-234	3
Ap1s3	7.81023e-236	0.67563	0.806	0.427	1.59907e-231	3
Akt3	4.07736e-235	0.881173	0.896	0.592	8.34798e-231	3
Tox	6.05855e-234	-2.02375	0.022	0.441	1.24043e-229	3
Saraf	7.67905e-234	-0.949547	0.2	0.596	1.57221e-229	3
Cybb	1.21969e-232	0.697844	0.668	0.271	2.49719e-228	3
Ramp3	2.8276e-229	-1.58221	0.027	0.438	5.78923e-225	3
Strbp	1.96483e-228	0.831437	0.831	0.52	4.02278e-224	3
Iqsec1	2.68428e-228	0.601324	0.714	0.337	5.49579e-224	3
Nsf	2.8113e-227	0.790022	0.881	0.595	5.75585e-223	3
Ptpn22	8.21531e-227	-1.376	0.141	0.545	1.682e-222	3
Fosl2	7.67884e-226	-1.01893	0.222	0.61	1.57217e-221	3
Fxyd5	1.38769e-225	-0.997274	0.145	0.551	2.84115e-221	3
Arhgef18	2.15665e-225	0.838302	0.722	0.373	4.41553e-221	3
Neurl3	4.6303e-225	-1.16178	0.106	0.512	9.48008e-221	3
Txnip	1.36592e-223	0.754541	0.858	0.539	2.79658e-219	3
Ctss	3.16745e-223	0.544433	0.857	0.482	6.48505e-219	3
Ikzf2	4.72383e-223	-2.60957	0.033	0.435	9.67158e-219	3
Dennd5b	7.62557e-223	0.523219	0.365	0.102	1.56126e-218	3
Vav2	2.84264e-221	0.523108	0.505	0.187	5.82003e-217	3
Treml2	2.24693e-220	0.574994	0.588	0.242	4.60037e-216	3
Lyn	4.4044e-220	0.680207	0.989	0.674	9.01756e-216	3
Adgre5	3.76091e-219	0.787775	0.808	0.497	7.70008e-215	3
Trbc1	6.64994e-218	-1.77837	0.045	0.439	1.36151e-213	3
Slc9a9	1.33736e-217	-1.25529	0.093	0.495	2.73811e-213	3
Susd1	5.49052e-217	0.525685	0.365	0.107	1.12413e-212	3
Rora	1.88199e-216	-3.39653	0.091	0.479	3.85318e-212	3
Scai	3.1466e-216	0.868974	0.704	0.357	6.44235e-212	3
Cobll1	5.84859e-213	0.768236	0.606	0.262	1.19744e-208	3
Rcsd1	4.18855e-212	0.726635	0.803	0.475	8.57563e-208	3
Zc3h12d	5.28227e-209	0.444821	0.377	0.115	1.08149e-204	3
Aebp2	1.14454e-208	-1.00438	0.374	0.693	2.34334e-204	3
Fcgr2b	2.12665e-208	0.404496	0.388	0.118	4.3541e-204	3
Dipk1a	2.30567e-208	0.742588	0.633	0.288	4.72064e-204	3
Il2rb	1.06027e-207	-1.53387	0.023	0.407	2.1708e-203	3
Cd3g	3.61595e-207	-1.15564	0.012	0.394	7.40329e-203	3
Aldh2	1.58227e-206	0.520803	0.623	0.279	3.23955e-202	3
Tes	1.82701e-206	-0.949094	0.351	0.697	3.74063e-202	3
Itpkb	3.11538e-204	-1.20973	0.472	0.759	6.37842e-200	3
Samsn1	6.55335e-204	-1.62826	0.307	0.637	1.34173e-199	3
Snx18	9.17094e-204	-1.00087	0.182	0.555	1.87766e-199	3
Rgs1	2.72454e-203	-2.29739	0.21	0.565	5.57821e-199	3
Ern1	5.15695e-203	-1.73275	0.25	0.598	1.05583e-198	3
Tcf7	5.50442e-203	-1.2592	0.033	0.414	1.12697e-198	3
Irf4	6.44098e-203	0.512088	0.551	0.214	1.31873e-198	3
Sytl3	1.53955e-202	-1.78258	0.022	0.399	3.15208e-198	3
Myo5a	5.8314e-201	0.641913	0.639	0.299	1.19392e-196	3
Iqgap2	6.30076e-200	-0.9484	0.047	0.429	1.29002e-195	3
Mpp7	4.14669e-199	-2.38523	0.103	0.473	8.48992e-195	3
Slc10a7	1.55617e-198	0.772664	0.729	0.403	3.1861e-194	3
Zfp106	1.9666e-198	0.642072	0.845	0.57	4.02641e-194	3
Sdc4	4.85116e-198	0.371684	0.723	0.323	9.93226e-194	3
Rgs10	4.67926e-197	-1.20639	0.079	0.45	9.58033e-193	3
Ctsh	1.37358e-196	0.482414	0.656	0.29	2.81227e-192	3
Rasa3	1.38942e-196	0.851613	0.778	0.476	2.8447e-192	3
Bcl11a	9.1515e-196	0.447816	0.374	0.115	1.87368e-191	3
H2-Eb1	4.76969e-195	0.363591	0.9	0.457	9.76547e-191	3
Bcl7a	1.86185e-194	0.434842	0.428	0.148	3.81195e-190	3
Kynu	9.66454e-194	0.700217	0.404	0.136	1.97872e-189	3
Pld4	9.67139e-193	0.388742	0.455	0.16	1.98012e-188	3
Lrrk2	4.34982e-192	0.640139	0.575	0.237	8.90582e-188	3
Abcg1	6.68018e-192	0.795351	0.717	0.408	1.3677e-187	3
Cd247	3.08798e-191	-1.52143	0.011	0.372	6.32232e-187	3
Ctsz	7.90533e-191	0.433315	0.684	0.333	1.61854e-186	3
Cxcr5	1.1272e-190	0.471312	0.463	0.171	2.30782e-186	3
Lcp2	1.30828e-189	-0.915461	0.012	0.372	2.67856e-185	3
Rere	1.42236e-188	0.69327	0.888	0.637	2.91214e-184	3
Gm43305	2.80072e-188	0.58198	0.786	0.445	5.73419e-184	3
Rundc3b	1.00092e-187	-1.28834	0.186	0.544	2.04929e-183	3
Nabp1	7.30039e-187	-1.14164	0.108	0.467	1.49468e-182	3
Rnf125	8.49202e-187	-0.947798	0.166	0.525	1.73866e-182	3
Icos	1.36877e-185	-1.28564	0.01	0.364	2.80243e-181	3
Rassf2	2.80684e-185	0.478411	0.523	0.216	5.74672e-181	3
Fam129a	1.1578e-183	-1.54579	0.018	0.371	2.37047e-179	3
Heg1	2.09404e-183	0.78832	0.682	0.37	4.28734e-179	3
Ncf4	1.051e-182	0.430841	0.539	0.226	2.15183e-178	3
Sp140	1.34232e-182	0.588995	0.693	0.36	2.74826e-178	3
Phtf2	9.41661e-181	0.762542	0.707	0.403	1.92796e-176	3
H2-Ab1	2.70616e-180	0.316172	0.905	0.469	5.5406e-176	3
Cd3d	8.8167e-180	-1.42215	0.017	0.363	1.80513e-175	3
D16Ertd472e	1.02277e-179	-1.09479	0.264	0.594	2.09401e-175	3
Sfi1	4.55661e-179	0.551329	0.596	0.275	9.3292e-175	3
Swap70	1.22065e-178	0.690213	0.706	0.392	2.49915e-174	3
Sash3	4.60073e-177	0.532107	0.624	0.306	9.41953e-173	3
Il7r	8.22737e-177	-1.05912	0.019	0.363	1.68447e-172	3
Bzw2	1.1136e-176	-1.04494	0.445	0.721	2.27998e-172	3
Selplg	7.0947e-175	-0.773443	0.093	0.443	1.45257e-170	3
Hcst	1.2435e-174	-0.876222	0.146	0.49	2.54593e-170	3
Cd2	4.72876e-174	0.660632	0.677	0.356	9.68166e-170	3
H2-DMa	1.20305e-173	0.421471	0.697	0.322	2.46313e-169	3
H2-Aa	3.47024e-173	0.355898	0.913	0.477	7.10496e-169	3
Fgfr1op	2.16993e-172	0.509281	0.647	0.325	4.44271e-168	3
Abca1	2.35853e-172	0.477547	0.67	0.317	4.82885e-168	3
Cd38	6.64235e-172	0.490943	0.439	0.167	1.35995e-167	3
Capg	7.49777e-169	0.501256	0.571	0.264	1.53509e-164	3
Mtss1	1.86801e-164	0.658188	0.698	0.391	3.82457e-160	3
Orai1	2.00683e-164	-0.776625	0.222	0.547	4.10879e-160	3
Acox3	6.16139e-164	0.435712	0.516	0.225	1.26148e-159	3
Lat	8.13363e-163	-0.666886	0.009	0.331	1.66528e-158	3
Rab11fip1	4.70422e-160	-1.1208	0.044	0.366	9.63143e-156	3
Rilpl2	8.34478e-158	0.624098	0.698	0.399	1.70851e-153	3
Kdm6b	1.53119e-157	-0.938192	0.472	0.725	3.13496e-153	3
Ptprcap	3.73289e-157	0.563491	0.812	0.55	7.64272e-153	3
Slc15a4	8.96907e-157	0.380507	0.428	0.169	1.83633e-152	3
Phlpp1	3.40183e-156	0.56779	0.924	0.654	6.96491e-152	3
Mreg	1.4844e-155	0.487882	0.404	0.148	3.03917e-151	3
Lpgat1	1.90093e-155	0.490663	0.52	0.236	3.89196e-151	3
Tpm4	6.01568e-154	-0.755039	0.446	0.716	1.23165e-149	3
Kif1b	6.26153e-153	-1.15309	0.082	0.401	1.28199e-148	3
Pik3ap1	1.3328e-152	0.327732	0.769	0.412	2.72878e-148	3
Bcl11b	1.61302e-152	-0.90031	0.004	0.309	3.30249e-148	3
Cd3e	3.00404e-152	-0.797824	0.007	0.311	6.15047e-148	3
BC035044	3.33927e-152	0.401704	0.392	0.142	6.83682e-148	3
Pxk	2.3642e-151	0.571124	0.687	0.395	4.84047e-147	3
Runx3	8.32836e-151	-0.928853	0.204	0.511	1.70515e-146	3
Maml3	9.10064e-151	0.85539	0.769	0.508	1.86326e-146	3
Gpd1l	4.91079e-150	0.407318	0.426	0.173	1.00543e-145	3
Hhex	4.51278e-149	0.380564	0.432	0.172	9.23947e-145	3
Arpc5l	5.09891e-148	0.507864	0.63	0.352	1.04395e-143	3
Zap70	1.49122e-147	-0.554996	0.008	0.305	3.05312e-143	3
Gcnt2	3.70259e-146	-1.26674	0.008	0.304	7.58069e-142	3
Rhoh	6.22325e-146	0.644012	0.8	0.55	1.27415e-141	3
Furin	1.23727e-144	-1.25341	0.154	0.453	2.53318e-140	3
Id2	5.70186e-144	-1.15185	0.057	0.361	1.1674e-139	3
Cmah	9.91991e-144	0.625066	0.804	0.491	2.031e-139	3
Nrros	1.00116e-143	0.448092	0.574	0.279	2.04979e-139	3
Sh2d2a	1.21567e-143	-0.844126	0.157	0.463	2.48897e-139	3
Pcmtd1	1.64338e-143	0.765248	0.682	0.423	3.36467e-139	3
Ptpn6	2.43009e-143	0.409841	0.464	0.203	4.97537e-139	3
Ikzf3	3.41643e-143	0.387538	0.916	0.642	6.99481e-139	3
Ppp3cc	1.846e-142	0.491963	0.565	0.279	3.7795e-138	3
Pak1	1.83637e-140	-1.14969	0.046	0.343	3.75979e-136	3
Clic4	6.2531e-140	0.420945	0.708	0.396	1.28026e-135	3
Ap3s1	2.60675e-137	-0.670332	0.291	0.585	5.33705e-133	3
Bhlhe40	1.058e-136	-1.25591	0.13	0.419	2.16615e-132	3
1700017B05Rik	1.5928e-136	0.412347	0.572	0.286	3.2611e-132	3
Cd24a	1.6895e-136	0.327246	0.428	0.174	3.45909e-132	3
Lztfl1	1.19729e-135	0.62103	0.607	0.343	2.45132e-131	3
Pkib	2.26413e-134	0.459691	0.446	0.186	4.63559e-130	3
Bin1	6.26272e-134	0.453389	0.692	0.399	1.28223e-129	3
Sbf2	6.48833e-134	0.594103	0.478	0.224	1.32842e-129	3
Prickle1	1.30866e-133	-1.68734	0.017	0.296	2.67934e-129	3
Rapgef2	1.61608e-133	-1.3191	0.257	0.547	3.30877e-129	3
Coq8a	1.36571e-132	0.373013	0.515	0.24	2.79616e-128	3
Smox	2.34616e-132	-0.796118	0.017	0.295	4.80352e-128	3
Klhl6	1.06088e-131	0.573728	0.757	0.488	2.17205e-127	3
Gramd1b	1.23768e-131	-1.04603	0.079	0.366	2.53402e-127	3
Cnnm2	1.52111e-131	-1.23014	0.046	0.326	3.11433e-127	3
Cd28	1.07735e-130	-0.892169	0.006	0.277	2.20577e-126	3
Cmtm7	1.09646e-130	0.448058	0.688	0.401	2.2449e-126	3
Cxcr4	4.79038e-130	0.420221	0.646	0.34	9.80782e-126	3
Airn	5.25772e-128	-1.09784	0.078	0.363	1.07647e-123	3
Slk	8.89765e-128	-0.761724	0.357	0.62	1.82171e-123	3
N4bp2	9.07438e-128	0.50193	0.668	0.393	1.85789e-123	3
Cd274	1.45743e-126	0.636721	0.774	0.511	2.98394e-122	3
Dusp10	1.93618e-125	-1.2654	0.175	0.441	3.96414e-121	3
Il18rap	2.37787e-125	-0.890461	0.015	0.28	4.86844e-121	3
St6gal1	2.9266e-125	0.702191	0.543	0.293	5.99191e-121	3
Irf8	2.10573e-124	0.422768	0.566	0.286	4.31126e-120	3
Abcb1a	3.67879e-124	-1.18803	0.025	0.291	7.53196e-120	3
Sipa1	4.68458e-123	0.382577	0.51	0.252	9.59122e-119	3
Itpr3	1.17459e-122	0.411733	0.562	0.294	2.40485e-118	3
Cish	1.63057e-122	-0.723389	0.026	0.29	3.33842e-118	3
Nr4a2	6.19761e-121	-0.921145	0.093	0.368	1.2689e-116	3
Prex1	8.57394e-121	-0.905403	0.313	0.572	1.75543e-116	3
Galnt2	1.09793e-120	-0.862875	0.178	0.45	2.24791e-116	3
Prkcq	1.47833e-120	-0.862115	0.021	0.281	3.02673e-116	3
Slco3a1	3.60977e-120	-0.987478	0.004	0.257	7.39065e-116	3
Ckb	4.77811e-120	-0.928393	0.01	0.265	9.7827e-116	3
Ext1	1.90816e-119	-1.27412	0.308	0.589	3.90676e-115	3
Mxd1	1.48565e-117	-0.818405	0.217	0.488	3.04172e-113	3
Cd69	1.50892e-117	0.510171	0.648	0.378	3.08937e-113	3
Hilpda	6.12915e-117	-1.26309	0.095	0.358	1.25488e-112	3
Csk	1.01237e-116	0.432687	0.646	0.391	2.07272e-112	3
Pold4	1.08628e-116	0.437026	0.655	0.39	2.22405e-112	3
Itm2c	1.76017e-116	-0.560644	0.058	0.322	3.60378e-112	3
Chst11	2.20047e-115	-1.18062	0.248	0.519	4.50525e-111	3
Tspo	3.63333e-115	-0.739829	0.285	0.539	7.43889e-111	3
Tpd52	8.17649e-115	0.371657	0.86	0.589	1.67405e-110	3
Fig4	6.92859e-114	0.459353	0.575	0.319	1.41856e-109	3
Mllt3	1.81342e-113	-1.01168	0.147	0.422	3.71279e-109	3
Klk8	2.38446e-112	-0.50744	0.07	0.331	4.88194e-108	3
Stat5a	6.50115e-112	-0.665417	0.136	0.4	1.33105e-107	3
Pik3ip1	1.90666e-109	0.414378	0.517	0.267	3.9037e-105	3
Vars	2.10026e-109	0.384655	0.594	0.344	4.30008e-105	3
Glcci1	1.29313e-107	0.487239	0.668	0.413	2.64754e-103	3
Trim25	1.08192e-105	0.397044	0.698	0.429	2.21512e-101	3
Atxn1	1.15181e-105	-1.22226	0.244	0.513	2.35822e-101	3
Ldlrad4	5.87736e-105	-0.736691	0.234	0.508	1.20333e-100	3
Hip1r	9.03528e-104	0.422379	0.713	0.461	1.84988e-99	3
Gmip	8.95088e-102	0.387864	0.651	0.397	1.8326e-97	3
Ccr7	5.45023e-86	0.285526	0.836	0.547	1.11588e-81	3
Lef1	0	1.63448	0.977	0.394	0	4
Cd3d	0	1.49277	0.99	0.289	0	4
Igfbp4	0	1.4545	0.756	0.123	0	4
Dusp10	0	1.38794	0.949	0.382	0	4
Cd247	0	1.32286	0.954	0.301	0	4
Rgs10	0	1.31698	0.926	0.386	0	4
Tcf7	0	1.29148	0.948	0.345	0	4
Trac	0	1.27561	0.852	0.187	0	4
Fyb	0	1.26094	0.998	0.491	0	4
Patj	0	1.25842	0.771	0.228	0	4
Skap1	0	1.25686	0.959	0.451	0	4
Ms4a4b	0	1.23164	0.868	0.234	0	4
Dgka	0	1.22717	0.949	0.408	0	4
Trbc2	0	1.22699	0.972	0.505	0	4
Kif1b	0	1.22595	0.89	0.34	0	4
Gramd3	0	1.19393	0.997	0.653	0	4
Grap2	0	1.18286	0.939	0.523	0	4
Cd28	0	1.1679	0.849	0.214	0	4
Ipcef1	0	1.15381	0.795	0.274	0	4
Mllt3	0	1.15268	0.88	0.367	0	4
Gimap6	0	1.12803	0.992	0.739	0	4
Ms4a6b	0	1.12516	0.834	0.281	0	4
S1pr1	0	1.09838	0.894	0.374	0	4
Znrf3	0	1.07622	0.878	0.389	0	4
Inpp4b	0	1.07084	0.961	0.539	0	4
St8sia1	0	1.06258	0.739	0.184	0	4
Cd3g	0	1.04296	0.911	0.327	0	4
Scml4	0	1.03744	0.774	0.311	0	4
Gm2682	0	1.02754	0.772	0.203	0	4
Itm2a	0	0.998206	0.663	0.131	0	4
Prkcq	0	0.974286	0.728	0.228	0	4
Trib2	0	0.901326	0.712	0.237	0	4
Bcl11b	0	0.891581	0.766	0.252	0	4
Itk	0	0.872038	0.996	0.564	0	4
Npc2	0	0.856577	0.939	0.662	0	4
Lat	0	0.855594	0.803	0.271	0	4
Slfn1	0	0.831345	0.63	0.118	0	4
Actn1	0	0.819069	0.7	0.2	0	4
Ubash3a	0	0.807637	0.625	0.121	0	4
Themis	0	0.803832	0.611	0.167	0	4
Cd4	0	0.799405	0.672	0.128	0	4
Cd3e	0	0.799014	0.805	0.251	0	4
Bicdl1	0	0.762434	0.633	0.171	0	4
Crybg1	0	0.74594	0.654	0.226	0	4
Ndrg3	0	0.745917	0.608	0.201	0	4
Frat2	0	0.681996	0.68	0.244	0	4
Cep97	0	0.637537	0.622	0.218	0	4
Galnt6	0	0.629853	0.588	0.183	0	4
Nsg2	0	0.625054	0.502	0.098	0	4
Tesc	0	0.577226	0.484	0.115	0	4
Sh2d1a	0	0.553204	0.456	0.11	0	4
Tdrp	0	0.513809	0.411	0.084	0	4
Cerk	0	-1.40676	0.244	0.701	0	4
Litaf	0	-1.45696	0.067	0.574	0	4
Gnaq	0	-1.59232	0.052	0.559	0	4
Arhgap26	0	-1.59789	0.222	0.708	0	4
Ptprj	0	-1.90754	0.064	0.612	0	4
Myo1e	0	-2.27489	0.041	0.604	0	4
Plac8	0	-2.61777	0.086	0.643	0	4
St6galnac3	0	-2.66326	0.176	0.679	0	4
Lyn	0	-2.757	0.049	0.745	0	4
Lck	5.53402e-308	0.612088	0.624	0.22	1.13303e-303	4
Pde4d	5.23203e-305	0.664998	0.964	0.595	1.07121e-300	4
Adk	4.90929e-300	1.07387	0.753	0.341	1.00513e-295	4
Inpp5d	1.28247e-299	-1.80174	0.559	0.821	2.62574e-295	4
Rasgrp2	8.91224e-293	0.751744	0.79	0.38	1.82469e-288	4
Ly6e	3.96921e-292	-1.06861	0.562	0.848	8.12656e-288	4
Thada	5.19127e-289	0.864982	0.859	0.473	1.06286e-284	4
Oprm1	1.35315e-285	0.567283	0.446	0.123	2.77044e-281	4
Stat5b	9.75594e-277	0.777397	0.969	0.678	1.99743e-272	4
Cd2	9.96214e-275	0.675327	0.785	0.348	2.03965e-270	4
Zfp281	3.05853e-274	0.642937	0.641	0.257	6.26204e-270	4
Saraf	1.16455e-273	0.739366	0.904	0.543	2.38429e-269	4
Prkch	3.05737e-273	0.736041	0.948	0.502	6.25965e-269	4
Sesn3	1.99271e-268	0.809999	0.848	0.482	4.07988e-264	4
Ranbp10	2.12586e-268	0.831939	0.729	0.359	4.35248e-264	4
Ablim1	5.50734e-267	0.819477	0.957	0.673	1.12757e-262	4
Mef2c	1.09364e-265	-2.57301	0.019	0.477	2.23911e-261	4
Syk	7.31867e-260	-1.71687	0.019	0.471	1.49842e-255	4
Pja1	5.29887e-259	0.590476	0.602	0.231	1.08489e-254	4
Tnik	5.32711e-258	0.804424	0.876	0.474	1.09067e-253	4
Sntb1	8.16234e-256	0.936405	0.532	0.185	1.67116e-251	4
Tpd52	1.56867e-254	-1.23709	0.228	0.636	3.21169e-250	4
Klf2	3.94698e-254	0.893424	0.756	0.372	8.08104e-250	4
H2-Aa	6.55445e-254	-3.12497	0.117	0.537	1.34196e-249	4
H2-Ab1	6.07078e-253	-2.84535	0.107	0.53	1.24293e-248	4
Cd74	1.14456e-252	-4.10424	0.27	0.626	2.34338e-248	4
H2-Eb1	1.01659e-251	-2.80053	0.091	0.518	2.08136e-247	4
Itga4	7.18671e-250	-1.53567	0.362	0.715	1.47141e-245	4
Pik3ap1	7.38775e-250	-1.39931	0.027	0.468	1.51257e-245	4
Rnf216	4.10847e-244	-1.07428	0.056	0.493	8.41168e-240	4
Wdfy4	7.91983e-244	-1.58538	0.017	0.45	1.62151e-239	4
Ebf1	1.58958e-240	-3.80809	0.036	0.461	3.25451e-236	4
Atp8b4	9.97344e-239	0.586816	0.546	0.189	2.04196e-234	4
Ifi47	1.1867e-238	0.821322	0.546	0.209	2.42964e-234	4
Klk8	8.99e-236	0.548599	0.664	0.286	1.84061e-231	4
Cd83	6.22926e-235	-1.44277	0.026	0.449	1.27538e-230	4
Fam102a	4.32354e-234	0.64105	0.742	0.367	8.85201e-230	4
Irak2	1.27506e-233	-1.28742	0.257	0.643	2.61057e-229	4
Snx9	2.09262e-232	-1.28445	0.054	0.472	4.28443e-228	4
Gimap9	3.54997e-232	0.616581	0.626	0.273	7.2682e-228	4
Zfand2a	3.09236e-231	0.524788	0.475	0.163	6.33129e-227	4
Rnf19a	5.7445e-228	0.723812	0.805	0.463	1.17613e-223	4
Ccr7	1.80594e-227	0.709143	0.905	0.543	3.69749e-223	4
Tmem64	2.75332e-227	0.744838	0.775	0.422	5.63715e-223	4
Tmlhe	3.17104e-227	0.478462	0.344	0.09	6.49238e-223	4
Zfp36l2	1.12778e-226	0.721299	0.862	0.519	2.30901e-222	4
St8sia6	6.0216e-226	0.627572	0.366	0.101	1.23286e-221	4
Galnt10	8.62146e-225	0.51169	0.486	0.169	1.76516e-220	4
Plcg2	2.68249e-224	-1.00587	0.022	0.434	5.49213e-220	4
Zeb2	6.51662e-223	-2.07758	0.021	0.43	1.33421e-218	4
Gpr146	9.05497e-222	0.397541	0.373	0.106	1.85391e-217	4
Cd44	2.75369e-220	-1.55043	0.152	0.543	5.63791e-216	4
Trbc1	2.79214e-220	1.0296	0.745	0.386	5.71662e-216	4
Sorl1	1.8708e-219	-1.08079	0.144	0.54	3.83028e-215	4
Tcf4	5.16221e-215	-1.54465	0.075	0.473	1.05691e-210	4
Ifi27l2a	1.8723e-214	0.800239	0.538	0.213	3.83336e-210	4
Ikzf3	1.82169e-208	-1.47089	0.362	0.684	3.72973e-204	4
Unc93b1	4.44761e-208	-1.00548	0.021	0.411	9.10604e-204	4
Slc9a7	1.48845e-206	-1.55989	0.014	0.401	3.04745e-202	4
Ppm1h	2.07176e-204	0.603718	0.856	0.466	4.24171e-200	4
Bank1	1.6901e-202	-1.8959	0.013	0.394	3.46031e-198	4
Malt1	3.38661e-200	-1.32761	0.48	0.756	6.93375e-196	4
Cdkn1b	1.08992e-199	0.594981	0.837	0.531	2.2315e-195	4
Zfp53	3.38626e-199	0.563664	0.539	0.219	6.93303e-195	4
Ell2	6.88896e-197	-1.20141	0.214	0.577	1.41045e-192	4
Cd79a	1.69338e-194	-1.96775	0.036	0.405	3.46703e-190	4
Igkc	4.44946e-194	-2.49875	0.049	0.416	9.10982e-190	4
Tec	8.7609e-190	-0.99554	0.076	0.444	1.79371e-185	4
Chst11	6.61223e-186	-1.4998	0.163	0.525	1.35379e-181	4
Cd79b	1.09217e-185	-1.48382	0.02	0.378	2.23612e-181	4
Cplane1	2.33964e-185	0.657116	0.586	0.274	4.79017e-181	4
Slfn2	5.38516e-185	0.46754	0.837	0.501	1.10256e-180	4
Sdc4	5.77696e-184	-1.09552	0.019	0.377	1.18277e-179	4
Ric1	1.11537e-182	-0.871605	0.39	0.693	2.28361e-178	4
Gtf2i	1.83355e-182	0.531605	0.75	0.409	3.75401e-178	4
Cd27	6.89424e-181	0.378564	0.423	0.147	1.41153e-176	4
Pkig	1.8257e-180	-1.10633	0.028	0.381	3.73794e-176	4
Igtp	3.56975e-180	0.648921	0.523	0.222	7.3087e-176	4
Zfp608	2.54444e-179	-1.17735	0.011	0.361	5.20949e-175	4
Tnfrsf26	8.85144e-179	0.502998	0.503	0.203	1.81224e-174	4
Blk	1.25236e-178	-0.960806	0.014	0.363	2.56408e-174	4
Cables1	1.97158e-178	-1.20117	0.024	0.376	4.03661e-174	4
Spata13	2.36606e-178	0.551499	0.775	0.426	4.84426e-174	4
Sell	7.54946e-178	0.474881	0.623	0.274	1.54568e-173	4
S100a11	1.38334e-177	-1.36636	0.077	0.432	2.83224e-173	4
Antxr2	3.49218e-176	-1.78432	0.219	0.552	7.1499e-172	4
Blnk	1.16255e-175	-1.54037	0.011	0.355	2.38021e-171	4
Ahr	1.93786e-175	-1.13995	0.069	0.418	3.96758e-171	4
Atf6	3.00978e-174	-0.898757	0.376	0.696	6.16223e-170	4
Lamc1	4.67134e-174	-0.866169	0.011	0.354	9.5641e-170	4
Gimap4	1.77435e-173	0.579587	0.86	0.54	3.6328e-169	4
Sidt1	3.41689e-173	0.472859	0.574	0.243	6.99575e-169	4
Pax5	5.05076e-173	-1.27616	0.005	0.345	1.03409e-168	4
Lpxn	1.1314e-171	-0.916307	0.33	0.646	2.31643e-167	4
Smad7	1.74692e-171	0.712628	0.871	0.608	3.57664e-167	4
Herc3	7.00486e-171	0.531143	0.576	0.264	1.43417e-166	4
Bhlhe40	1.16876e-170	-1.32008	0.078	0.422	2.39291e-166	4
Tob1	1.32221e-170	0.444365	0.456	0.18	2.7071e-166	4
Trps1	3.27363e-170	-1.33386	0.262	0.62	6.70243e-166	4
A930005H10Rik	4.1794e-170	0.379459	0.405	0.146	8.5569e-166	4
Camk4	1.51659e-169	0.59011	0.996	0.579	3.10507e-165	4
Fam129a	5.91909e-169	-1.52313	0.033	0.37	1.21187e-164	4
Tmem163	9.35539e-169	-1.69946	0.008	0.342	1.91542e-164	4
Dtx3l	9.06601e-168	0.522467	0.506	0.219	1.85618e-163	4
Rras2	1.53173e-167	0.656892	0.819	0.536	3.13607e-163	4
Tubb2a	3.32986e-166	0.588141	0.396	0.146	6.81755e-162	4
Irf1	3.89718e-166	0.653279	0.839	0.54	7.97908e-162	4
Stat1	1.72587e-165	0.67812	0.851	0.556	3.53354e-161	4
Fam168a	4.7645e-165	0.575598	0.515	0.222	9.75483e-161	4
Spred2	1.45031e-164	0.531334	0.683	0.348	2.96937e-160	4
Dennd5a	1.45692e-164	-0.874735	0.11	0.451	2.9829e-160	4
Def6	6.74199e-163	0.475044	0.578	0.276	1.38036e-158	4
Txk	3.21673e-162	0.476874	0.868	0.484	6.58594e-158	4
Snx29	5.73053e-162	-1.63038	0.215	0.52	1.17327e-157	4
Prkce	2.2271e-161	-1.16832	0.371	0.662	4.55977e-157	4
Napsa	1.06639e-160	-0.79549	0.008	0.331	2.18333e-156	4
Ly86	2.39045e-160	-0.926686	0.013	0.336	4.89421e-156	4
Serpinb1a	3.45912e-160	-0.987022	0.012	0.335	7.08221e-156	4
Syngr2	2.36789e-159	-0.736736	0.086	0.416	4.84801e-155	4
Ctsh	3.13002e-159	-0.760724	0.017	0.339	6.40841e-155	4
Cd86	3.6922e-158	-1.55137	0.143	0.461	7.5594e-154	4
Gm2245	5.73493e-158	0.327141	0.386	0.135	1.17417e-153	4
Arhgap24	6.3694e-158	-1.63656	0.013	0.331	1.30407e-153	4
Gbp4	7.24713e-158	0.634026	0.564	0.265	1.48378e-153	4
Bcar3	3.62123e-157	-1.38084	0.01	0.327	7.41411e-153	4
Kbtbd11	5.89565e-157	0.40369	0.432	0.167	1.20708e-152	4
Ifi30	6.34844e-157	-1.26208	0.087	0.407	1.29978e-152	4
Ly6d	1.06502e-156	-1.72867	0.034	0.351	2.18053e-152	4
Fas	1.64734e-156	0.440659	0.477	0.197	3.37277e-152	4
Itga6	9.49457e-156	0.43098	0.406	0.153	1.94392e-151	4
Btk	1.4316e-155	-0.858373	0.01	0.325	2.93106e-151	4
Gns	6.29037e-155	-0.829102	0.073	0.394	1.28789e-150	4
Ms4a1	2.05196e-154	-1.22751	0.015	0.328	4.20118e-150	4
Ikzf2	2.91599e-154	-2.28532	0.108	0.429	5.9702e-150	4
H2-T22	6.97035e-154	0.443642	0.52	0.238	1.42711e-149	4
Plek	1.83044e-153	-1.41667	0.038	0.354	3.74764e-149	4
Trio	5.91911e-153	-0.915527	0.199	0.519	1.21188e-148	4
Rundc3b	1.95272e-151	0.592447	0.82	0.496	3.99801e-147	4
Cited2	6.18593e-151	0.451364	0.606	0.304	1.26651e-146	4
Cmah	2.9059e-150	0.46601	0.854	0.488	5.94954e-146	4
Cybb	9.09542e-149	-1.19187	0.015	0.32	1.8622e-144	4
Ehd1	7.56449e-148	-0.687772	0.076	0.392	1.54875e-143	4
Kctd12	1.88397e-146	-0.802049	0.231	0.543	3.85724e-142	4
Gm43305	2.67299e-146	-0.790555	0.181	0.491	5.47268e-142	4
Scpep1	4.23232e-145	-0.616983	0.055	0.365	8.66526e-141	4
Bzw2	2.46493e-143	0.443121	0.939	0.684	5.04671e-139	4
Arhgap31	1.92898e-140	0.55926	0.831	0.53	3.94939e-136	4
Aim2	2.07216e-140	-0.669966	0.112	0.429	4.24253e-136	4
Gcnt2	2.4595e-140	-1.25829	0.011	0.303	5.03557e-136	4
Plekhm3	1.12883e-139	-1.00797	0.107	0.41	2.31116e-135	4
Fcrla	2.93139e-139	-0.956646	0.013	0.303	6.00172e-135	4
Fxyd5	1.46547e-138	0.434227	0.815	0.5	3.00041e-134	4
Gab2	9.04086e-138	-1.33735	0.028	0.32	1.85103e-133	4
Abca1	1.51881e-137	-1.12917	0.069	0.363	3.10962e-133	4
Igf1r	2.34723e-137	-1.53666	0.241	0.532	4.80572e-133	4
Cmtm7	7.34626e-137	-0.651968	0.14	0.443	1.50407e-132	4
Hip1r	7.17693e-136	-0.684122	0.207	0.499	1.46941e-131	4
Apobec3	1.17618e-135	-0.77316	0.267	0.55	2.40811e-131	4
Tbc1d5	1.77609e-135	-0.927689	0.209	0.518	3.63638e-131	4
Leprotl1	5.80863e-135	0.464329	0.697	0.421	1.18926e-130	4
Psip1	6.44326e-135	0.474525	0.731	0.448	1.31919e-130	4
Atp1b1	1.94939e-134	0.31386	0.423	0.173	3.99118e-130	4
Rab3ip	4.41898e-134	0.438301	0.557	0.274	9.04742e-130	4
Ncf2	6.6154e-134	-0.744058	0.019	0.303	1.35444e-129	4
Cpd	2.22677e-133	-0.781391	0.079	0.379	4.55908e-129	4
Rgcc	2.85184e-133	0.440875	0.511	0.236	5.83886e-129	4
H2-DMa	6.48407e-132	-0.848671	0.081	0.369	1.32755e-127	4
Cobll1	2.22095e-131	-0.832579	0.023	0.307	4.54718e-127	4
Cst3	2.85943e-131	-2.01463	0.232	0.519	5.85441e-127	4
Lrrk2	5.60132e-131	-1.03701	0.005	0.281	1.14682e-126	4
Plcg1	1.19801e-130	0.347214	0.449	0.194	2.45281e-126	4
Ubald2	1.60958e-130	0.486182	0.824	0.567	3.29546e-126	4
Itgav	3.07674e-130	-1.65689	0.272	0.534	6.29932e-126	4
Pced1b	7.33161e-130	0.461283	0.533	0.261	1.50107e-125	4
Samhd1	1.05407e-128	0.473718	0.874	0.619	2.15809e-124	4
H2-Ob	8.00029e-128	-0.758854	0.045	0.323	1.63798e-123	4
Ccnd2	1.16292e-127	0.425717	0.738	0.435	2.38097e-123	4
Rcbtb1	6.41611e-127	0.380393	0.511	0.245	1.31363e-122	4
Ero1lb	1.42989e-126	-1.12741	0.262	0.52	2.92756e-122	4
Lrrc8d	2.77446e-126	-0.773567	0.378	0.643	5.68043e-122	4
Kidins220	2.9081e-126	0.501143	0.701	0.425	5.95405e-122	4
Iqsec1	4.27197e-126	-0.646725	0.097	0.384	8.74643e-122	4
Fcrl1	1.62564e-125	-0.75022	0.006	0.272	3.32834e-121	4
Irf5	3.94693e-125	-0.59822	0.023	0.295	8.08095e-121	4
A630001G21Rik	6.08197e-125	-0.717898	0.12	0.401	1.24522e-120	4
Plxnc1	1.36306e-123	-0.988488	0.061	0.338	2.79073e-119	4
Sipa1l2	1.40903e-123	-0.668742	0.102	0.387	2.88485e-119	4
Mzb1	1.63979e-123	-0.732807	0.007	0.27	3.35732e-119	4
Cbx4	1.3499e-122	0.451191	0.613	0.348	2.76378e-118	4
Lgmn	4.92525e-122	-1.23054	0.144	0.411	1.0084e-117	4
Eea1	6.16075e-122	-0.675915	0.111	0.4	1.26135e-117	4
Itgb1	9.95367e-122	-0.665615	0.138	0.425	2.03791e-117	4
Cdk2ap2	1.45467e-121	0.394271	0.565	0.301	2.9783e-117	4
Taf4b	1.67035e-121	0.46261	0.71	0.428	3.41987e-117	4
Mxd1	2.1501e-121	0.359451	0.75	0.447	4.4021e-117	4
Il6ra	3.55828e-121	0.4112	0.552	0.277	7.28523e-117	4
Gem	1.00503e-120	-1.48196	0.123	0.4	2.05769e-116	4
Ccdc50	7.20958e-119	-0.540002	0.097	0.378	1.47609e-114	4
Snx8	7.46953e-119	-0.721092	0.007	0.262	1.52931e-114	4
H2-DMb2	1.06977e-118	-0.605223	0.006	0.261	2.19024e-114	4
Rasgef1b	2.26599e-118	-0.827606	0.053	0.32	4.6394e-114	4
Itpk1	2.9014e-118	0.409544	0.581	0.302	5.94033e-114	4
Scd1	8.08362e-118	-0.692959	0.006	0.26	1.65504e-113	4
Snx30	1.26576e-117	-0.814828	0.083	0.352	2.59151e-113	4
Prr13	2.41148e-116	-0.558154	0.168	0.446	4.93726e-112	4
Sytl3	5.49272e-116	-1.55022	0.134	0.39	1.12458e-111	4
Cxcr4	9.95147e-116	-0.668032	0.11	0.381	2.03746e-111	4
Ighd	8.67954e-115	-0.74515	0.01	0.26	1.77705e-110	4
Lmo4	1.17871e-114	-1.64773	0.2	0.454	2.41329e-110	4
Mfsd6	5.04889e-113	0.428622	0.687	0.398	1.03371e-108	4
Kcnq5	3.62004e-111	-1.18173	0.275	0.551	7.41167e-107	4
Apoe	2.10265e-108	-2.24164	0.127	0.377	4.30498e-104	4
Stk38	3.53623e-108	0.437493	0.698	0.438	7.24008e-104	4
Gpd2	1.15651e-107	-0.755293	0.24	0.498	2.36783e-103	4
Il21r	2.2943e-107	0.437705	0.753	0.474	4.69734e-103	4
Maml3	5.10403e-107	-1.24476	0.293	0.544	1.045e-102	4
Iqgap2	9.79075e-106	0.402161	0.669	0.382	2.00456e-101	4
Gimap1	9.41821e-105	0.397737	0.613	0.36	1.92828e-100	4
Ext1	1.0148e-104	0.296409	0.815	0.551	2.07771e-100	4
Emp3	1.28413e-103	0.373284	0.582	0.325	2.62913e-99	4
Fam169b	4.38874e-98	0.294932	0.686	0.383	8.9855e-94	4
Nlrc5	3.21021e-97	0.424289	0.627	0.372	6.57259e-93	4
Sos1	1.90194e-96	0.405509	0.673	0.423	3.89402e-92	4
Aopep	1.31453e-94	0.396569	0.665	0.407	2.69136e-90	4
Gimap3	3.79845e-94	0.341385	0.62	0.361	7.77695e-90	4
Rnf125	6.65574e-91	0.314002	0.775	0.479	1.3627e-86	4
Ctse	3.9702e-87	0.324388	0.772	0.499	8.1286e-83	4
Stat5a	2.41673e-86	0.273393	0.631	0.362	4.948e-82	4
Abtb2	6.55106e-82	0.340169	0.675	0.411	1.34126e-77	4
Rasa3	1.88822e-70	0.27244	0.733	0.48	3.86595e-66	4
Mreg	0	1.93132	0.698	0.127	0	5
Irf4	0	1.76778	0.88	0.192	0	5
Rftn1	0	1.74389	0.983	0.613	0	5
Swap70	0	1.68583	0.799	0.386	0	5
Ebf1	0	1.54704	0.999	0.391	0	5
Bcar3	0	1.51553	0.869	0.264	0	5
Cd74	0	1.4554	1	0.573	0	5
Mef2c	0	1.41987	0.933	0.41	0	5
Arhgap24	0	1.37274	0.806	0.273	0	5
H2-Aa	0	1.32766	0.976	0.474	0	5
Pvt1	0	1.29113	0.69	0.248	0	5
Egr3	0	1.2639	0.575	0.071	0	5
Gnl3	0	1.22584	0.885	0.448	0	5
Cd83	0	1.21519	0.927	0.383	0	5
H2-Eb1	0	1.19932	0.972	0.453	0	5
Igkc	0	1.1977	0.958	0.349	0	5
H2-Ab1	0	1.16526	0.96	0.467	0	5
Rasgef1b	0	1.16404	0.783	0.267	0	5
Tmem163	0	1.15628	0.8	0.284	0	5
Pik3ap1	0	1.06611	0.897	0.404	0	5
Stap1	0	1.05917	0.642	0.188	0	5
Mdn1	0	1.0536	0.917	0.624	0	5
Slc9a7	0	1.05135	0.856	0.34	0	5
Cd79a	0	1.0386	0.971	0.336	0	5
Ighm	0	1.0374	0.993	0.501	0	5
Snx9	0	1.03636	0.898	0.41	0	5
Scd1	0	1.02476	0.758	0.205	0	5
Cd180	0	1.01139	0.623	0.162	0	5
Plk2	0	1.00691	0.552	0.152	0	5
Ms4a1	0	0.992526	0.874	0.266	0	5
Blnk	0	0.988145	0.844	0.294	0	5
Myc	0	0.975388	0.468	0.081	0	5
Hvcn1	0	0.970631	0.68	0.216	0	5
Cd86	0	0.920761	0.882	0.407	0	5
A630001G21Rik	0	0.905579	0.831	0.349	0	5
Ilf3	0	0.881899	0.863	0.488	0	5
Wdfy4	0	0.874747	0.935	0.383	0	5
Snx5	0	0.868438	0.958	0.657	0	5
Pax5	0	0.831979	0.85	0.283	0	5
Ighd	0	0.817838	0.693	0.21	0	5
Fcer2a	0	0.799288	0.426	0.1	0	5
Ly6d	0	0.798143	0.829	0.293	0	5
H2-Ob	0	0.782583	0.787	0.269	0	5
Blk	0	0.772782	0.786	0.306	0	5
Cxcr5	0	0.751496	0.557	0.165	0	5
Pkig	0	0.74711	0.828	0.323	0	5
Fcmr	0	0.728147	0.537	0.143	0	5
Tnfrsf13c	0	0.660848	0.42	0.104	0	5
Plek	0	0.599501	0.782	0.299	0	5
Itm2b	0	-1.26674	0.635	0.902	0	5
Ifngr1	0	-1.72941	0.47	0.809	0	5
Trbc2	0	-2.19969	0.034	0.574	0	5
Fyb	0	-2.20798	0.026	0.563	0	5
Prkch	0	-2.26373	0.037	0.569	0	5
Itk	0	-2.67274	0.032	0.635	0	5
Emb	0	-3.23254	0.21	0.746	0	5
Camk4	0	-3.63683	0.067	0.647	0	5
Rilpl2	2.80994e-305	1.0528	0.783	0.394	5.75307e-301	5
Slc7a1	3.76525e-304	1.05085	0.88	0.575	7.70897e-300	5
Chst3	1.01919e-303	0.677146	0.503	0.143	2.08669e-299	5
Irf8	1.56206e-300	0.937384	0.693	0.278	3.19816e-296	5
Ppm1h	1.10728e-298	-1.6145	0.021	0.527	2.26704e-294	5
Cybb	3.79362e-294	0.89569	0.714	0.269	7.76705e-290	5
Skap1	2.14527e-293	-1.91843	0.021	0.52	4.39223e-289	5
Ifi30	3.2639e-292	0.830167	0.814	0.354	6.6825e-288	5
Pprc1	1.38691e-291	0.603561	0.506	0.159	2.83955e-287	5
Cd40	1.49645e-290	0.559663	0.423	0.109	3.06383e-286	5
Ly86	2.39308e-290	0.741793	0.732	0.283	4.89959e-286	5
Utrn	9.15127e-290	-1.52144	0.364	0.764	1.87363e-285	5
H2-Eb2	5.43153e-289	0.555521	0.494	0.143	1.11205e-284	5
Nfkbid	5.91997e-284	1.12666	0.525	0.18	1.21206e-279	5
Tmem131l	2.35392e-283	0.887789	0.937	0.585	4.81942e-279	5
Gm43305	1.46557e-279	0.87538	0.821	0.444	3.00061e-275	5
H2-DMb2	2.63429e-263	0.593601	0.613	0.216	5.39344e-259	5
Hivep3	2.62492e-262	0.743558	0.431	0.126	5.37426e-258	5
Tnfaip3	4.16655e-262	-1.73742	0.358	0.713	8.5306e-258	5
Aff3	7.23468e-261	0.898531	0.985	0.668	1.48123e-256	5
Xylt1	1.25511e-260	0.927501	0.922	0.556	2.56971e-256	5
Nrros	2.76632e-258	0.763892	0.653	0.274	5.66375e-254	5
Txk	6.20619e-258	-1.46842	0.09	0.542	1.27066e-253	5
Myo5a	3.05831e-254	0.742692	0.69	0.297	6.26159e-250	5
Sp140	1.27974e-252	0.695751	0.756	0.357	2.62014e-248	5
Iqsec1	1.71938e-252	0.683183	0.731	0.338	3.52025e-248	5
Mir155hg	2.35378e-252	1.03233	0.593	0.234	4.81913e-248	5
Snx30	4.86737e-252	0.712943	0.725	0.305	9.96546e-248	5
Dusp2	7.0002e-252	0.748881	0.609	0.245	1.43322e-247	5
Nolc1	3.21481e-251	0.787082	0.723	0.374	6.58201e-247	5
Fgfr1op	2.75048e-249	0.683238	0.706	0.322	5.63133e-245	5
Pitpnc1	3.48113e-249	-1.63948	0.209	0.639	7.12727e-245	5
Fam43a	3.18584e-246	0.415945	0.332	0.079	6.52269e-242	5
Napsa	6.80426e-245	0.610579	0.687	0.281	1.3931e-240	5
Clic4	2.93193e-243	0.882348	0.768	0.393	6.00284e-239	5
Chst10	1.35274e-241	0.498612	0.344	0.086	2.76961e-237	5
Iglc2	9.87049e-241	0.815875	0.439	0.131	2.02088e-236	5
Phtf2	2.01448e-240	0.917103	0.761	0.401	4.12445e-236	5
Syngr2	1.05076e-238	0.705601	0.745	0.368	2.15133e-234	5
Fxyd5	8.14228e-238	-1.06021	0.123	0.551	1.66705e-233	5
St6galnac4	1.48778e-237	0.471814	0.409	0.121	3.04607e-233	5
Nr4a1	3.72267e-237	0.962118	0.731	0.389	7.62179e-233	5
Fcrl1	4.11654e-237	0.56203	0.622	0.227	8.4282e-233	5
Cd79b	5.10183e-236	0.504438	0.804	0.321	1.04455e-231	5
Ptpn22	2.50953e-235	-1.4223	0.118	0.545	5.138e-231	5
Rab30	2.75316e-235	0.531662	0.39	0.109	5.63681e-231	5
Slc9a9	1.92469e-234	-1.33282	0.061	0.496	3.94061e-230	5
Cd37	2.86868e-233	0.667859	0.911	0.6	5.87333e-229	5
Bank1	6.2254e-233	0.65384	0.793	0.337	1.27459e-228	5
Spib	6.63339e-233	0.436287	0.386	0.107	1.35812e-228	5
B4galt5	3.73787e-229	0.643509	0.634	0.271	7.65291e-225	5
Rnf125	4.20505e-228	-1.07007	0.107	0.528	8.60941e-224	5
Cd19	5.78837e-228	0.47639	0.565	0.203	1.18511e-223	5
Rundc3b	2.51919e-227	-1.44198	0.128	0.547	5.15779e-223	5
Cd22	4.45972e-227	0.446434	0.441	0.137	9.13084e-223	5
Rnf216	2.04893e-226	0.656515	0.84	0.435	4.19498e-222	5
Sec24a	2.53007e-226	0.883216	0.783	0.478	5.18007e-222	5
H2-DMa	6.17644e-225	0.561666	0.736	0.321	1.26456e-220	5
Rasgrp3	1.20598e-222	0.63211	0.531	0.189	2.46913e-218	5
Lrmp	2.78366e-221	0.910678	0.625	0.299	5.69926e-217	5
Saraf	5.71073e-221	-0.936716	0.192	0.595	1.16921e-216	5
Cd69	5.58887e-219	0.887411	0.726	0.373	1.14426e-214	5
Trbc1	9.87002e-218	-1.79641	0.029	0.439	2.02079e-213	5
Tox	1.58668e-217	-2.01015	0.027	0.439	3.24857e-213	5
Alkbh1	1.03853e-216	0.730105	0.788	0.473	2.1263e-212	5
Pus7	6.52266e-215	0.568088	0.43	0.144	1.33545e-210	5
Ikzf2	1.35905e-214	-2.61147	0.028	0.434	2.78251e-210	5
Dgat1	2.4312e-214	-2.07002	0.164	0.548	4.97763e-210	5
Pde4d	4.2322e-214	-1.482	0.28	0.645	8.665e-210	5
Ramp3	8.47914e-214	-1.57342	0.031	0.436	1.73602e-209	5
Tnik	2.32905e-212	-1.1814	0.111	0.531	4.76849e-208	5
Fcrla	4.49479e-211	0.549427	0.655	0.256	9.20263e-207	5
Tcf7	5.2407e-210	-1.31179	0.013	0.414	1.07298e-205	5
Arhgap31	1.77766e-209	-1.43731	0.175	0.578	3.63959e-205	5
Ncf2	1.74086e-205	0.43107	0.625	0.259	3.56424e-201	5
Tpd52	6.75814e-205	0.770282	0.88	0.588	1.38366e-200	5
Pisd	9.42575e-204	0.558983	0.526	0.21	1.92983e-199	5
Pou2af1	3.49312e-202	0.495048	0.59	0.226	7.15181e-198	5
Heg1	1.33333e-199	0.925664	0.699	0.37	2.72986e-195	5
Ankrd28	2.4992e-199	0.777885	0.771	0.437	5.11686e-195	5
Cd3g	2.90163e-198	-1.1571	0.009	0.393	5.9408e-194	5
Rora	1.84667e-197	-3.38503	0.102	0.477	3.78087e-193	5
Il2rb	2.97997e-196	-1.52912	0.023	0.405	6.10118e-192	5
Atad3a	3.23279e-196	0.450318	0.421	0.145	6.61882e-192	5
Neurl3	1.02158e-195	-1.11882	0.127	0.509	2.09159e-191	5
D1Ertd622e	5.2182e-195	0.494799	0.501	0.196	1.06837e-190	5
Tgif1	3.29713e-194	0.624018	0.809	0.503	6.75054e-190	5
Lgmn	1.1794e-193	0.472315	0.769	0.365	2.4147e-189	5
Dgkd	1.40793e-190	0.631922	0.922	0.658	2.88259e-186	5
Iqgap2	1.309e-189	-0.941959	0.047	0.428	2.68004e-185	5
Snx18	3.72368e-189	-0.982271	0.185	0.553	7.62386e-185	5
Irs2	2.73071e-188	0.795729	0.805	0.528	5.59086e-184	5
Atp6v0a1	3.01896e-188	0.482061	0.535	0.207	6.18101e-184	5
Smad3	4.93734e-186	0.876777	0.813	0.557	1.01087e-181	5
Ctps	2.08295e-185	0.493801	0.426	0.153	4.26464e-181	5
Nrip1	3.33425e-184	-1.85126	0.469	0.733	6.82655e-180	5
Tex2	8.07e-183	-1.09839	0.322	0.656	1.65225e-178	5
Lcp2	1.98362e-182	-0.918276	0.009	0.371	4.06125e-178	5
Alcam	5.69332e-182	0.960931	0.502	0.199	1.16565e-177	5
Sfi1	1.41505e-181	0.585762	0.6	0.276	2.89717e-177	5
Grasp	4.95437e-181	0.510115	0.382	0.126	1.01436e-176	5
Utp20	6.50668e-179	0.588017	0.569	0.264	1.33218e-174	5
Zfp106	1.27014e-178	0.62038	0.837	0.572	2.60048e-174	5
Cd247	8.07585e-177	-1.50686	0.016	0.37	1.65345e-172	5
Icos	2.53041e-176	-1.28595	0.009	0.363	5.18077e-172	5
Gns	2.55135e-176	0.562955	0.702	0.348	5.22363e-172	5
Mzb1	1.42616e-174	0.406596	0.576	0.228	2.91992e-170	5
Gm8369	1.78766e-174	0.65492	0.834	0.472	3.66005e-170	5
Cecr2	1.44717e-171	0.442304	0.59	0.246	2.96293e-167	5
Snhg4	2.09034e-171	0.557168	0.468	0.194	4.27977e-167	5
Mpp6	3.40068e-171	0.780809	0.63	0.341	6.96255e-167	5
Tfrc	2.92809e-170	0.603248	0.6	0.302	5.99498e-166	5
Timm8a1	1.60854e-169	0.47345	0.483	0.2	3.29332e-165	5
Ccr7	2.38583e-169	0.594188	0.889	0.545	4.88475e-165	5
Prex1	2.50706e-169	-1.06152	0.243	0.576	5.13296e-165	5
Cd3d	2.67822e-169	-1.41721	0.018	0.361	5.48338e-165	5
Map4k1	3.41516e-167	0.5062	0.57	0.265	6.9922e-163	5
Fam167a	6.30862e-167	0.373851	0.407	0.142	1.29163e-162	5
Ppan	1.9535e-165	0.436826	0.419	0.16	3.99959e-161	5
Adgre5	3.21241e-165	0.664318	0.786	0.499	6.5771e-161	5
Mgat5	3.29979e-165	-1.23238	0.431	0.714	6.756e-161	5
Nifk	4.00666e-165	0.56	0.595	0.304	8.20324e-161	5
Rapgef2	8.42698e-165	-1.41291	0.205	0.55	1.72534e-160	5
Heatr1	1.00802e-163	0.557171	0.623	0.329	2.06383e-159	5
Zbtb10	1.37213e-163	0.560493	0.567	0.267	2.8093e-159	5
Unc93b1	5.60041e-163	0.425041	0.751	0.357	1.14663e-158	5
Atxn1	1.52138e-162	-1.49624	0.162	0.517	3.11488e-158	5
Ift140	1.90091e-162	0.508235	0.416	0.158	3.89192e-158	5
Vgll4	2.60254e-162	-1.02171	0.337	0.653	5.32843e-158	5
Il21r	1.37857e-160	0.637826	0.786	0.473	2.82249e-156	5
Nabp1	2.44356e-160	-1.08638	0.128	0.465	5.00295e-156	5
Kcnq5	1.77079e-159	0.9308	0.804	0.513	3.62552e-155	5
Pxk	3.81023e-159	0.667571	0.691	0.396	7.80107e-155	5
Ctss	4.83026e-159	0.431557	0.829	0.486	9.88947e-155	5
Cnr2	2.70931e-158	0.526583	0.531	0.226	5.54705e-154	5
Polr1a	3.51819e-158	0.53899	0.577	0.286	7.20314e-154	5
Gm26740	5.32097e-158	-1.03054	0.448	0.73	1.08942e-153	5
Exosc1	6.0409e-158	0.479835	0.498	0.22	1.23681e-153	5
Il7r	1.34329e-157	-1.03446	0.031	0.361	2.75026e-153	5
Gpx4	2.55364e-157	-0.934082	0.401	0.69	5.22832e-153	5
Selplg	3.36443e-157	-0.75282	0.102	0.441	6.88833e-153	5
Zfp318	4.03951e-157	0.411784	0.395	0.144	8.27048e-153	5
Snx29	8.46605e-156	0.650887	0.811	0.477	1.73334e-151	5
Fam129a	2.41228e-155	-1.48798	0.041	0.368	4.9389e-151	5
Lat	1.66159e-153	-0.664028	0.01	0.329	3.40193e-149	5
Tle5	5.41503e-153	-0.669725	0.364	0.66	1.10867e-148	5
Hcst	8.0433e-153	-0.84886	0.161	0.487	1.64679e-148	5
H2-Oa	1.5721e-152	0.47055	0.549	0.25	3.21873e-148	5
Utp18	2.85459e-152	0.573815	0.675	0.395	5.84449e-148	5
Tgfbr1	3.77316e-152	0.679774	0.788	0.517	7.72516e-148	5
Tec	3.33722e-151	0.612213	0.715	0.397	6.83263e-147	5
Parp8	6.1383e-151	-1.1382	0.338	0.649	1.25676e-146	5
Txndc16	3.39868e-150	0.58797	0.692	0.357	6.95845e-146	5
Ern1	1.02795e-149	-1.59995	0.31	0.592	2.10463e-145	5
Bmp2k	2.8795e-148	0.517096	0.853	0.531	5.89548e-144	5
Tpm4	1.04009e-147	-0.753543	0.438	0.715	2.12948e-143	5
Naa50	1.96105e-146	0.557917	0.74	0.484	4.01505e-142	5
Rgs10	4.67191e-146	-1.10524	0.13	0.445	9.56526e-142	5
Abce1	7.42658e-146	0.564178	0.678	0.411	1.52052e-141	5
Slc7a5	5.51464e-145	0.47469	0.511	0.24	1.12907e-140	5
Vpreb3	7.11912e-145	0.331059	0.405	0.149	1.45757e-140	5
Esyt2	7.5224e-145	-0.837887	0.521	0.776	1.54014e-140	5
Bcl11b	1.53035e-144	-0.898282	0.004	0.308	3.13325e-140	5
Coq8a	1.96332e-144	0.436623	0.527	0.24	4.0197e-140	5
Rcl1	9.30484e-144	0.518632	0.578	0.296	1.90507e-139	5
Mllt3	1.13081e-143	-1.18161	0.105	0.424	2.31523e-139	5
Dclre1c	1.16772e-143	0.67647	0.629	0.351	2.39079e-139	5
Tcf4	1.33497e-143	0.484819	0.772	0.421	2.73321e-139	5
Btk	2.67404e-143	0.385056	0.623	0.28	5.47484e-139	5
Plcg2	1.17428e-142	0.524147	0.709	0.383	2.40423e-138	5
Cd3e	1.07826e-141	-0.791179	0.009	0.31	2.20762e-137	5
Sytl3	1.16192e-141	-1.62995	0.087	0.393	2.37891e-137	5
P2ry10	1.45999e-141	-0.75312	0.478	0.747	2.98919e-137	5
Dusp10	2.44366e-141	-1.32922	0.14	0.442	5.00314e-137	5
Rab11fip1	4.22195e-141	-1.08238	0.056	0.364	8.64402e-137	5
Scpep1	2.82838e-140	0.459899	0.631	0.322	5.79082e-136	5
Zap70	7.48408e-140	-0.55439	0.007	0.304	1.53229e-135	5
Gramd1b	3.77721e-139	-1.07372	0.059	0.366	7.73346e-135	5
Abca1	1.36961e-137	0.393155	0.654	0.32	2.80414e-133	5
Tspo	7.74605e-137	-0.800801	0.241	0.541	1.58593e-132	5
Gcnt2	1.84691e-136	-1.26003	0.01	0.302	3.78137e-132	5
Pes1	5.57395e-136	0.4404	0.514	0.251	1.14121e-131	5
Tsr1	7.85987e-136	0.412978	0.474	0.216	1.60923e-131	5
Kif1b	7.59962e-135	-1.11262	0.094	0.399	1.55595e-130	5
Yars	1.12159e-134	0.602765	0.677	0.411	2.29634e-130	5
Irf5	9.23652e-133	0.408963	0.539	0.257	1.89108e-128	5
Cd47	3.39863e-132	-0.66148	0.446	0.723	6.95835e-128	5
Prmt3	1.16038e-131	0.559313	0.544	0.285	2.37576e-127	5
Slk	5.09367e-130	-0.779256	0.343	0.62	1.04288e-125	5
Ywhag	6.1541e-130	0.528524	0.683	0.421	1.25999e-125	5
Sdc4	2.67802e-129	0.27303	0.669	0.329	5.48298e-125	5
Sdad1	3.00915e-129	0.459399	0.539	0.277	6.16092e-125	5
Furin	5.21246e-127	-1.23897	0.173	0.451	1.0672e-122	5
Ttc27	1.79695e-126	0.497393	0.499	0.246	3.67908e-122	5
Pold4	2.14289e-126	0.46593	0.674	0.39	4.38734e-122	5
Dhx40	7.07664e-125	-0.911168	0.34	0.629	1.44887e-120	5
Cd28	2.69329e-124	-0.890846	0.005	0.276	5.51424e-120	5
Fosl2	5.05802e-124	-0.774898	0.333	0.6	1.03558e-119	5
Abcb1a	7.41702e-124	-1.20327	0.017	0.29	1.51856e-119	5
Cnnm2	1.12046e-123	-1.2224	0.046	0.325	2.29404e-119	5
Ipcef1	1.93097e-122	-0.911625	0.05	0.329	3.95347e-118	5
Prickle1	2.59125e-122	-1.67444	0.022	0.295	5.30532e-118	5
Immp2l	4.69836e-122	0.680961	0.507	0.241	9.61943e-118	5
Mfsd6	1.00027e-121	-0.756832	0.147	0.438	2.04795e-117	5
Prkcq	2.74085e-121	-0.882781	0.012	0.281	5.61161e-117	5
Ero1lb	3.70992e-121	0.460717	0.781	0.482	7.59568e-117	5
Galnt2	1.32117e-120	-0.879433	0.17	0.45	2.70497e-116	5
Dgka	1.96159e-118	-1.00824	0.196	0.464	4.01616e-114	5
Gpd2	2.06707e-118	0.569695	0.721	0.463	4.23211e-114	5
Iars	1.2951e-117	0.487593	0.655	0.399	2.65159e-113	5
Mettl25	7.09825e-117	0.460951	0.504	0.252	1.4533e-112	5
Mphosph10	1.06488e-116	0.454034	0.581	0.326	2.18024e-112	5
Snx8	2.39151e-116	0.357997	0.501	0.226	4.89638e-112	5
Grap2	2.68289e-116	-1.13656	0.3	0.57	5.49295e-112	5
Inpp4b	2.00928e-115	-1.55359	0.313	0.587	4.11381e-111	5
Runx3	3.44062e-114	-0.854781	0.245	0.507	7.04432e-110	5
Pou2f2	5.98067e-114	0.436065	0.542	0.271	1.22448e-109	5
Ap3s1	6.94689e-114	-0.629542	0.307	0.583	1.42231e-109	5
Plekhm3	7.01376e-114	0.513078	0.661	0.369	1.436e-109	5
Ctsh	6.81433e-112	0.29398	0.601	0.296	1.39517e-107	5
Arhgap18	2.50713e-111	-0.901803	0.033	0.292	5.1331e-107	5
Il18rap	3.9367e-111	-0.872742	0.024	0.279	8.06e-107	5
Ahr	7.3113e-111	0.441312	0.654	0.375	1.49692e-106	5
Ext1	7.43973e-111	-1.24736	0.317	0.588	1.52321e-106	5
Ckb	1.52144e-110	-0.918407	0.014	0.264	3.115e-106	5
Pik3r1	1.60268e-110	-0.892926	0.357	0.612	3.28132e-106	5
Zfp36l2	8.23379e-110	-0.854099	0.309	0.559	1.68579e-105	5
Usp6nl	3.54526e-109	0.50512	0.649	0.395	7.25856e-105	5
Apoe	2.72268e-108	0.347641	0.609	0.341	5.57441e-104	5
Btla	3.18086e-108	0.483593	0.522	0.268	6.5125e-104	5
Itm2c	5.71771e-108	-0.550413	0.06	0.321	1.17064e-103	5
Mxd1	2.15546e-107	-0.781328	0.215	0.487	4.41309e-103	5
Cdkn1b	3.14248e-105	-0.535046	0.302	0.57	6.43391e-101	5
Ctsz	2.20095e-103	0.278944	0.612	0.339	4.50623e-99	5
Rbl2	1.05108e-102	-0.517173	0.173	0.444	2.15198e-98	5
Ldlrad4	3.70115e-100	-0.742622	0.232	0.507	7.57774e-96	5
Znrf1	1.12596e-98	-0.611253	0.321	0.573	2.30529e-94	5
Mxi1	3.46986e-97	-0.648956	0.188	0.452	7.1042e-93	5
Leprotl1	3.24428e-91	-0.454772	0.206	0.457	6.64233e-87	5
Plac8	3.18254e-90	0.262615	0.89	0.583	6.51594e-86	5
Zfp608	1.08796e-80	0.39624	0.572	0.32	2.22748e-76	5
Ap1s3	3.49241e-78	0.338207	0.688	0.436	7.15035e-74	5
Lyn	1.25889e-75	0.390447	0.954	0.678	2.57746e-71	5
Plekhg1	0	2.95902	0.988	0.11	0	6
Il22	0	2.80141	0.712	0.087	0	6
Tmtc2	0	2.56036	0.747	0.192	0	6
Il23r	0	2.53682	0.888	0.095	0	6
Prickle1	0	2.4039	0.925	0.236	0	6
Gem	0	2.38463	0.954	0.345	0	6
Hk2	0	2.33989	0.926	0.17	0	6
Itgav	0	2.23079	0.992	0.486	0	6
Car2	0	2.18714	0.898	0.086	0	6
Rgs1	0	2.16791	0.976	0.513	0	6
Odc1	0	2.1638	0.858	0.468	0	6
Dgat1	0	2.153	0.999	0.492	0	6
Large1	0	2.1519	0.761	0.175	0	6
Pxdc1	0	2.13114	0.904	0.206	0	6
Il17f	0	2.12397	0.408	0.039	0	6
Rora	0	2.05269	1	0.417	0	6
Ppp1r14c	0	2.027	0.838	0.078	0	6
Ckb	0	1.92184	0.961	0.203	0	6
Tmem176b	0	1.91734	0.918	0.158	0	6
Clnk	0	1.91389	0.92	0.123	0	6
Acpp	0	1.89984	0.731	0.142	0	6
Tmem176a	0	1.89528	0.904	0.153	0	6
Hilpda	0	1.8872	0.917	0.303	0	6
Fam129a	0	1.88046	0.967	0.308	0	6
Ece1	0	1.87234	0.832	0.289	0	6
Klrb1b	0	1.86506	0.943	0.096	0	6
Plcb4	0	1.85285	0.862	0.14	0	6
Nrgn	0	1.84542	0.859	0.07	0	6
Sytl3	0	1.84257	0.986	0.334	0	6
Fhl2	0	1.79933	0.794	0.119	0	6
Slc7a6os	0	1.79174	0.903	0.332	0	6
Gpr183	0	1.78306	0.967	0.376	0	6
Gcnt2	0	1.78289	0.968	0.24	0	6
Il2rb	0	1.77992	0.971	0.342	0	6
Ern1	0	1.77864	0.994	0.547	0	6
Bhlhe40	0	1.77269	0.985	0.362	0	6
Mpp7	0	1.76423	0.891	0.419	0	6
Cwc25	0	1.70518	0.943	0.416	0	6
Arhgef28	0	1.68789	0.658	0.041	0	6
Cdk14	0	1.68316	0.532	0.118	0	6
Mex3c	0	1.67769	0.88	0.354	0	6
Atxn1	0	1.61025	0.974	0.464	0	6
Eprs	0	1.60464	0.977	0.72	0	6
St3gal3	0	1.60237	0.735	0.188	0	6
Cd164	0	1.58241	0.977	0.66	0	6
Arrdc4	0	1.57512	0.826	0.103	0	6
Emb	0	1.57299	1	0.691	0	6
Rasl11a	0	1.57278	0.542	0.027	0	6
Chst11	0	1.57135	0.96	0.471	0	6
Galnt18	0	1.55139	0.413	0.024	0	6
D16Ertd472e	0	1.54797	0.989	0.544	0	6
Arg1	0	1.54057	0.719	0.089	0	6
Gzmc	0	1.52406	0.347	0.054	0	6
Cish	0	1.5156	0.894	0.232	0	6
Kit	0	1.514	0.9	0.182	0	6
Bclaf3	0	1.50801	0.823	0.343	0	6
Hs6st2	0	1.49097	0.436	0.069	0	6
Atp10a	0	1.47716	0.761	0.222	0	6
Tnfsf11	0	1.47708	0.512	0.119	0	6
Il1r1	0	1.47369	0.551	0.076	0	6
Slc16a10	0	1.47324	0.839	0.343	0	6
Pfkfb3	0	1.46361	0.788	0.342	0	6
Pde5a	0	1.45109	0.727	0.094	0	6
Ston2	0	1.44708	0.713	0.16	0	6
Cxcr6	0	1.44667	0.81	0.151	0	6
Nrip1	0	1.44633	0.996	0.698	0	6
St6galnac3	0	1.44515	0.994	0.623	0	6
Mast4	0	1.4413	0.852	0.394	0	6
Klrk1	0	1.4166	0.624	0.074	0	6
Flnb	0	1.3995	0.81	0.354	0	6
Clcn3	0	1.39254	0.933	0.538	0	6
H2-Q6	0	1.38782	0.83	0.213	0	6
Cdkn1a	0	1.38684	0.81	0.182	0	6
Tiam1	0	1.38357	0.605	0.201	0	6
Rcor1	0	1.37488	0.89	0.5	0	6
[truncated: 22,457 more rows]

## Sheet: Epi_IL22_cluster_markers
gene	p_val	avg_log2FC	pct.cluster	pct.others	p_val_adj	cluster
Csrp2	0	3.37484	0.957	0.22	0	1_Stem
Ppp1r1b	0	3.28167	0.916	0.19	0	1_Stem
Impdh2	0	3.49672	0.854	0.137	0	1_Stem
Pclaf	0	4.08537	0.788	0.077	0	1_Stem
Cdca3	0	4.00831	0.779	0.082	0	1_Stem
Tuba1b	0	3.69746	0.908	0.212	0	1_Stem
Dut	0	3.56688	0.842	0.15	0	1_Stem
Rhoc	0	-4.29151	0.139	0.826	0	1_Stem
Lmnb1	0	3.78458	0.793	0.107	0	1_Stem
Ccnd2	0	2.58021	0.948	0.263	0	1_Stem
Alpi	0	-5.13507	0.13	0.807	0	1_Stem
Ccnd1	0	3.72655	0.782	0.105	0	1_Stem
Renbp	0	-4.98356	0.156	0.829	0	1_Stem
Nap1l1	0	3.13943	0.841	0.174	0	1_Stem
Birc5	0	3.80032	0.793	0.131	0	1_Stem
Mafb	0	-5.13555	0.052	0.714	0	1_Stem
Npm3	0	3.01422	0.836	0.174	0	1_Stem
Clec2e	0	-4.49948	0.113	0.773	0	1_Stem
Gar1	0	3.21606	0.822	0.164	0	1_Stem
Spc24	0	3.65587	0.753	0.097	0	1_Stem
Top2a	0	4.14271	0.73	0.075	0	1_Stem
Mki67	0	3.82935	0.731	0.078	0	1_Stem
Tubb5	0	3.671	0.962	0.309	0	1_Stem
Lyar	0	3.09559	0.844	0.193	0	1_Stem
Espn	0	-4.42633	0.113	0.763	0	1_Stem
Mep1b	0	-3.80356	0.148	0.798	0	1_Stem
Rcc2	0	2.81803	0.807	0.164	0	1_Stem
Meltf	0	-5.25191	0.221	0.86	0	1_Stem
Tyms	0	3.26546	0.797	0.161	0	1_Stem
Stmn1	0	3.88025	0.96	0.325	0	1_Stem
Fgfbp1	0	4.18083	0.689	0.055	0	1_Stem
Ace2	0	-4.93882	0.19	0.824	0	1_Stem
Tmpo	0	3.09799	0.847	0.215	0	1_Stem
Gm43305	0	3.08059	0.846	0.214	0	1_Stem
Creb3l3	0	-4.03482	0.173	0.799	0	1_Stem
Ifitm2	0	2.9324	0.964	0.338	0	1_Stem
Lsm5	0	2.71842	0.84	0.216	0	1_Stem
Fbl	0	2.7439	0.877	0.253	0	1_Stem
Dtymk	0	2.81964	0.902	0.279	0	1_Stem
Ccnb2	0	3.96299	0.687	0.064	0	1_Stem
Cmtm8	0	-4.74831	0.052	0.673	0	1_Stem
Cdca8	0	3.9001	0.71	0.09	0	1_Stem
Smc2	0	3.69938	0.716	0.097	0	1_Stem
Dkc1	0	3.10362	0.754	0.135	0	1_Stem
Mpp1	0	-3.69149	0.208	0.827	0	1_Stem
Rfc4	0	3.49619	0.721	0.105	0	1_Stem
Hacd1	0	2.77222	0.799	0.184	0	1_Stem
Uap1l1	0	-4.02905	0.239	0.852	0	1_Stem
Slc6a8	0	-3.48193	0.164	0.776	0	1_Stem
Slc6a19	0	-3.94059	0.098	0.707	0	1_Stem
Selenop	0	-4.7068	0.277	0.886	0	1_Stem
Prmt1	0	2.75451	0.925	0.319	0	1_Stem
Hmgn2	0	2.731	0.908	0.303	0	1_Stem
Slc12a2	0	2.65289	0.835	0.231	0	1_Stem
Cenpa	0	4.14185	0.664	0.061	0	1_Stem
Snhg1	0	2.79806	0.797	0.194	0	1_Stem
Cks1b	0	3.43953	0.708	0.107	0	1_Stem
Slc34a2	0	-3.61516	0.184	0.785	0	1_Stem
Clec2h	0	-3.76214	0.346	0.947	0	1_Stem
Slc43a2	0	-3.57466	0.111	0.711	0	1_Stem
AI506816	0	2.92569	0.737	0.139	0	1_Stem
Dgat2	0	-4.08788	0.226	0.824	0	1_Stem
Enpep	0	-3.33229	0.249	0.846	0	1_Stem
Tfec	0	-3.74178	0.119	0.716	0	1_Stem
Ace	0	-5.48937	0.048	0.644	0	1_Stem
Tk1	0	4.12797	0.648	0.052	0	1_Stem
Pdzk1ip1	0	-3.82544	0.22	0.815	0	1_Stem
Hmga2	0	3.98724	0.648	0.053	0	1_Stem
Tcn2	0	-3.9947	0.193	0.787	0	1_Stem
Olfm4	0	5.53395	0.634	0.04	0	1_Stem
Ube2c	0	3.59784	0.808	0.215	0	1_Stem
Cdhr5	0	-4.37956	0.379	0.972	0	1_Stem
Npl	0	-5.37964	0.256	0.848	0	1_Stem
Pdss1	0	3.02073	0.738	0.146	0	1_Stem
Dab2	0	-4.28219	0.279	0.871	0	1_Stem
Apex1	0	2.80714	0.848	0.257	0	1_Stem
Myo15b	0	-3.19923	0.332	0.922	0	1_Stem
Shmt1	0	3.07912	0.71	0.12	0	1_Stem
Marcks	0	2.14733	0.832	0.243	0	1_Stem
H1f5	0	4.235	0.643	0.054	0	1_Stem
Vav3	0	4.04599	0.643	0.055	0	1_Stem
Snrpf	0	2.66954	0.948	0.36	0	1_Stem
Ccna2	0	4.16894	0.631	0.044	0	1_Stem
Ccdc34	0	3.05752	0.972	0.386	0	1_Stem
Clca4b	0	-5.45714	0.272	0.857	0	1_Stem
Dpp7	0	-4.79374	0.072	0.656	0	1_Stem
Cubn	0	-5.50544	0.054	0.634	0	1_Stem
Cdhr2	0	-3.79487	0.295	0.874	0	1_Stem
Slc26a2	0	-2.99212	0.262	0.841	0	1_Stem
Ablim1	0	-3.2691	0.14	0.719	0	1_Stem
Slc3a1	0	-3.25915	0.146	0.724	0	1_Stem
Cdkn1c	0	-4.23043	0.299	0.876	0	1_Stem
Cdk1	0	3.86931	0.66	0.085	0	1_Stem
Lgals3	0	-5.27547	0.072	0.647	0	1_Stem
Cbx3	0	2.42344	0.913	0.338	0	1_Stem
Ppil1	0	2.59331	0.774	0.201	0	1_Stem
Smc4	0	2.98225	0.816	0.245	0	1_Stem
Naga	0	-4.87593	0.294	0.865	0	1_Stem
Exosc8	0	3.03449	0.698	0.128	0	1_Stem
Rpa3	0	2.8934	0.703	0.133	0	1_Stem
Mcm7	0	3.42042	0.662	0.095	0	1_Stem
Lbr	0	2.69399	0.735	0.168	0	1_Stem
Bzw2	0	2.28074	0.905	0.338	0	1_Stem
Nasp	0	2.84691	0.86	0.294	0	1_Stem
Ifit1bl2	0	-5.34816	0.029	0.593	0	1_Stem
Dctpp1	0	2.61573	0.919	0.356	0	1_Stem
Sox4	0	3.31702	0.662	0.099	0	1_Stem
Kcne3	0	3.16781	0.661	0.099	0	1_Stem
Neu1	0	-4.41854	0.332	0.894	0	1_Stem
Tmem144	0	-4.30491	0.089	0.649	0	1_Stem
Cenpf	0	4.37062	0.607	0.047	0	1_Stem
Ruvbl2	0	2.8943	0.687	0.128	0	1_Stem
Spp2	0	-5.25077	0.062	0.621	0	1_Stem
Slc46a3	0	-5.55998	0.033	0.592	0	1_Stem
Anp32e	0	2.61403	0.871	0.313	0	1_Stem
Cftr	0	2.75195	0.858	0.301	0	1_Stem
Prdx4	0	2.57405	0.774	0.218	0	1_Stem
Krt19	0	2.24459	0.997	0.442	0	1_Stem
Selenoh	0	2.5438	0.802	0.249	0	1_Stem
Rnaseh2c	0	2.49022	0.901	0.348	0	1_Stem
Bex1	0	2.62417	0.793	0.241	0	1_Stem
Nolc1	0	2.68651	0.718	0.166	0	1_Stem
Cenpw	0	3.44007	0.625	0.074	0	1_Stem
Tmigd1	0	-4.47722	0.08	0.631	0	1_Stem
Lsm7	0	2.61335	0.733	0.184	0	1_Stem
Ceacam20	0	-3.95511	0.074	0.622	0	1_Stem
Cideb	0	-2.74552	0.21	0.758	0	1_Stem
Pdzk1	0	-4.99986	0.037	0.584	0	1_Stem
Tm6sf2	0	-2.95163	0.212	0.758	0	1_Stem
Snhg4	0	3.26175	0.639	0.093	0	1_Stem
Nckap5	0	-3.22099	0.359	0.904	0	1_Stem
Kcnq1	0	3.84169	0.634	0.09	0	1_Stem
Fkbp3	0	2.37707	0.885	0.341	0	1_Stem
Gch1	0	-3.03001	0.228	0.771	0	1_Stem
Gm2061	0	-5.90643	0.026	0.568	0	1_Stem
Gpatch4	0	2.60326	0.707	0.167	0	1_Stem
Trmt112	0	2.22819	0.811	0.272	0	1_Stem
Cenpe	0	4.00585	0.591	0.052	0	1_Stem
Apoc3	0	-5.86756	0.294	0.833	0	1_Stem
Cdc20	0	4.21113	0.586	0.048	0	1_Stem
Grina	0	-3.68745	0.127	0.664	0	1_Stem
Cndp2	0	-3.38159	0.341	0.878	0	1_Stem
Mall	0	-3.16638	0.154	0.689	0	1_Stem
Siva1	0	2.61936	0.73	0.195	0	1_Stem
Tpp1	0	-3.23668	0.189	0.723	0	1_Stem
Ass1	0	-4.12703	0.212	0.745	0	1_Stem
Npc1l1	0	-3.57861	0.112	0.645	0	1_Stem
Rrp15	0	2.59143	0.692	0.159	0	1_Stem
Lgr5	0	4.58153	0.573	0.04	0	1_Stem
Gsn	0	-3.03083	0.136	0.667	0	1_Stem
Taf1d	0	2.21466	0.809	0.278	0	1_Stem
Abhd14a	0	3.28501	0.613	0.082	0	1_Stem
Gnl3	0	2.44804	0.767	0.236	0	1_Stem
Gmnn	0	2.85463	0.717	0.186	0	1_Stem
Nop16	0	3.13124	0.62	0.091	0	1_Stem
Mamdc4	0	-3.77979	0.319	0.848	0	1_Stem
Ang	0	-2.70725	0.321	0.85	0	1_Stem
Ybx3	0	2.62416	0.978	0.45	0	1_Stem
Nudt21	0	2.27326	0.888	0.36	0	1_Stem
Gda	0	-3.05849	0.248	0.776	0	1_Stem
Dst	0	-3.51792	0.116	0.643	0	1_Stem
Rsl1d1	0	2.3264	0.915	0.388	0	1_Stem
Lsm2	0	2.52714	0.84	0.313	0	1_Stem
Mrps28	0	1.85185	0.881	0.355	0	1_Stem
Rrm1	0	3.46134	0.604	0.078	0	1_Stem
Clcn5	0	-3.12914	0.229	0.755	0	1_Stem
Paics	0	3.86228	0.577	0.051	0	1_Stem
Nop56	0	3.08738	0.621	0.096	0	1_Stem
Neat1	0	-3.05272	0.37	0.895	0	1_Stem
Mrpl13	0	2.22118	0.813	0.289	0	1_Stem
Slc17a5	0	-4.265	0.361	0.884	0	1_Stem
H2ax	0	3.14599	0.769	0.247	0	1_Stem
Smlr1	0	-3.13094	0.145	0.667	0	1_Stem
Ehf	0	1.26711	0.841	0.32	0	1_Stem
Mettl1	0	2.39553	0.689	0.168	0	1_Stem
Dapk2	0	2.70098	0.659	0.142	0	1_Stem
Mettl7b	0	-2.99188	0.223	0.737	0	1_Stem
Atp6v1b2	0	-2.31917	0.299	0.812	0	1_Stem
Ehd1	0	-2.76135	0.267	0.779	0	1_Stem
Pa2g4	0	2.53369	0.924	0.413	0	1_Stem
Pigr	0	1.72733	0.746	0.235	0	1_Stem
Fuca2	0	-4.24859	0.34	0.851	0	1_Stem
Trp53	0	2.36695	0.762	0.253	0	1_Stem
Atp6v0a1	0	-2.91306	0.17	0.679	0	1_Stem
Maf	0	-2.88381	0.311	0.82	0	1_Stem
Cdca7	0	4.37909	0.545	0.037	0	1_Stem
Cst6	0	-3.60075	0.341	0.849	0	1_Stem
Ctsh	0	-3.35986	0.287	0.794	0	1_Stem
Kif15	0	4.18439	0.545	0.039	0	1_Stem
Racgap1	0	4.38465	0.542	0.036	0	1_Stem
Stx3	0	-2.79473	0.28	0.786	0	1_Stem
Mecr	0	2.1276	0.751	0.247	0	1_Stem
Rbmxl1	0	2.50581	0.669	0.165	0	1_Stem
Slc44a4	0	-2.34835	0.274	0.778	0	1_Stem
Gnpda1	0	-2.97312	0.178	0.681	0	1_Stem
Magohb	0	2.78889	0.623	0.12	0	1_Stem
Lig1	0	2.99993	0.639	0.136	0	1_Stem
G3bp1	0	2.31972	0.907	0.404	0	1_Stem
Dnajc9	0	2.97046	0.614	0.112	0	1_Stem
Litaf	0	-2.32104	0.242	0.744	0	1_Stem
Nop58	0	2.28433	0.931	0.43	0	1_Stem
Fcgrt	0	-4.81358	0.341	0.841	0	1_Stem
Snrnp40	0	2.10925	0.796	0.298	0	1_Stem
Tgoln1	0	-2.62578	0.405	0.903	0	1_Stem
Thyn1	0	2.35657	0.696	0.198	0	1_Stem
Cenpp	0	3.7357	0.552	0.055	0	1_Stem
Lsm3	0	2.26175	0.774	0.277	0	1_Stem
Ilf2	0	2.18235	0.738	0.242	0	1_Stem
Slc7a9	0	-2.77245	0.366	0.862	0	1_Stem
Gtpbp4	0	2.12545	0.752	0.256	0	1_Stem
Tfdp1	0	2.51305	0.655	0.16	0	1_Stem
Tipin	0	3.07505	0.599	0.105	0	1_Stem
Aqp4	0	1.54341	0.725	0.231	0	1_Stem
Slc51a	0	-2.743	0.35	0.843	0	1_Stem
Tpx2	0	4.14801	0.529	0.037	0	1_Stem
Snrpg	0	2.35961	0.954	0.462	0	1_Stem
Erh	0	2.12792	0.82	0.328	0	1_Stem
Tfrc	0	2.31565	0.692	0.2	0	1_Stem
Clca3b	0	4.39978	0.525	0.034	0	1_Stem
Ms4a10	0	-3.82704	0.326	0.817	0	1_Stem
Pbk	0	4.25605	0.522	0.032	0	1_Stem
Pold2	0	2.69228	0.619	0.13	0	1_Stem
Naaladl1	0	-3.17059	0.35	0.839	0	1_Stem
Naa10	0	1.96075	0.859	0.37	0	1_Stem
Atp6v0d1	0	-2.34434	0.283	0.771	0	1_Stem
Hells	0	3.80453	0.542	0.055	0	1_Stem
Ppa1	0	1.88831	0.886	0.399	0	1_Stem
Psmg1	0	2.35285	0.657	0.17	0	1_Stem
Smc3	0	2.04959	0.882	0.395	0	1_Stem
Hpf1	0	2.22571	0.702	0.216	0	1_Stem
H4c4	0	3.28304	0.6	0.114	0	1_Stem
Ssrp1	0	2.00693	0.817	0.332	0	1_Stem
Kif20b	0	3.70993	0.547	0.063	0	1_Stem
1190007I07Rik	0	2.33464	0.669	0.186	0	1_Stem
Ppih	0	2.16184	0.714	0.231	0	1_Stem
Myb	0	4.41202	0.514	0.031	0	1_Stem
Abhd11	0	1.99431	0.78	0.298	0	1_Stem
Alyref	0	2.27131	0.905	0.423	0	1_Stem
Hmgn5	0	2.03794	0.818	0.336	0	1_Stem
Nusap1	0	4.16415	0.524	0.043	0	1_Stem
Mybbp1a	0	2.38593	0.657	0.176	0	1_Stem
Ccnb1	0	3.96989	0.529	0.048	0	1_Stem
Mrto4	0	2.06581	0.793	0.313	0	1_Stem
Plp2	0	1.96024	0.796	0.317	0	1_Stem
Jaml	0	3.42285	0.566	0.087	0	1_Stem
Selenom	0	-2.64999	0.473	0.952	0	1_Stem
Nadk2	0	2.28595	0.701	0.222	0	1_Stem
Prc1	0	3.86608	0.537	0.059	0	1_Stem
Mrps22	0	2.37279	0.652	0.174	0	1_Stem
Fads2	0	2.0689	0.657	0.18	0	1_Stem
Usp1	0	2.35448	0.699	0.222	0	1_Stem
Topbp1	0	2.8285	0.602	0.125	0	1_Stem
Tsfm	0	2.24159	0.707	0.23	0	1_Stem
Knl1	0	4.18934	0.515	0.039	0	1_Stem
Timm8a1	0	2.08018	0.756	0.28	0	1_Stem
Orc6	0	2.47722	0.669	0.194	0	1_Stem
Atp6v1d	0	-2.37649	0.307	0.782	0	1_Stem
Uhrf1	0	4.05877	0.511	0.036	0	1_Stem
Psmg3	0	2.21653	0.666	0.192	0	1_Stem
Snu13	0	2.18848	0.89	0.417	0	1_Stem
Wdr18	0	2.183	0.723	0.25	0	1_Stem
Rnaseh2a	0	2.48331	0.627	0.155	0	1_Stem
Tacc3	0	3.46094	0.533	0.062	0	1_Stem
Sae1	0	1.98091	0.801	0.331	0	1_Stem
Psip1	0	2.49997	0.62	0.15	0	1_Stem
Guca2a	0	-4.32502	0.517	0.987	0	1_Stem
Amdhd2	0	-3.04841	0.267	0.737	0	1_Stem
Ssna1	0	1.88462	0.804	0.335	0	1_Stem
Hmmr	0	3.93501	0.508	0.039	0	1_Stem
Eif1ax	0	2.0039	0.92	0.451	0	1_Stem
Ctsl	0	-5.92932	0.38	0.846	0	1_Stem
Abcc2	0	-4.31739	0.265	0.731	0	1_Stem
Smpdl3a	0	-3.07832	0.301	0.766	0	1_Stem
Knstrn	0	3.88126	0.505	0.041	0	1_Stem
Pmf1	0	2.45856	0.627	0.163	0	1_Stem
Pik3r1	0	2.42543	0.605	0.142	0	1_Stem
Atic	0	2.27495	0.65	0.188	0	1_Stem
Brix1	0	1.88195	0.804	0.342	0	1_Stem
Impa2	0	3.84618	0.504	0.042	0	1_Stem
Lsm8	0	1.88009	0.783	0.322	0	1_Stem
Pola1	0	3.73086	0.513	0.052	0	1_Stem
Mrps35	0	1.85356	0.779	0.319	0	1_Stem
Ruvbl1	0	2.34369	0.627	0.167	0	1_Stem
Tomm40	0	2.15105	0.884	0.425	0	1_Stem
Kcnk1	0	1.56131	0.699	0.24	0	1_Stem
Rad51b	0	3.92787	0.51	0.052	0	1_Stem
Mrpl38	0	2.19962	0.661	0.204	0	1_Stem
Vrk1	0	2.83015	0.561	0.104	0	1_Stem
Noc2l	0	2.36344	0.617	0.161	0	1_Stem
Tcof1	0	2.80852	0.558	0.103	0	1_Stem
Ola1	0	1.8709	0.915	0.46	0	1_Stem
Hmgb2	0	3.41441	0.983	0.528	0	1_Stem
Gm15500	0	1.75324	0.795	0.341	0	1_Stem
Hdgf	0	2.2884	0.955	0.501	0	1_Stem
Hat1	0	2.26408	0.669	0.216	0	1_Stem
Coq2	0	2.04153	0.662	0.209	0	1_Stem
S100a1	0	-4.7247	0.402	0.855	0	1_Stem
Srm	0	2.42095	0.593	0.141	0	1_Stem
Diaph3	0	4.15297	0.487	0.036	0	1_Stem
Hddc2	0	2.07398	0.654	0.204	0	1_Stem
Prmt7	0	2.56025	0.566	0.116	0	1_Stem
Far2	0	2.52184	0.553	0.104	0	1_Stem
Cgref1	0	-2.21727	0.341	0.79	0	1_Stem
Rangap1	0	2.4708	0.585	0.136	0	1_Stem
Glmp	0	-2.49233	0.351	0.798	0	1_Stem
Prim1	0	3.8422	0.487	0.04	0	1_Stem
Cdkn3	0	3.39697	0.521	0.074	0	1_Stem
Nfia	0	2.26593	0.652	0.206	0	1_Stem
Rpl3-ps1	0	2.01981	0.657	0.211	0	1_Stem
Plk1	0	4.20913	0.48	0.034	0	1_Stem
Polr2h	0	1.87154	0.799	0.354	0	1_Stem
Wdr43	0	1.88044	0.752	0.308	0	1_Stem
Kif11	0	4.11903	0.48	0.036	0	1_Stem
Asf1a	0	2.45536	0.583	0.139	0	1_Stem
Gm9616	0	1.94121	0.655	0.212	0	1_Stem
Pepd	0	-2.04839	0.407	0.85	0	1_Stem
Grn	0	-3.08974	0.334	0.777	0	1_Stem
Mcm3	0	4.37683	0.474	0.031	0	1_Stem
Ppie	0	2.30672	0.604	0.161	0	1_Stem
9130208D14Rik	0	4.46813	0.47	0.027	0	1_Stem
Timm9	0	1.82707	0.756	0.314	0	1_Stem
Hist1h2ap	0	3.97182	0.485	0.043	0	1_Stem
Ccl25	0	1.33651	0.906	0.465	0	1_Stem
H2ac8	0	4.00782	0.496	0.055	0	1_Stem
Wdr12	0	2.30028	0.611	0.17	0	1_Stem
Sox9	0	2.16581	0.588	0.147	0	1_Stem
Hmgb3	0	1.91235	0.845	0.404	0	1_Stem
Bmyc	0	2.24924	0.57	0.13	0	1_Stem
Rnf43	0	2.19324	0.726	0.287	0	1_Stem
Guca2b	0	-3.98006	0.506	0.945	0	1_Stem
Tfam	0	1.87128	0.73	0.292	0	1_Stem
Rrs1	0	2.7507	0.544	0.107	0	1_Stem
Cdk2ap1	0	2.04416	0.636	0.199	0	1_Stem
Vgll4	0	2.0969	0.626	0.189	0	1_Stem
BC003965	0	1.89239	0.703	0.267	0	1_Stem
Mad2l1	0	3.60014	0.486	0.051	0	1_Stem
Nudcd2	0	1.78169	0.777	0.342	0	1_Stem
Smoc2	0	4.06772	0.48	0.045	0	1_Stem
Slc7a7	0	-2.02006	0.392	0.827	0	1_Stem
Ucp2	0	1.35389	0.889	0.455	0	1_Stem
Gm8730	0	1.86669	0.673	0.24	0	1_Stem
Gart	0	2.86926	0.52	0.087	0	1_Stem
Fubp1	0	1.76488	0.885	0.452	0	1_Stem
Dnajc2	0	2.01428	0.89	0.457	0	1_Stem
Lsm6	0	1.78667	0.866	0.433	0	1_Stem
Hexa	0	-3.69315	0.446	0.879	0	1_Stem
Emg1	0	2.19624	0.953	0.52	0	1_Stem
Anxa13	0	-2.12998	0.504	0.936	0	1_Stem
C1qbp	0	2.57575	0.965	0.533	0	1_Stem
Laptm4b	0	-2.10605	0.376	0.807	0	1_Stem
Slc40a1	0	-2.46926	0.437	0.868	0	1_Stem
Ssbp1	0	1.89863	0.893	0.462	0	1_Stem
Atad3a	0	2.00171	0.65	0.22	0	1_Stem
Mrps5	0	2.29059	0.567	0.137	0	1_Stem
Ppan	0	2.72064	0.535	0.106	0	1_Stem
Nup37	0	2.94048	0.517	0.088	0	1_Stem
Supt16	0	1.90457	0.84	0.411	0	1_Stem
Pop5	0	1.68904	0.817	0.388	0	1_Stem
Lrig1	0	2.74292	0.526	0.098	0	1_Stem
Ctsa	0	-3.84757	0.455	0.883	0	1_Stem
Tspan13	0	-2.11723	0.461	0.889	0	1_Stem
Cmc2	0	2.27818	0.593	0.165	0	1_Stem
Cenph	0	4.18243	0.458	0.031	0	1_Stem
Nup43	0	3.49318	0.481	0.054	0	1_Stem
Kif4	0	4.20963	0.455	0.028	0	1_Stem
Nifk	0	1.88647	0.665	0.239	0	1_Stem
Acer2	0	2.66793	0.517	0.091	0	1_Stem
Sf3a3	0	1.8572	0.68	0.254	0	1_Stem
Gpx3	0	-5.4721	0.452	0.878	0	1_Stem
Cks2	0	2.48645	0.846	0.42	0	1_Stem
Cldn15	0	1.91986	0.597	0.171	0	1_Stem
Nme4	0	2.53436	0.545	0.12	0	1_Stem
Rcl1	0	2.62425	0.531	0.106	0	1_Stem
Mphosph10	0	2.16341	0.604	0.179	0	1_Stem
Exosc7	0	1.85321	0.845	0.42	0	1_Stem
Gm9800	0	2.95274	0.507	0.082	0	1_Stem
Gm47283	0	2.18135	0.612	0.187	0	1_Stem
Ebna1bp2	0	1.79836	0.827	0.402	0	1_Stem
Isyna1	0	2.50174	0.561	0.137	0	1_Stem
Rpl10a-ps1	0	1.83544	0.694	0.27	0	1_Stem
Mcm6	0	2.5926	0.577	0.153	0	1_Stem
Snhg8	0	1.9828	0.651	0.228	0	1_Stem
Anp32a	0	1.88013	0.903	0.48	0	1_Stem
Aurkb	0	4.34251	0.454	0.031	0	1_Stem
Srsf10	0	1.73023	0.816	0.393	0	1_Stem
Nlrp6	0	2.12022	0.58	0.157	0	1_Stem
Snrpa	0	1.77361	0.765	0.344	0	1_Stem
Hsd17b10	0	1.76028	0.896	0.475	0	1_Stem
Fkbp4	0	2.13152	0.949	0.529	0	1_Stem
Rfc5	0	2.35916	0.567	0.148	0	1_Stem
Mep1a	0	-2.6283	0.44	0.858	0	1_Stem
Ezh2	0	1.80511	0.767	0.35	0	1_Stem
Nsun2	0	1.95355	0.65	0.233	0	1_Stem
Haus1	0	3.10321	0.488	0.071	0	1_Stem
Sgf29	0	2.57864	0.514	0.099	0	1_Stem
Kitl	0	2.32069	0.549	0.134	0	1_Stem
Dek	0	2.27526	0.919	0.504	0	1_Stem
Syncrip	0	1.73627	0.843	0.428	0	1_Stem
Rfc3	0	2.16473	0.641	0.227	0	1_Stem
Timm50	0	1.72384	0.799	0.385	0	1_Stem
Dbf4	0	2.5772	0.543	0.13	0	1_Stem
Ddx39	0	2.1081	0.875	0.462	0	1_Stem
Incenp	0	3.33467	0.478	0.065	0	1_Stem
Lrch1	0	1.9546	0.556	0.144	0	1_Stem
Srsf7	0	2.42213	0.962	0.55	0	1_Stem
Nucks1	0	2.50271	0.965	0.554	0	1_Stem
Ndufaf4	0	2.09506	0.595	0.186	0	1_Stem
Snrpa1	0	1.79988	0.839	0.43	0	1_Stem
Igf1r	0	2.28834	0.575	0.166	0	1_Stem
Sinhcaf	0	2.36849	0.536	0.128	0	1_Stem
Cenpk	0	3.47	0.46	0.052	0	1_Stem
Mpzl2	0	2.79224	0.503	0.096	0	1_Stem
Atad2	0	3.08531	0.485	0.078	0	1_Stem
Hirip3	0	4.00613	0.439	0.034	0	1_Stem
Dmbt1	0	2.06275	0.767	0.362	0	1_Stem
Wdr75	0	2.67016	0.495	0.092	0	1_Stem
Dcps	0	2.06778	0.564	0.161	0	1_Stem
Melk	0	3.7837	0.435	0.033	0	1_Stem
Dnph1	0	3.8227	0.437	0.035	0	1_Stem
Rangrf	0	3.06017	0.47	0.068	0	1_Stem
Dnmt1	0	2.60855	0.519	0.119	0	1_Stem
Fam98b	0	2.06444	0.577	0.177	0	1_Stem
Rpa2	0	2.92524	0.483	0.083	0	1_Stem
Mir703	0	1.55525	0.868	0.468	0	1_Stem
Chka	0	-2.55455	0.451	0.851	0	1_Stem
Mcm5	0	3.18845	0.463	0.064	0	1_Stem
Myc	0	3.93872	0.435	0.036	0	1_Stem
Tfap4	0	2.9097	0.472	0.073	0	1_Stem
Parp1	0	2.08017	0.521	0.123	0	1_Stem
Mrpl21	0	1.78602	0.907	0.509	0	1_Stem
Snrpd2	0	1.87323	0.928	0.531	0	1_Stem
Gemin6	0	3.22337	0.455	0.058	0	1_Stem
Magoh	0	1.75918	0.902	0.506	0	1_Stem
Pafah1b3	0	1.78247	0.914	0.518	0	1_Stem
Mrpl42	0	1.90545	0.924	0.528	0	1_Stem
Hnrnpa1	0	2.49303	0.982	0.586	0	1_Stem
Glb1	0	-2.97777	0.506	0.901	0	1_Stem
Hmgn1	0	2.54297	0.979	0.584	0	1_Stem
Ctsd	0	-2.64109	0.466	0.86	0	1_Stem
Shcbp1	0	4.30884	0.418	0.024	0	1_Stem
Nsmce4a	0	1.7126	0.84	0.447	0	1_Stem
Haus4	0	2.85268	0.477	0.086	0	1_Stem
Kank1	0	2.33615	0.519	0.128	0	1_Stem
Ctss	0	-2.74235	0.396	0.786	0	1_Stem
Mis18bp1	0	4.12369	0.423	0.033	0	1_Stem
Utp14a	0	2.22945	0.535	0.145	0	1_Stem
Kif23	0	4.19295	0.419	0.03	0	1_Stem
Aurka	0	3.97665	0.426	0.038	0	1_Stem
Lamp2	0	-2.61228	0.494	0.882	0	1_Stem
Nrm	0	4.39466	0.409	0.022	0	1_Stem
Tmem117	0	1.85927	0.513	0.128	0	1_Stem
Gins2	0	3.4284	0.432	0.049	0	1_Stem
Rad51	0	3.67327	0.424	0.042	0	1_Stem
Snrpd3	0	2.08515	0.953	0.572	0	1_Stem
Aqp1	0	3.93563	0.411	0.031	0	1_Stem
Rnase4	0	-1.99059	0.551	0.931	0	1_Stem
Sac3d1	0	2.47818	0.483	0.103	0	1_Stem
Shmt2	0	3.07326	0.441	0.062	0	1_Stem
Fen1	0	2.3674	0.51	0.131	0	1_Stem
Prps2	0	2.52117	0.478	0.101	0	1_Stem
Kif22	0	3.94389	0.407	0.031	0	1_Stem
Grwd1	0	3.21209	0.429	0.054	0	1_Stem
Rbp2	0	-4.97543	0.549	0.921	0	1_Stem
Hexb	0	-2.64077	0.501	0.873	0	1_Stem
Dpy30	0	1.73324	0.928	0.556	0	1_Stem
Snrpd1	0	2.42055	0.977	0.605	0	1_Stem
Cldn3	0	1.31342	0.967	0.597	0	1_Stem
Trip13	0	3.87721	0.401	0.031	0	1_Stem
H2ac20	0	3.85123	0.405	0.036	0	1_Stem
Mthfd1	0	2.51976	0.467	0.098	0	1_Stem
Txn2	0	1.63372	0.889	0.52	0	1_Stem
Atp6v0b	0	-2.37358	0.585	0.953	0	1_Stem
Tcp1	0	1.93993	0.953	0.585	0	1_Stem
Kti12	0	2.35227	0.48	0.113	0	1_Stem
Gpx2	0	1.42567	0.975	0.608	0	1_Stem
Neil3	0	4.60484	0.385	0.019	0	1_Stem
H1f3	0	3.12543	0.442	0.076	0	1_Stem
Sgo1	0	3.90526	0.395	0.029	0	1_Stem
Bub1b	0	3.93553	0.394	0.029	0	1_Stem
Gm6477	0	2.77309	0.441	0.076	0	1_Stem
Nhp2	0	2.04165	0.955	0.59	0	1_Stem
Mcm4	0	3.17407	0.431	0.066	0	1_Stem
Rrp1b	0	2.98832	0.43	0.067	0	1_Stem
Tma16	0	2.44306	0.467	0.105	0	1_Stem
Eif3g	0	1.50986	0.86	0.498	0	1_Stem
Slfn9	0	4.06695	0.388	0.026	0	1_Stem
H1f4	0	2.43544	0.904	0.543	0	1_Stem
Ckap2l	0	4.35366	0.382	0.022	0	1_Stem
Esco2	0	4.39428	0.38	0.02	0	1_Stem
Smc1a	0	1.74102	0.848	0.488	0	1_Stem
Cth	0	2.35708	0.452	0.093	0	1_Stem
Slc9a3r1	0	-2.98499	0.558	0.917	0	1_Stem
Gas5	0	2.48664	0.992	0.634	0	1_Stem
Ddx39b	0	1.82358	0.951	0.594	0	1_Stem
Mfsd10	0	2.3361	0.465	0.109	0	1_Stem
Ppat	0	3.68077	0.389	0.033	0	1_Stem
Tmem147	0	1.48925	0.919	0.564	0	1_Stem
Spc25	0	3.19387	0.416	0.061	0	1_Stem
Ftsj3	0	2.56328	0.442	0.087	0	1_Stem
Chchd1	0	1.544	0.869	0.514	0	1_Stem
Prmt5	0	2.53393	0.442	0.087	0	1_Stem
Ranbp1	0	2.69423	0.972	0.617	0	1_Stem
Ect2	0	3.3877	0.41	0.056	0	1_Stem
Clspn	0	4.12304	0.379	0.026	0	1_Stem
Pls1	0	-2.50861	0.586	0.939	0	1_Stem
H3c3	0	4.58008	0.373	0.02	0	1_Stem
Gstcd	0	2.62467	0.432	0.08	0	1_Stem
Lgmn	0	-5.17079	0.584	0.934	0	1_Stem
Car9	0	2.98139	0.409	0.06	0	1_Stem
Fabp5	0	1.88089	0.418	0.07	0	1_Stem
Kcnn4	0	4.60924	0.361	0.016	0	1_Stem
Ddit4	0	3.00988	0.408	0.063	0	1_Stem
Gusb	0	-2.42803	0.507	0.851	0	1_Stem
Gadd45gip1	0	1.57949	0.881	0.537	0	1_Stem
Cct4	0	1.77937	0.949	0.605	0	1_Stem
Pck2	0	2.47017	0.426	0.083	0	1_Stem
Asf1b	0	3.78816	0.373	0.031	0	1_Stem
Rfk	0	-2.50879	0.589	0.93	0	1_Stem
Ncapd2	0	3.74798	0.373	0.032	0	1_Stem
A630089N07Rik	0	2.80261	0.41	0.069	0	1_Stem
Msh2	0	2.60527	0.426	0.085	0	1_Stem
Plk4	0	3.52266	0.375	0.035	0	1_Stem
Noc4l	0	2.67613	0.428	0.088	0	1_Stem
Igsf8	0	2.46136	0.42	0.082	0	1_Stem
Cenpq	0	3.01937	0.39	0.053	0	1_Stem
Rgcc	0	4.66352	0.356	0.019	0	1_Stem
Polr2e	0	1.41451	0.893	0.557	0	1_Stem
Tgm2	0	3.07601	0.384	0.049	0	1_Stem
Ncapg	0	3.98776	0.36	0.025	0	1_Stem
Dis3	0	2.57964	0.415	0.081	0	1_Stem
Cdca2	0	4.35008	0.352	0.02	0	1_Stem
Bub1	0	4.35037	0.35	0.02	0	1_Stem
Apob	0	-3.60146	0.576	0.905	0	1_Stem
H2bc4	0	-1.75427	0.582	0.911	0	1_Stem
Trappc2l	0	-2.00403	0.549	0.876	0	1_Stem
Dancr	0	2.99447	0.38	0.054	0	1_Stem
Ndc80	0	4.09483	0.35	0.024	0	1_Stem
Cenpm	0	3.76633	0.352	0.027	0	1_Stem
Mttp	0	-2.28505	0.536	0.86	0	1_Stem
H1f1	0	4.23832	0.347	0.023	0	1_Stem
Mtap	0	3.09796	0.37	0.047	0	1_Stem
Plin2	0	-2.37133	0.528	0.851	0	1_Stem
Ctps	0	3.06574	0.371	0.049	0	1_Stem
Cdk4	0	1.91457	0.96	0.639	0	1_Stem
Abcg2	0	-1.88893	0.573	0.893	0	1_Stem
Cdca7l	0	4.78543	0.333	0.013	0	1_Stem
Dtl	0	4.4519	0.338	0.019	0	1_Stem
Cacybp	0	1.62281	0.9	0.582	0	1_Stem
Hnrnpa0	0	1.84953	0.932	0.614	0	1_Stem
Cbx1	0	1.53422	0.902	0.585	0	1_Stem
Gm45912	0	3.98024	0.339	0.023	0	1_Stem
Lgals2	0	1.13281	0.998	0.682	0	1_Stem
Nle1	0	2.95334	0.366	0.052	0	1_Stem
Set	0	2.40254	0.991	0.678	0	1_Stem
Ube2t	0	3.80451	0.338	0.026	0	1_Stem
Eif3m	0	1.61213	0.95	0.638	0	1_Stem
Dlgap5	0	3.51188	0.346	0.034	0	1_Stem
Nup85	0	2.86372	0.366	0.055	0	1_Stem
Tmem37	0	-3.91215	0.56	0.871	0	1_Stem
Rrm2	0	3.54533	0.343	0.033	0	1_Stem
Sptssa	0	1.49519	0.921	0.611	0	1_Stem
Igfbp4	0	2.40314	0.366	0.056	0	1_Stem
Cct6a	0	1.85242	0.963	0.653	0	1_Stem
U2af1	0	1.62955	0.95	0.641	0	1_Stem
Rab5c	0	-1.92145	0.564	0.872	0	1_Stem
Timm23	0	1.64392	0.962	0.654	0	1_Stem
Hmga1	0	2.70724	0.373	0.066	0	1_Stem
Acsl5	0	-2.65207	0.601	0.907	0	1_Stem
Rpp40	0	3.64954	0.335	0.029	0	1_Stem
Nop10	0	1.6181	0.943	0.637	0	1_Stem
Sass6	0	3.02109	0.355	0.05	0	1_Stem
Cct3	0	1.71069	0.971	0.667	0	1_Stem
Ckap2	0	4.13778	0.325	0.022	0	1_Stem
Cep55	0	3.64028	0.332	0.031	0	1_Stem
Sgo2a	0	3.12856	0.354	0.053	0	1_Stem
Pus7	0	2.81575	0.355	0.055	0	1_Stem
Zwilch	0	3.6195	0.326	0.029	0	1_Stem
Cct5	0	1.9517	0.983	0.687	0	1_Stem
Ncapg2	0	2.99503	0.348	0.053	0	1_Stem
Eif3e	0	1.77444	0.974	0.679	0	1_Stem
Cct2	0	1.82458	0.985	0.692	0	1_Stem
Sfpq	0	1.53684	0.923	0.631	0	1_Stem
Rpl15	0	1.82178	0.963	0.672	0	1_Stem
Dctd	0	3.76333	0.316	0.026	0	1_Stem
H3c6	0	3.5831	0.324	0.036	0	1_Stem
Glrx	0	-1.94389	0.57	0.858	0	1_Stem
Gm17783	0	4.57495	0.302	0.014	0	1_Stem
Bcl11a	0	2.85969	0.338	0.051	0	1_Stem
Hspa9	0	1.38829	0.928	0.642	0	1_Stem
Tsn	0	1.36619	0.909	0.624	0	1_Stem
Cenps	0	3.4516	0.314	0.03	0	1_Stem
Nek2	0	3.68526	0.311	0.028	0	1_Stem
AU020206	0	3.95997	0.304	0.021	0	1_Stem
Ppp1r14b	0	2.09052	0.989	0.707	0	1_Stem
Trim59	0	3.66312	0.311	0.029	0	1_Stem
Hmgcs2	0	1.39028	0.973	0.693	0	1_Stem
Rpl13a	0	1.38341	0.923	0.643	0	1_Stem
Ncaph	0	4.28851	0.297	0.017	0	1_Stem
Fbxo5	0	3.7924	0.304	0.024	0	1_Stem
Htr4	0	4.66152	0.298	0.018	0	1_Stem
Atp6v1e1	0	-1.79825	0.637	0.916	0	1_Stem
Nmral1	0	3.73024	0.304	0.025	0	1_Stem
Hspd1	0	2.54197	0.996	0.718	0	1_Stem
Anp32b	0	2.64457	0.996	0.72	0	1_Stem
Ska1	0	4.10675	0.293	0.018	0	1_Stem
Smo	0	2.98772	0.318	0.044	0	1_Stem
Rad51ap1	0	4.21701	0.291	0.017	0	1_Stem
Brca2	0	3.28531	0.308	0.035	0	1_Stem
Cct7	0	1.50733	0.971	0.7	0	1_Stem
Gm15706	0	3.15954	0.306	0.036	0	1_Stem
Rab11a	0	-2.30906	0.689	0.959	0	1_Stem
Kif2c	0	4.38506	0.286	0.016	0	1_Stem
Pdap1	0	1.52211	0.952	0.682	0	1_Stem
Aspm	0	4.26224	0.286	0.018	0	1_Stem
Gins1	0	3.97713	0.288	0.02	0	1_Stem
Eldr	0	4.00853	0.288	0.02	0	1_Stem
Folr1	0	-3.82602	0.637	0.903	0	1_Stem
Nuf2	0	4.01731	0.281	0.019	0	1_Stem
Kif20a	0	3.91095	0.282	0.02	0	1_Stem
Ywhaq	0	1.3754	0.961	0.7	0	1_Stem
Banf1	0	1.65252	0.974	0.714	0	1_Stem
Hmgb1	0	2.68413	0.997	0.739	0	1_Stem
Sf3b5	0	1.53034	0.922	0.664	0	1_Stem
Mrpl12	0	1.9299	0.971	0.714	0	1_Stem
Kif18a	0	3.2416	0.29	0.034	0	1_Stem
Nudc	0	1.34346	0.915	0.66	0	1_Stem
Lysmd2	0	3.28651	0.281	0.027	0	1_Stem
Kifc1	0	4.3002	0.269	0.015	0	1_Stem
Cip2a	0	3.19341	0.29	0.037	0	1_Stem
Parpbp	0	4.453	0.266	0.014	0	1_Stem
Mrm3	0	3.12232	0.288	0.036	0	1_Stem
Lockd	0	3.54565	0.275	0.024	0	1_Stem
Apoa4	0	-5.47191	0.7	0.95	0	1_Stem
Ttk	0	4.22665	0.264	0.014	0	1_Stem
Ncapd3	4.48499e-308	2.37762	0.459	0.106	1.02711e-303	1_Stem
Eif2s1	5.39083e-307	1.58166	0.826	0.437	1.23455e-302	1_Stem
Cpeb4	1.75519e-306	-3.16127	0.126	0.647	4.01956e-302	1_Stem
Bri3bp	5.09075e-306	1.94718	0.591	0.182	1.16583e-301	1_Stem
Mrpl35	5.95105e-306	1.52936	0.832	0.441	1.36285e-301	1_Stem
Wdr74	1.01147e-305	1.99074	0.607	0.2	2.31636e-301	1_Stem
Trap1	2.76878e-305	1.94258	0.609	0.198	6.34079e-301	1_Stem
Etfbkmt	4.0321e-304	2.96365	0.292	0.039	9.23391e-300	1_Stem
Stoml2	2.9372e-303	1.74306	0.756	0.359	6.72649e-299	1_Stem
Ndufaf2	3.53379e-303	1.80855	0.693	0.268	8.09272e-299	1_Stem
Gmps	5.16521e-303	1.79294	0.73	0.316	1.18289e-298	1_Stem
Lipa	6.99424e-303	-5.07716	0.051	0.573	1.60175e-298	1_Stem
Ppid	5.77247e-302	2.12223	0.543	0.158	1.32195e-297	1_Stem
Pglyrp1	9.38906e-302	1.1321	0.969	0.646	2.15019e-297	1_Stem
Nono	4.80632e-301	1.56783	0.824	0.448	1.1007e-296	1_Stem
3110082I17Rik	1.37596e-300	2.68647	0.333	0.053	3.15109e-296	1_Stem
Tspan1	1.54839e-300	1.03782	0.939	0.438	3.54598e-296	1_Stem
Cenpx	2.01678e-300	1.34764	0.896	0.646	4.61862e-296	1_Stem
Actl6a	2.76535e-300	1.81033	0.689	0.272	6.33292e-296	1_Stem
Gpi1	8.1991e-300	1.35323	0.887	0.544	1.87768e-295	1_Stem
F10	2.92564e-299	-6.01139	0.023	0.547	6.7e-295	1_Stem
Nfib	3.96646e-299	1.81219	0.796	0.406	9.0836e-295	1_Stem
Maob	5.73138e-299	-4.73945	0.054	0.575	1.31254e-294	1_Stem
Cfdp1	8.21774e-299	1.33543	0.888	0.589	1.88195e-294	1_Stem
Rabep1	2.01037e-298	-1.84524	0.477	0.844	4.60394e-294	1_Stem
Smn1	6.4865e-298	1.88263	0.647	0.238	1.48547e-293	1_Stem
Pabpc4	9.30685e-298	1.81964	0.66	0.24	2.13136e-293	1_Stem
ccdc198	3.92168e-297	-3.47172	0.103	0.619	8.98103e-293	1_Stem
Ddx21	1.51591e-296	1.78084	0.747	0.345	3.47157e-292	1_Stem
Alg8	6.28992e-296	2.58827	0.366	0.067	1.44046e-291	1_Stem
Mogat2	7.82551e-296	-2.72764	0.211	0.692	1.79212e-291	1_Stem
D030056L22Rik	1.37158e-295	3.01956	0.295	0.041	3.14105e-291	1_Stem
Mrpl11	2.19965e-295	1.42631	0.855	0.501	5.03742e-291	1_Stem
Trim28	2.43713e-295	1.83793	0.678	0.264	5.58128e-291	1_Stem
Acp5	7.20009e-295	-2.45141	0.274	0.731	1.64889e-290	1_Stem
Npepl1	1.58604e-294	2.2651	0.457	0.109	3.63219e-290	1_Stem
Rsl24d1	2.16649e-294	2.04161	0.568	0.179	4.96148e-290	1_Stem
Smim22	2.4108e-294	-1.73781	0.476	0.848	5.52098e-290	1_Stem
Erich4	3.92005e-294	-2.79291	0.198	0.687	8.97732e-290	1_Stem
Srsf1	5.70679e-294	1.68564	0.732	0.313	1.30691e-289	1_Stem
Bora	6.10542e-294	2.28682	0.514	0.145	1.3982e-289	1_Stem
Mdn1	1.33648e-293	2.4523	0.387	0.076	3.06067e-289	1_Stem
Psmb10	2.72606e-293	1.31961	0.9	0.591	6.24295e-289	1_Stem
Ddx18	4.27707e-293	1.91309	0.615	0.21	9.79491e-289	1_Stem
Smarcc1	5.94567e-293	1.81228	0.75	0.35	1.36162e-288	1_Stem
Sema6a	1.00409e-292	-4.75052	0.024	0.543	2.29946e-288	1_Stem
Chek2	1.13766e-292	2.70437	0.355	0.064	2.60535e-288	1_Stem
Ccdc107	2.14389e-292	1.71368	0.719	0.304	4.90972e-288	1_Stem
Chp2	4.02533e-292	-4.2457	0.061	0.576	9.2184e-288	1_Stem
Pcyt2	4.06544e-292	-1.92982	0.409	0.8	9.31025e-288	1_Stem
Mrps31	6.84117e-292	1.50359	0.808	0.424	1.5667e-287	1_Stem
Plaat3	2.34723e-291	1.9166	0.5	0.127	5.37539e-287	1_Stem
Eif3l	4.15832e-291	1.37173	0.871	0.569	9.52297e-287	1_Stem
Tcf3	1.57642e-290	1.90884	0.609	0.207	3.61016e-286	1_Stem
Eif2b3	1.38745e-289	2.42541	0.397	0.082	3.17739e-285	1_Stem
Optn	1.81617e-289	-2.98386	0.175	0.657	4.15921e-285	1_Stem
Mis18a	5.35461e-289	2.71517	0.341	0.06	1.22626e-284	1_Stem
Bmp3	2.17455e-288	2.622	0.352	0.063	4.97994e-284	1_Stem
Tsen15	2.40742e-288	2.27418	0.448	0.107	5.51324e-284	1_Stem
Sult1b1	2.46167e-288	-1.99597	0.393	0.795	5.63747e-284	1_Stem
Dach1	4.31034e-288	0.936339	0.567	0.159	9.8711e-284	1_Stem
Acox1	5.05943e-288	-1.89197	0.357	0.794	1.15866e-283	1_Stem
Pnn	1.08499e-287	1.48881	0.843	0.509	2.48474e-283	1_Stem
Tmc5	1.9084e-287	-1.91941	0.364	0.8	4.37042e-283	1_Stem
Mboat1	6.87607e-287	1.89915	0.515	0.14	1.57469e-282	1_Stem
Ccdc86	9.46949e-287	2.09933	0.53	0.157	2.16861e-282	1_Stem
Luc7l3	3.78998e-286	1.49854	0.829	0.485	8.67943e-282	1_Stem
Dynll1	1.60175e-285	1.58689	0.862	0.491	3.66817e-281	1_Stem
Stip1	2.87838e-285	1.80053	0.66	0.253	6.59178e-281	1_Stem
Rnps1	9.18989e-285	1.54912	0.779	0.388	2.10458e-280	1_Stem
Clic5	5.62063e-284	-2.1288	0.271	0.745	1.28718e-279	1_Stem
Uck2	1.7578e-283	2.46579	0.339	0.058	4.02553e-279	1_Stem
Mkrn2os	2.53311e-283	-1.88414	0.359	0.791	5.80107e-279	1_Stem
Plec	3.78631e-283	-2.3163	0.242	0.714	8.67102e-279	1_Stem
Slc11a2	4.24063e-283	-3.64695	0.096	0.592	9.71148e-279	1_Stem
Prkg2	9.00024e-283	-2.01829	0.583	0.841	2.06115e-278	1_Stem
Blm	1.06284e-282	2.80306	0.324	0.054	2.43401e-278	1_Stem
Nipa2	1.31394e-282	-1.76481	0.563	0.855	3.00906e-278	1_Stem
Me2	7.66655e-282	1.60315	0.764	0.356	1.75572e-277	1_Stem
Xrcc6	1.17693e-281	2.40875	0.378	0.075	2.69528e-277	1_Stem
Gemin2	6.64487e-281	2.60092	0.35	0.065	1.52174e-276	1_Stem
Ifit1	2.15777e-280	-4.87514	0.042	0.547	4.94151e-276	1_Stem
Mbd3	6.94105e-280	1.72573	0.703	0.304	1.58957e-275	1_Stem
Cd164	1.45922e-279	-1.58101	0.535	0.86	3.34177e-275	1_Stem
Sgpl1	5.06118e-279	-2.59786	0.21	0.675	1.15906e-274	1_Stem
Nfyb	5.48161e-279	1.96038	0.543	0.164	1.25534e-274	1_Stem
Cd82	6.17169e-279	-2.3572	0.297	0.723	1.41338e-274	1_Stem
Mrps9	6.24983e-279	1.52822	0.776	0.383	1.43127e-274	1_Stem
Lage3	8.35487e-279	1.73097	0.693	0.287	1.91335e-274	1_Stem
Sarnp	3.41359e-278	1.26076	0.896	0.635	7.81747e-274	1_Stem
Rif1	3.99684e-278	1.87724	0.636	0.238	9.15315e-274	1_Stem
Slc31a1	4.47397e-278	-1.7044	0.479	0.832	1.02458e-273	1_Stem
Prpf31	7.23653e-278	1.99015	0.566	0.185	1.65724e-273	1_Stem
Exoc3l4	1.08642e-277	-4.53483	0.049	0.547	2.48802e-273	1_Stem
Dhfr	1.41176e-277	2.08108	0.552	0.176	3.23308e-273	1_Stem
Lbh	5.4525e-277	-3.91283	0.075	0.57	1.24868e-272	1_Stem
Adsl	2.49892e-276	2.28919	0.428	0.101	5.72277e-272	1_Stem
Utp3	9.81602e-276	1.64985	0.738	0.345	2.24797e-271	1_Stem
Sms	1.02967e-275	2.24835	0.421	0.097	2.35804e-271	1_Stem
Idh3a	1.49532e-275	1.70765	0.707	0.304	3.42443e-271	1_Stem
Slc51b	1.16346e-274	-2.45843	0.304	0.744	2.66445e-270	1_Stem
Trmt1	1.8989e-274	2.05754	0.508	0.146	4.34866e-270	1_Stem
Cbx5	2.6859e-274	1.68273	0.762	0.403	6.15098e-270	1_Stem
Upf3b	4.44006e-274	1.73697	0.666	0.263	1.01682e-269	1_Stem
Slc39a4	5.93129e-274	-2.97767	0.161	0.632	1.35833e-269	1_Stem
Rab24	7.3394e-274	-1.94225	0.448	0.802	1.6808e-269	1_Stem
Ttr	1.27668e-273	-4.10156	0.233	0.665	2.92373e-269	1_Stem
Trub1	1.79916e-273	2.6201	0.315	0.052	4.12027e-269	1_Stem
Snx8	9.26584e-273	-3.67056	0.082	0.571	2.12197e-268	1_Stem
Smim1	1.05513e-272	-3.39517	0.124	0.605	2.41635e-268	1_Stem
Ipo7	1.48529e-272	1.8737	0.593	0.203	3.40146e-268	1_Stem
Ddx46	3.154e-272	1.45974	0.824	0.482	7.22296e-268	1_Stem
Pcyt1a	3.18849e-272	-2.53601	0.215	0.676	7.30195e-268	1_Stem
Isy1	4.43946e-272	2.14103	0.469	0.125	1.01668e-267	1_Stem
Ahsa1	1.34508e-271	1.86828	0.609	0.22	3.08036e-267	1_Stem
Esrrg	2.42031e-271	2.79685	0.359	0.072	5.54275e-267	1_Stem
Ifi27	1.68227e-270	-3.33098	0.13	0.608	3.85256e-266	1_Stem
Sema3c	2.44646e-270	2.65993	0.341	0.064	5.60264e-266	1_Stem
Esrp1	8.66379e-270	1.45604	0.606	0.188	1.98409e-265	1_Stem
Syne4	3.87797e-269	2.05647	0.481	0.131	8.88095e-265	1_Stem
Fmc1	4.66063e-269	1.63375	0.714	0.315	1.06733e-264	1_Stem
Wdr83os	5.50914e-269	1.17394	0.904	0.648	1.26165e-264	1_Stem
Zfas1	5.66553e-269	1.70488	0.723	0.329	1.29746e-264	1_Stem
Ypel5	7.68742e-269	-3.11153	0.125	0.606	1.7605e-264	1_Stem
Mrpl19	1.53162e-268	1.84958	0.611	0.226	3.50757e-264	1_Stem
Ddx27	4.86067e-268	1.86234	0.604	0.217	1.11314e-263	1_Stem
Atrx	1.39272e-267	1.43695	0.836	0.475	3.18946e-263	1_Stem
1110008P14Rik	1.50911e-267	-2.27124	0.245	0.695	3.45601e-263	1_Stem
Slc29a1	1.6348e-267	2.24942	0.359	0.07	3.74385e-263	1_Stem
Gns	4.44104e-267	-2.69136	0.196	0.653	1.01704e-262	1_Stem
Slc27a4	5.51393e-267	-2.91738	0.132	0.611	1.26274e-262	1_Stem
Nt5c3b	6.94343e-267	2.57449	0.332	0.061	1.59011e-262	1_Stem
Exosc1	8.88502e-267	2.01133	0.51	0.151	2.03476e-262	1_Stem
Zmynd19	8.93197e-267	2.54312	0.364	0.075	2.04551e-262	1_Stem
Farsb	8.95338e-267	1.5304	0.74	0.338	2.05041e-262	1_Stem
Spag9	1.13916e-266	-1.89511	0.398	0.79	2.60878e-262	1_Stem
Psmg4	3.11928e-266	1.8144	0.604	0.216	7.14347e-262	1_Stem
Pnrc1	3.52094e-266	-1.84909	0.451	0.813	8.0633e-262	1_Stem
Rps23-ps1	4.34968e-266	1.81554	0.616	0.227	9.96121e-262	1_Stem
Nob1	5.77851e-266	2.12319	0.47	0.127	1.32334e-261	1_Stem
Cdc26	8.91094e-266	1.47679	0.781	0.406	2.04069e-261	1_Stem
Samm50	9.42718e-266	1.30542	0.866	0.554	2.15892e-261	1_Stem
Tmem87b	2.53336e-265	-2.13926	0.309	0.731	5.80165e-261	1_Stem
G2e3	2.99513e-265	2.52626	0.396	0.091	6.85914e-261	1_Stem
Gfer	1.50873e-264	1.44253	0.813	0.452	3.45514e-260	1_Stem
Lrig3	1.7486e-264	2.54976	0.38	0.083	4.00448e-260	1_Stem
Srsf6	2.64262e-264	1.35797	0.84	0.495	6.05186e-260	1_Stem
Tmem51	1.04275e-263	-2.17239	0.392	0.757	2.388e-259	1_Stem
Nudt19	1.55506e-263	1.59739	0.747	0.363	3.56124e-259	1_Stem
Hikeshi	2.7799e-263	1.86378	0.595	0.212	6.36624e-259	1_Stem
Hnrnpr	6.01201e-263	1.49326	0.79	0.415	1.37681e-258	1_Stem
Phf5a	1.45926e-262	1.26945	0.888	0.626	3.34186e-258	1_Stem
Cep128	1.83071e-262	2.56746	0.35	0.07	4.19252e-258	1_Stem
Chaf1b	2.25148e-262	2.39052	0.416	0.102	5.15611e-258	1_Stem
Mir22hg	2.30058e-262	-5.5366	0.029	0.511	5.26855e-258	1_Stem
Gk	4.47916e-262	-3.43074	0.112	0.583	1.02577e-257	1_Stem
Eif3d	1.1097e-261	1.35863	0.843	0.496	2.54132e-257	1_Stem
Slc18a1	3.05636e-261	-4.62764	0.051	0.531	6.99937e-257	1_Stem
Mrps27	5.57814e-261	2.15613	0.437	0.11	1.27745e-256	1_Stem
Ptcd3	4.94541e-260	2.0926	0.459	0.123	1.13255e-255	1_Stem
Gtf2h4	1.38793e-259	2.30803	0.403	0.095	3.1785e-255	1_Stem
Ephb2	1.77296e-259	1.78461	0.623	0.23	4.06026e-255	1_Stem
Mcoln3	2.14427e-259	-4.69879	0.035	0.513	4.91058e-255	1_Stem
Asl	4.25451e-259	-2.81382	0.297	0.688	9.74326e-255	1_Stem
Tomm70a	2.68383e-258	1.4432	0.802	0.459	6.14624e-254	1_Stem
Atp11a	3.20009e-258	-3.67853	0.072	0.548	7.32853e-254	1_Stem
Synpo	2.00425e-257	-4.37707	0.037	0.513	4.58994e-253	1_Stem
Selenoi	2.0076e-257	-2.06936	0.356	0.754	4.59761e-253	1_Stem
Sppl2a	3.37304e-257	-1.44066	0.642	0.905	7.72459e-253	1_Stem
Larp1	3.98318e-257	1.48346	0.795	0.424	9.12189e-253	1_Stem
Gramd1b	5.61018e-257	-3.9246	0.061	0.538	1.28479e-252	1_Stem
2810004N23Rik	6.57229e-257	1.66913	0.685	0.297	1.50512e-252	1_Stem
Bspry	7.05614e-257	1.67463	0.698	0.311	1.61593e-252	1_Stem
Eml4	8.09932e-257	1.15508	0.919	0.666	1.85482e-252	1_Stem
Hopx	1.51049e-256	1.6064	0.653	0.255	3.45918e-252	1_Stem
Haus6	2.29841e-256	2.62657	0.32	0.059	5.26359e-252	1_Stem
Smarcb1	2.38532e-256	1.73854	0.622	0.234	5.46262e-252	1_Stem
Pla2g4a	2.82788e-256	2.45392	0.333	0.063	6.47612e-252	1_Stem
Fam136a	8.24333e-255	1.74971	0.657	0.279	1.88781e-250	1_Stem
App	8.88222e-255	-1.63754	0.539	0.846	2.03412e-250	1_Stem
Lin9	2.91283e-254	2.46966	0.324	0.06	6.67068e-250	1_Stem
Man2b2	4.66616e-254	-4.29892	0.042	0.514	1.0686e-249	1_Stem
Rbm17	2.17609e-253	1.53582	0.731	0.342	4.98346e-249	1_Stem
Wdr4	3.76322e-253	2.37782	0.375	0.083	8.61814e-249	1_Stem
Mcph1	4.3891e-252	2.38946	0.396	0.094	1.00515e-247	1_Stem
Fundc2	7.10068e-251	1.55545	0.71	0.321	1.62613e-246	1_Stem
Ccdc58	7.16987e-251	1.40371	0.786	0.41	1.64197e-246	1_Stem
Znhit6	9.12212e-251	2.08781	0.454	0.124	2.08906e-246	1_Stem
Socs2	2.82103e-250	1.50096	0.843	0.545	6.46044e-246	1_Stem
Hint3	3.90125e-250	-2.02489	0.291	0.713	8.93426e-246	1_Stem
Yars2	6.45852e-250	2.37049	0.364	0.079	1.47907e-245	1_Stem
Phb	2.84145e-249	1.94742	0.524	0.17	6.50719e-245	1_Stem
Igsf9	8.55257e-249	-2.70295	0.143	0.606	1.95862e-244	1_Stem
Znhit3	1.10821e-248	2.07346	0.464	0.131	2.5379e-244	1_Stem
Luc7l	2.16186e-248	1.6205	0.653	0.264	4.95087e-244	1_Stem
Bola1	5.08452e-248	1.55543	0.738	0.365	1.16441e-243	1_Stem
Polr2d	5.9315e-248	1.90677	0.52	0.167	1.35837e-243	1_Stem
Ptrh2	6.34035e-248	1.80732	0.591	0.218	1.452e-243	1_Stem
Tor1aip2	1.85431e-247	-1.56969	0.551	0.837	4.24657e-243	1_Stem
Rassf4	1.57046e-246	1.87177	0.488	0.142	3.59651e-242	1_Stem
Enpp3	2.35396e-246	-5.82027	0.032	0.495	5.3908e-242	1_Stem
Mrps6	5.62563e-246	1.87929	0.527	0.17	1.28833e-241	1_Stem
Map1lc3a	6.53019e-246	-3.04062	0.116	0.575	1.49548e-241	1_Stem
Tmed9	7.37017e-246	1.02195	0.895	0.537	1.68784e-241	1_Stem
Tent5a	8.50612e-246	-1.98659	0.373	0.757	1.94799e-241	1_Stem
Xpnpep1	1.40042e-245	-1.59493	0.459	0.815	3.20711e-241	1_Stem
Srxn1	1.87679e-245	-2.64806	0.2	0.639	4.29804e-241	1_Stem
Mrps17	2.42944e-245	1.33687	0.817	0.489	5.56366e-241	1_Stem
Prpf19	4.68499e-245	1.41952	0.766	0.391	1.07291e-240	1_Stem
Eps8l2	7.43005e-245	-1.532	0.5	0.833	1.70156e-240	1_Stem
Nol12	1.70106e-244	1.8329	0.537	0.178	3.89559e-240	1_Stem
Atad5	2.49119e-244	2.62362	0.319	0.062	5.70507e-240	1_Stem
Clns1a	4.87032e-244	1.64553	0.651	0.269	1.11535e-239	1_Stem
Anln	6.28537e-244	2.713	0.308	0.057	1.43941e-239	1_Stem
Cfap298	1.92872e-243	1.87596	0.522	0.169	4.41696e-239	1_Stem
Heph	6.16167e-243	-1.7972	0.373	0.768	1.41108e-238	1_Stem
Cinp	9.92165e-243	1.98174	0.504	0.161	2.27216e-238	1_Stem
Mat2a	1.30217e-242	1.31569	0.806	0.416	2.9821e-238	1_Stem
Sorcs2	3.61029e-242	1.98479	0.388	0.089	8.26793e-238	1_Stem
Id2	5.27383e-242	-2.93768	0.172	0.612	1.20776e-237	1_Stem
Cd55	9.87596e-242	-4.16662	0.055	0.512	2.26169e-237	1_Stem
Rpia	1.396e-241	1.81626	0.574	0.209	3.19698e-237	1_Stem
Larp7	2.91429e-241	1.76717	0.59	0.222	6.67401e-237	1_Stem
Dnajc8	7.5283e-241	1.17509	0.869	0.596	1.72405e-236	1_Stem
Galns	1.14669e-240	-2.97482	0.163	0.597	2.62604e-236	1_Stem
Mtx2	1.72005e-240	1.36921	0.799	0.448	3.93909e-236	1_Stem
Ifrd2	1.85452e-240	1.86674	0.574	0.214	4.24703e-236	1_Stem
Oxa1l	2.2501e-240	1.6248	0.664	0.283	5.15295e-236	1_Stem
Trim2	8.30592e-240	1.54312	0.829	0.528	1.90214e-235	1_Stem
Naip1	8.73924e-240	-2.13189	0.257	0.684	2.00137e-235	1_Stem
Bst1	1.19703e-239	-5.19392	0.032	0.487	2.74133e-235	1_Stem
Ankrd49	2.50674e-239	2.0797	0.449	0.127	5.74069e-235	1_Stem
Plbd1	5.23116e-239	-2.64769	0.246	0.648	1.19799e-234	1_Stem
Ddx1	7.5652e-239	1.40314	0.756	0.385	1.73251e-234	1_Stem
Man2b1	8.80629e-239	-2.43965	0.284	0.676	2.01673e-234	1_Stem
S100a16	1.16338e-238	1.54317	0.517	0.154	2.66425e-234	1_Stem
Pinx1	1.24725e-238	2.15142	0.41	0.105	2.85632e-234	1_Stem
Sf3b3	2.95904e-238	1.465	0.717	0.33	6.7765e-234	1_Stem
Stx7	4.71875e-238	-1.88717	0.352	0.739	1.08064e-233	1_Stem
Vat1	4.87713e-238	-2.51835	0.207	0.632	1.11691e-233	1_Stem
Eprs	6.76265e-238	1.23251	0.875	0.578	1.54871e-233	1_Stem
Hdac2	1.17706e-237	1.76321	0.546	0.186	2.69558e-233	1_Stem
Tspo	1.88951e-237	1.27166	0.84	0.534	4.32718e-233	1_Stem
Galk2	2.24638e-237	-1.52595	0.451	0.811	5.14444e-233	1_Stem
Smarca5	3.03671e-237	1.3593	0.824	0.525	6.95437e-233	1_Stem
Ephb4	3.37174e-237	2.43136	0.311	0.059	7.72163e-233	1_Stem
Mrpl9	3.41812e-237	1.46168	0.742	0.375	7.82784e-233	1_Stem
Arl6ip4	4.57935e-237	1.32847	0.815	0.497	1.04872e-232	1_Stem
Irf7	4.60584e-237	-3.63597	0.079	0.53	1.05478e-232	1_Stem
Cox20	4.61211e-237	1.3943	0.778	0.422	1.05622e-232	1_Stem
Thoc3	8.72263e-237	1.63881	0.646	0.271	1.99757e-232	1_Stem
Utp20	2.92072e-236	2.25195	0.381	0.092	6.68873e-232	1_Stem
Nxt1	4.87919e-236	1.92219	0.507	0.165	1.11738e-231	1_Stem
Prorp	7.437e-236	1.79821	0.519	0.167	1.70315e-231	1_Stem
Hspa14	3.23708e-235	1.61897	0.643	0.27	7.41324e-231	1_Stem
Cetn3	7.09668e-235	1.31855	0.812	0.479	1.62521e-230	1_Stem
Esf1	1.23625e-234	1.46442	0.73	0.353	2.83113e-230	1_Stem
Ddx10	1.24021e-234	1.72212	0.598	0.229	2.8402e-230	1_Stem
1110004F10Rik	1.39617e-234	1.15305	0.871	0.614	3.19736e-230	1_Stem
Chmp2b	3.87633e-234	-1.33662	0.593	0.876	8.87719e-230	1_Stem
Rpp30	1.59285e-233	1.98547	0.464	0.139	3.64779e-229	1_Stem
Ncoa4	2.85144e-233	-2.56753	0.176	0.612	6.53008e-229	1_Stem
Mogs	5.66454e-233	1.74278	0.541	0.184	1.29724e-228	1_Stem
Bub3	5.96231e-233	1.83116	0.689	0.353	1.36543e-228	1_Stem
Spsb2	1.25151e-232	-3.02899	0.105	0.55	2.86608e-228	1_Stem
Ephx2	1.61016e-232	-3.85172	0.067	0.511	3.68742e-228	1_Stem
Fam92a	4.2112e-232	2.21755	0.35	0.077	9.64406e-228	1_Stem
Eif2a	5.36683e-232	1.44562	0.74	0.37	1.22906e-227	1_Stem
Mrps18b	2.07415e-231	1.43298	0.769	0.425	4.75001e-227	1_Stem
Cat	8.67875e-231	-2.32136	0.277	0.668	1.98752e-226	1_Stem
Cdt1	2.15726e-230	2.54956	0.327	0.069	4.94034e-226	1_Stem
Stra6l	2.36652e-230	-2.49812	0.175	0.608	5.41957e-226	1_Stem
Tmem106a	3.81227e-230	-3.43202	0.076	0.521	8.73048e-226	1_Stem
Glmn	4.83854e-230	2.21478	0.366	0.086	1.10807e-225	1_Stem
Arhgef38	1.14183e-229	0.797158	0.575	0.181	2.6149e-225	1_Stem
Hnrnph1	2.10348e-229	1.48936	0.68	0.297	4.81717e-225	1_Stem
Ppp1cc	2.90985e-229	1.57552	0.687	0.327	6.66386e-225	1_Stem
Qsox2	3.05921e-229	2.26064	0.355	0.081	7.00589e-225	1_Stem
Abhd17c	1.06971e-228	-1.50978	0.5	0.813	2.44974e-224	1_Stem
Rhpn2	4.42704e-228	-1.8718	0.359	0.736	1.01384e-223	1_Stem
Znrf3	6.79447e-228	1.95857	0.532	0.186	1.556e-223	1_Stem
C2	8.5714e-228	-3.28356	0.111	0.544	1.96294e-223	1_Stem
Nol11	1.02531e-227	1.73092	0.565	0.208	2.34807e-223	1_Stem
Map2k6	1.0505e-227	2.08142	0.357	0.081	2.40575e-223	1_Stem
Cd3eap	1.05511e-227	2.05697	0.441	0.128	2.41632e-223	1_Stem
Pdcd4	1.0712e-227	1.34287	0.813	0.502	2.45315e-223	1_Stem
Cidec	3.05591e-227	-3.46238	0.09	0.529	6.99835e-223	1_Stem
Fh1	4.06396e-227	1.3453	0.795	0.462	9.30687e-223	1_Stem
Coq8a	1.25429e-226	2.26201	0.398	0.105	2.87245e-222	1_Stem
Igf2r	1.37317e-226	-1.98234	0.338	0.712	3.1447e-222	1_Stem
Terf1	1.907e-226	1.82408	0.543	0.195	4.36721e-222	1_Stem
Mrps15	4.69536e-226	1.37673	0.787	0.473	1.07528e-221	1_Stem
Ewsr1	1.11107e-225	1.1786	0.856	0.564	2.54446e-221	1_Stem
Pdcd6ip	2.20026e-225	-1.3596	0.529	0.851	5.03881e-221	1_Stem
Rad50	3.59787e-225	1.52183	0.701	0.336	8.23949e-221	1_Stem
Wdr46	1.09635e-224	2.03205	0.425	0.119	2.51075e-220	1_Stem
Rps6-ps4	3.34362e-224	2.05545	0.403	0.107	7.65723e-220	1_Stem
Pank1	1.57537e-223	2.24799	0.36	0.085	3.60775e-219	1_Stem
Mrps26	1.81446e-223	1.21189	0.838	0.546	4.15529e-219	1_Stem
P2rx4	4.68419e-223	-2.33133	0.217	0.633	1.07273e-218	1_Stem
Tardbp	1.461e-222	1.42994	0.736	0.372	3.34585e-218	1_Stem
Nudt1	1.46352e-222	1.81054	0.524	0.183	3.3516e-218	1_Stem
Cep295	2.49811e-222	2.09846	0.419	0.118	5.72092e-218	1_Stem
Noa1	4.53511e-222	2.17538	0.379	0.096	1.03859e-217	1_Stem
Gm21885	5.66742e-222	-4.10671	0.051	0.486	1.2979e-217	1_Stem
Smc6	5.93628e-222	1.32314	0.789	0.447	1.35947e-217	1_Stem
Lcp1	1.04111e-221	-2.60805	0.162	0.592	2.38424e-217	1_Stem
Exosc5	1.51169e-221	1.45608	0.708	0.35	3.46193e-217	1_Stem
Pip4k2a	6.12453e-221	-4.57542	0.037	0.471	1.40258e-216	1_Stem
Gba	6.5839e-221	-3.1897	0.089	0.52	1.50778e-216	1_Stem
Rps26-ps1	8.02057e-221	1.94957	0.451	0.136	1.83679e-216	1_Stem
Ppm1g	1.20253e-220	1.51521	0.696	0.34	2.75391e-216	1_Stem
Polr2c	1.76289e-220	1.35795	0.768	0.423	4.03721e-216	1_Stem
Isoc1	1.89298e-220	1.54669	0.63	0.263	4.33512e-216	1_Stem
Slc1a5	2.58849e-220	1.50642	0.555	0.19	5.92789e-216	1_Stem
Aph1c	3.79939e-220	-5.6429	0.018	0.447	8.70098e-216	1_Stem
Sap30	2.59973e-219	2.03106	0.43	0.125	5.95364e-215	1_Stem
Dhx9	3.34806e-219	1.32003	0.822	0.522	7.6674e-215	1_Stem
Cisd3	5.77292e-219	1.3108	0.719	0.334	1.32206e-214	1_Stem
Bmp7	5.79516e-219	-3.22358	0.107	0.531	1.32715e-214	1_Stem
Tox	6.51178e-219	1.1862	0.88	0.559	1.49126e-214	1_Stem
Mrpl49	2.94527e-218	1.72261	0.558	0.211	6.74495e-214	1_Stem
Eif4a3	4.32657e-218	1.31234	0.801	0.487	9.90829e-214	1_Stem
Fxn	5.0269e-218	1.85728	0.478	0.154	1.15121e-213	1_Stem
Retreg1	8.6862e-218	-3.67838	0.076	0.504	1.98923e-213	1_Stem
Idh2	1.63081e-217	1.23786	0.832	0.548	3.73472e-213	1_Stem
Lct	6.72694e-217	-6.0179	0.024	0.449	1.54054e-212	1_Stem
Mrps10	7.33684e-217	1.46395	0.675	0.311	1.68021e-212	1_Stem
Mrps25	9.64381e-217	1.46195	0.694	0.339	2.20853e-212	1_Stem
Qtrt1	2.04964e-216	1.88265	0.43	0.123	4.69387e-212	1_Stem
Ears2	4.77503e-216	2.27019	0.325	0.071	1.09353e-211	1_Stem
Hes1	6.11605e-216	1.89541	0.591	0.246	1.40064e-211	1_Stem
Scpep1	6.24696e-216	-2.14178	0.261	0.651	1.43062e-211	1_Stem
Ero1l	1.85173e-215	-1.91173	0.338	0.706	4.24066e-211	1_Stem
Rfc2	2.69945e-215	1.74207	0.595	0.25	6.18201e-211	1_Stem
2010106E10Rik	4.04607e-215	-4.13422	0.043	0.468	9.2659e-211	1_Stem
Prim2	4.67029e-215	2.19649	0.373	0.095	1.06954e-210	1_Stem
Clpp	6.30804e-215	1.33188	0.77	0.438	1.4446e-210	1_Stem
Polr3h	7.09115e-215	2.10148	0.358	0.087	1.62394e-210	1_Stem
Tcerg1	2.63541e-214	1.41887	0.747	0.403	6.03534e-210	1_Stem
Dcun1d5	2.7074e-214	1.32522	0.772	0.435	6.20021e-210	1_Stem
Plch1	5.08e-214	1.44791	0.538	0.184	1.16337e-209	1_Stem
Wdr7	5.11545e-214	-3.02566	0.102	0.528	1.17149e-209	1_Stem
Gm44510	7.46174e-214	2.14631	0.383	0.102	1.70881e-209	1_Stem
Sfn	9.25514e-214	1.16324	0.803	0.452	2.11952e-209	1_Stem
Rbl1	1.4458e-213	2.25346	0.363	0.091	3.31102e-209	1_Stem
Snhg6	1.46529e-213	1.8203	0.493	0.166	3.35565e-209	1_Stem
Adamtsl5	1.5202e-213	-3.23611	0.074	0.5	3.48141e-209	1_Stem
Atxn1	2.36907e-213	-1.66237	0.462	0.803	5.4254e-209	1_Stem
Pwp1	2.4028e-213	2.12627	0.37	0.094	5.50264e-209	1_Stem
Ten1	3.96426e-213	1.2522	0.806	0.476	9.07855e-209	1_Stem
Exosc3	4.6156e-213	1.51386	0.66	0.302	1.05702e-208	1_Stem
Tut7	7.69089e-213	-1.61598	0.467	0.795	1.76129e-208	1_Stem
Cyp3a13	8.90978e-213	-1.84574	0.257	0.687	2.04043e-208	1_Stem
Arid5b	1.18679e-212	1.38883	0.8	0.481	2.71787e-208	1_Stem
Mcrip2	1.29995e-212	1.94446	0.453	0.142	2.97702e-208	1_Stem
Zfhx3	1.60952e-212	1.71224	0.422	0.116	3.68597e-208	1_Stem
Csf1r	2.7511e-212	-5.29169	0.019	0.439	6.3003e-208	1_Stem
H2-Q2	4.16191e-212	-2.24244	0.248	0.644	9.53118e-208	1_Stem
Mre11a	4.30273e-212	2.17477	0.352	0.085	9.85369e-208	1_Stem
Timm44	1.11151e-211	1.55016	0.631	0.275	2.54546e-207	1_Stem
Tmem11	1.24323e-211	1.34072	0.749	0.409	2.84713e-207	1_Stem
Usp10	1.34297e-211	1.91227	0.449	0.139	3.07555e-207	1_Stem
Itga6	1.56933e-211	1.44413	0.759	0.43	3.59392e-207	1_Stem
Thop1	1.71858e-211	2.06192	0.387	0.104	3.93572e-207	1_Stem
Smyd2	3.80697e-211	1.57328	0.62	0.267	8.71834e-207	1_Stem
Snrpb2	5.80815e-211	1.56169	0.615	0.26	1.33012e-206	1_Stem
Gcnt2	6.35413e-211	-2.32175	0.174	0.597	1.45516e-206	1_Stem
Wdr36	1.22737e-210	1.91883	0.441	0.134	2.81081e-206	1_Stem
Sdcbp2	1.2325e-210	-2.66607	0.137	0.56	2.82254e-206	1_Stem
Imp3	1.84291e-210	1.30356	0.758	0.405	4.22045e-206	1_Stem
Sct	1.99126e-210	-4.50749	0.262	0.667	4.56019e-206	1_Stem
Mak16	1.9938e-210	1.62584	0.586	0.237	4.56599e-206	1_Stem
Eef1e1	2.51481e-210	1.51465	0.652	0.298	5.75916e-206	1_Stem
Pstk	3.34878e-210	1.95343	0.42	0.122	7.66904e-206	1_Stem
Gm49980	3.83553e-210	1.98212	0.45	0.142	8.78376e-206	1_Stem
Rpl36al	4.68576e-210	1.10636	0.855	0.555	1.07309e-205	1_Stem
Leap2	4.94392e-210	-5.38376	0.029	0.445	1.13221e-205	1_Stem
Cluh	5.14513e-210	1.57793	0.616	0.26	1.17829e-205	1_Stem
Slbp	5.67407e-210	1.7988	0.608	0.274	1.29942e-205	1_Stem
Tmem70	6.68375e-210	1.5468	0.607	0.251	1.53065e-205	1_Stem
B4galnt1	1.1568e-209	1.52734	0.46	0.136	2.64919e-205	1_Stem
Plce1	1.2149e-209	1.95626	0.457	0.145	2.78224e-205	1_Stem
Dgat1	1.4485e-209	-1.5564	0.48	0.78	3.3172e-205	1_Stem
Itpka	1.78127e-209	2.11282	0.366	0.093	4.07928e-205	1_Stem
Rbpms	2.57617e-209	-2.64173	0.125	0.547	5.89968e-205	1_Stem
Psmg2	3.60622e-209	1.71571	0.543	0.207	8.2586e-205	1_Stem
Mettl16	4.04053e-209	1.84335	0.456	0.143	9.25323e-205	1_Stem
Pcna	4.71437e-209	1.70971	0.689	0.362	1.07964e-204	1_Stem
Hpgds	5.73329e-209	-3.50877	0.07	0.488	1.31298e-204	1_Stem
Abce1	5.90466e-209	1.59151	0.602	0.251	1.35223e-204	1_Stem
Shisa5	1.02093e-208	-2.11908	0.286	0.657	2.33802e-204	1_Stem
Sdhaf1	1.42418e-208	1.63266	0.646	0.304	3.26152e-204	1_Stem
Gm4332	1.50305e-208	1.88524	0.441	0.135	3.44214e-204	1_Stem
Ipo5	1.70382e-208	1.63231	0.585	0.239	3.90193e-204	1_Stem
Gm20517	3.60877e-208	2.2644	0.344	0.084	8.26444e-204	1_Stem
Bola3	4.09393e-208	1.34408	0.773	0.463	9.37551e-204	1_Stem
Nudt5	5.04426e-208	1.75473	0.504	0.176	1.15519e-203	1_Stem
Samd9l	5.10579e-208	-2.59831	0.129	0.552	1.16928e-203	1_Stem
Slco2a1	5.86752e-208	-2.88934	0.127	0.541	1.34372e-203	1_Stem
Mrpl3	1.46445e-207	1.59406	0.588	0.242	3.35374e-203	1_Stem
Farp1	1.65887e-207	1.50043	0.609	0.248	3.79898e-203	1_Stem
Emc8	2.27942e-207	1.437	0.697	0.352	5.22011e-203	1_Stem
Lpgat1	5.35793e-207	-1.69179	0.389	0.747	1.22702e-202	1_Stem
Rragd	1.0565e-206	-2.71626	0.12	0.539	2.4195e-202	1_Stem
Eif3j1	1.42097e-206	1.47758	0.676	0.334	3.25416e-202	1_Stem
Slc16a6	2.29894e-206	-1.92809	0.277	0.663	5.2648e-202	1_Stem
Itgb3bp	3.14698e-206	1.69382	0.508	0.177	7.2069e-202	1_Stem
Nck2	4.12291e-206	1.59146	0.535	0.191	9.44187e-202	1_Stem
Deptor	1.00979e-205	1.5889	0.449	0.134	2.31251e-201	1_Stem
Wdr77	1.19243e-205	2.11867	0.363	0.093	2.73078e-201	1_Stem
Baz1b	1.20599e-205	1.62486	0.613	0.268	2.76184e-201	1_Stem
Otc	1.81459e-205	1.1608	0.795	0.433	4.15559e-201	1_Stem
Idh3b	2.59644e-205	1.13974	0.838	0.572	5.94612e-201	1_Stem
Trp53i11	2.62562e-205	1.56928	0.593	0.241	6.01294e-201	1_Stem
Aasdhppt	4.90694e-205	1.55443	0.604	0.254	1.12374e-200	1_Stem
S100g	6.05909e-205	1.58955	0.68	0.332	1.38759e-200	1_Stem
Wsb2	1.73598e-204	-1.89801	0.336	0.693	3.97558e-200	1_Stem
Fbp1	3.10407e-204	-3.74493	0.293	0.611	7.10863e-200	1_Stem
Denr	4.037e-204	1.15073	0.834	0.542	9.24514e-200	1_Stem
Rab30	6.27995e-204	-5.55642	0.042	0.45	1.43817e-199	1_Stem
Pelp1	7.74674e-204	2.05725	0.371	0.098	1.77408e-199	1_Stem
Agmat	1.59235e-203	1.35026	0.66	0.291	3.64663e-199	1_Stem
Wwc2	1.70548e-203	-3.71142	0.056	0.469	3.90573e-199	1_Stem
Klf4	2.22564e-203	-1.86368	0.386	0.743	5.09693e-199	1_Stem
Timm21	3.13256e-203	2.19439	0.354	0.091	7.17388e-199	1_Stem
Wbp2	5.35915e-203	-2.09103	0.245	0.634	1.2273e-198	1_Stem
Gtf3a	9.09228e-203	1.41491	0.703	0.355	2.08222e-198	1_Stem
Gm8430	2.52806e-202	1.54622	0.587	0.24	5.78951e-198	1_Stem
Plekhg6	4.34124e-202	-3.71258	0.05	0.458	9.94188e-198	1_Stem
Camk2n1	4.65035e-202	-1.43387	0.541	0.833	1.06498e-197	1_Stem
Castor2	6.68627e-202	-4.12215	0.038	0.445	1.53122e-197	1_Stem
Tbc1d1	1.01232e-201	-1.97513	0.418	0.731	2.31831e-197	1_Stem
Bhlhe40	1.07346e-201	-2.06441	0.244	0.637	2.45832e-197	1_Stem
Rhod	2.05403e-201	-5.08413	0.022	0.427	4.70394e-197	1_Stem
Prss32	2.06839e-201	0.962727	0.793	0.363	4.73682e-197	1_Stem
2810025M15Rik	3.34593e-201	1.72389	0.467	0.154	7.66251e-197	1_Stem
Gadd45b	4.31537e-201	2.0711	0.352	0.088	9.88262e-197	1_Stem
Anks4b	4.43796e-201	-1.76595	0.336	0.702	1.01634e-196	1_Stem
Irf2bp1	4.46207e-201	1.80572	0.462	0.151	1.02186e-196	1_Stem
Mrpl47	7.99614e-201	1.89717	0.441	0.14	1.8312e-196	1_Stem
Bcap29	3.40509e-200	1.58631	0.591	0.249	7.79799e-196	1_Stem
Pqlc2	3.6063e-200	-3.20955	0.075	0.484	8.25878e-196	1_Stem
Mfsd11	3.65724e-200	-2.89452	0.104	0.512	8.37545e-196	1_Stem
Myh14	7.87051e-200	-1.45792	0.449	0.792	1.80243e-195	1_Stem
Ankrd10	8.46653e-200	1.69513	0.512	0.185	1.93892e-195	1_Stem
Pgap2	1.37357e-199	1.66832	0.519	0.19	3.14562e-195	1_Stem
Cdipt	2.92951e-199	-1.88987	0.296	0.666	6.70887e-195	1_Stem
Emd	3.0239e-199	1.66851	0.558	0.225	6.92504e-195	1_Stem
Uba2	3.44006e-199	1.4558	0.637	0.286	7.87808e-195	1_Stem
Usp14	1.5144e-198	1.33884	0.736	0.4	3.46812e-194	1_Stem
Txnl4a	2.07284e-198	1.3548	0.718	0.382	4.74701e-194	1_Stem
Rpf2	2.79394e-198	1.53684	0.603	0.258	6.3984e-194	1_Stem
Mfge8	1.2395e-197	-2.98509	0.194	0.568	2.83857e-193	1_Stem
Rnasel	1.46752e-197	-1.50057	0.383	0.75	3.36077e-193	1_Stem
Raly	4.68559e-197	1.15646	0.852	0.599	1.07305e-192	1_Stem
Gchfr	3.42567e-196	-2.1433	0.336	0.673	7.84513e-192	1_Stem
Glud1	4.0444e-196	1.25333	0.759	0.428	9.26208e-192	1_Stem
Zdhhc9	4.07013e-196	-1.80909	0.285	0.665	9.32101e-192	1_Stem
Tars2	5.03728e-196	2.13273	0.343	0.087	1.15359e-191	1_Stem
Polr3k	9.59911e-196	1.36241	0.692	0.35	2.19829e-191	1_Stem
Cd302	2.05124e-195	1.76307	0.479	0.167	4.69755e-191	1_Stem
Bcl11b	4.70205e-195	1.5396	0.606	0.259	1.07682e-190	1_Stem
Pum3	2.45565e-194	1.55452	0.582	0.244	5.62368e-190	1_Stem
Gmppb	2.58754e-194	-1.35327	0.481	0.803	5.92572e-190	1_Stem
Nup62	4.93689e-194	1.92617	0.415	0.126	1.1306e-189	1_Stem
Seh1l	7.46594e-194	1.57205	0.552	0.219	1.70978e-189	1_Stem
H2-T23	6.40047e-193	-2.42802	0.182	0.572	1.46577e-188	1_Stem
Mrps30	9.94464e-193	1.51095	0.604	0.263	2.27742e-188	1_Stem
Akap13	1.45066e-192	-1.2722	0.563	0.852	3.32216e-188	1_Stem
Pdzd2	2.42199e-192	-4.15305	0.036	0.43	5.5466e-188	1_Stem
Gaa	3.40529e-192	-2.98743	0.106	0.501	7.79846e-188	1_Stem
Itpk1	3.53964e-192	-1.68768	0.363	0.714	8.10612e-188	1_Stem
Slc38a6	4.4212e-192	-2.47576	0.17	0.562	1.0125e-187	1_Stem
Ctdspl	7.59335e-192	-1.59534	0.501	0.774	1.73895e-187	1_Stem
Sgk3	9.75614e-192	-2.4376	0.185	0.573	2.23425e-187	1_Stem
Tln2	1.5955e-191	1.86014	0.425	0.132	3.65386e-187	1_Stem
Pck1	2.26451e-191	-5.70192	0.031	0.422	5.18596e-187	1_Stem
Cep70	3.49902e-191	1.77486	0.418	0.127	8.0131e-187	1_Stem
Pnpt1	3.96888e-191	1.98118	0.382	0.109	9.08914e-187	1_Stem
Cse1l	4.97415e-191	1.96227	0.385	0.111	1.13913e-186	1_Stem
Ugdh	5.30246e-191	-2.16723	0.32	0.657	1.21432e-186	1_Stem
Rad18	1.39517e-190	2.2128	0.336	0.086	3.19508e-186	1_Stem
Mvp	3.58633e-190	-1.45769	0.366	0.732	8.21306e-186	1_Stem
Etv6	5.50374e-190	1.36922	0.776	0.473	1.26041e-185	1_Stem
Pds5b	7.3083e-190	1.75886	0.435	0.139	1.67367e-185	1_Stem
Mrpl36	1.33449e-189	1.27001	0.767	0.491	3.05612e-185	1_Stem
Tdrp	1.453e-189	-5.42826	0.017	0.403	3.32751e-185	1_Stem
Plekhb2	1.78141e-189	-1.83321	0.271	0.645	4.07961e-185	1_Stem
Ahnak	1.95824e-189	-2.35083	0.16	0.563	4.48456e-185	1_Stem
Mien1	2.7941e-189	-1.13728	0.634	0.884	6.39877e-185	1_Stem
Prr5l	2.35853e-188	-2.44428	0.16	0.552	5.40128e-184	1_Stem
Mlxipl	4.76689e-188	1.85532	0.369	0.102	1.09167e-183	1_Stem
Naa50	6.38615e-188	1.17296	0.8	0.496	1.46249e-183	1_Stem
Reep6	8.14847e-188	-1.76197	0.322	0.676	1.86608e-183	1_Stem
Armc10	1.07109e-187	1.87521	0.425	0.136	2.4529e-183	1_Stem
Knop1	1.08564e-187	1.33158	0.681	0.338	2.48623e-183	1_Stem
Nip7	1.1173e-187	1.37555	0.676	0.336	2.55874e-183	1_Stem
Dmac1	1.35573e-187	1.41674	0.627	0.289	3.10477e-183	1_Stem
Ptbp1	2.18048e-187	1.19782	0.765	0.438	4.99353e-183	1_Stem
Bola2	3.30583e-187	1.27987	0.719	0.385	7.57067e-183	1_Stem
Rtcb	4.02656e-187	1.24126	0.731	0.395	9.22123e-183	1_Stem
Tufm	1.29248e-186	1.59081	0.564	0.239	2.9599e-182	1_Stem
Osbpl6	1.65374e-186	-3.13125	0.089	0.481	3.78724e-182	1_Stem
Dnajc15	1.81448e-186	1.11364	0.821	0.533	4.15535e-182	1_Stem
Pgap1	2.43621e-186	-2.32767	0.192	0.58	5.57915e-182	1_Stem
Tgif1	2.93528e-186	2.02979	0.366	0.103	6.72208e-182	1_Stem
Dph6	8.91148e-186	1.81796	0.418	0.132	2.04082e-181	1_Stem
Itga2	3.30912e-185	1.34561	0.57	0.224	7.57821e-181	1_Stem
Lama3	3.95231e-185	-4.46363	0.026	0.409	9.05118e-181	1_Stem
Sfxn1	1.12786e-184	1.08397	0.825	0.539	2.5829e-180	1_Stem
Trim27	1.31673e-184	1.50365	0.573	0.243	3.01544e-180	1_Stem
Dpp4	2.41168e-184	-1.45012	0.508	0.788	5.52299e-180	1_Stem
Snrnp48	2.93186e-184	1.34279	0.664	0.322	6.71426e-180	1_Stem
Nectin3	3.05711e-184	1.22359	0.804	0.537	7.0011e-180	1_Stem
Alkbh1	5.09765e-184	1.50605	0.541	0.212	1.16741e-179	1_Stem
Itprid2	5.65081e-184	-2.38747	0.181	0.565	1.29409e-179	1_Stem
Tex30	7.46865e-184	1.75237	0.458	0.16	1.71039e-179	1_Stem
Cln3	7.66257e-184	-2.90839	0.097	0.483	1.7548e-179	1_Stem
Zfp36l2	2.09121e-183	1.31035	0.754	0.455	4.78908e-179	1_Stem
Fgf15	5.13929e-183	-3.31442	0.096	0.485	1.17695e-178	1_Stem
Mrps12	5.33247e-183	1.08861	0.822	0.56	1.22119e-178	1_Stem
Pitx1	9.01523e-183	1.96698	0.366	0.104	2.06458e-178	1_Stem
Slc5a1	2.32988e-182	-1.5711	0.446	0.751	5.33566e-178	1_Stem
Trim37	3.36357e-182	1.92098	0.407	0.13	7.70292e-178	1_Stem
Abhd5	3.49273e-182	-2.46452	0.135	0.521	7.9987e-178	1_Stem
Cdk6	5.77802e-182	2.21044	0.389	0.121	1.32322e-177	1_Stem
Mms22l	6.13372e-182	1.96261	0.431	0.145	1.40468e-177	1_Stem
Ubash3a	1.1955e-181	1.85758	0.415	0.132	2.73781e-177	1_Stem
Smim11	1.42086e-181	1.35451	0.652	0.32	3.25391e-177	1_Stem
Dynlt1f	1.92255e-181	1.5114	0.565	0.239	4.40284e-177	1_Stem
Pno1	2.9808e-181	1.51088	0.582	0.256	6.82632e-177	1_Stem
Alg6	3.40379e-181	2.00456	0.346	0.094	7.79503e-177	1_Stem
Anxa5	5.08086e-181	-2.45235	0.145	0.528	1.16357e-176	1_Stem
Nrarp	5.3076e-181	2.06975	0.35	0.097	1.21549e-176	1_Stem
Sgk1	8.59733e-181	-3.93089	0.065	0.445	1.96887e-176	1_Stem
Rad21	1.74671e-180	1.38695	0.726	0.408	4.00015e-176	1_Stem
Capn1	3.37994e-180	1.90624	0.434	0.149	7.7404e-176	1_Stem
Eif1a	3.85991e-180	1.14352	0.802	0.515	8.83958e-176	1_Stem
Slc30a2	4.33386e-180	-2.51506	0.136	0.518	9.92496e-176	1_Stem
Snrpc	5.48939e-180	1.06343	0.834	0.57	1.25712e-175	1_Stem
Tmem97	6.11243e-180	1.23521	0.757	0.463	1.39981e-175	1_Stem
Depdc7	1.26353e-179	-1.92994	0.267	0.626	2.89361e-175	1_Stem
Naa20	1.62666e-179	1.26493	0.706	0.381	3.72522e-175	1_Stem
Fzd5	1.8085e-179	1.64307	0.493	0.185	4.14164e-175	1_Stem
Irf8	2.41597e-179	1.20502	0.73	0.391	5.5328e-175	1_Stem
Gcsh	3.18916e-179	1.24962	0.716	0.395	7.30349e-175	1_Stem
Sox6	3.22071e-179	-1.93418	0.265	0.639	7.37575e-175	1_Stem
Gimd1	4.02386e-179	-2.71379	0.109	0.496	9.21504e-175	1_Stem
Tmem9	8.626e-179	-2.44683	0.228	0.572	1.97544e-174	1_Stem
Fuom	1.07699e-178	-1.46125	0.471	0.756	2.46641e-174	1_Stem
Dap	1.84018e-178	-1.63844	0.333	0.677	4.21419e-174	1_Stem
Rps10-ps1	2.05098e-178	1.64703	0.502	0.196	4.69695e-174	1_Stem
Rps10-ps2	2.61265e-178	1.64005	0.493	0.186	5.98322e-174	1_Stem
Rrp9	9.62642e-178	1.8607	0.4	0.126	2.20455e-173	1_Stem
Srrt	1.52933e-177	1.60773	0.51	0.2	3.50232e-173	1_Stem
Lgr4	2.32172e-177	1.12191	0.811	0.53	5.31697e-173	1_Stem
Gla	2.48581e-177	-2.71635	0.126	0.501	5.69275e-173	1_Stem
Mplkip	4.25284e-177	1.48956	0.563	0.241	9.73943e-173	1_Stem
Cdkn2aipnl	6.59394e-177	1.54035	0.547	0.234	1.51008e-172	1_Stem
Msrb3	1.16351e-176	-4.44885	0.026	0.397	2.66455e-172	1_Stem
Stat3	1.79175e-176	-1.60208	0.313	0.672	4.10329e-172	1_Stem
Reep3	1.22425e-175	-1.26617	0.541	0.806	2.80366e-171	1_Stem
Myo7b	1.72149e-175	-1.27725	0.554	0.819	3.94239e-171	1_Stem
Elavl1	1.81765e-175	1.22137	0.738	0.413	4.16259e-171	1_Stem
Cxxc5	2.59149e-175	-2.08328	0.2	0.572	5.93477e-171	1_Stem
Dab1	2.70036e-175	-1.63534	0.392	0.719	6.18409e-171	1_Stem
Eri1	3.34824e-175	1.79968	0.425	0.144	7.66781e-171	1_Stem
Mettl5	4.38651e-175	1.71562	0.425	0.141	1.00456e-170	1_Stem
Xpo1	5.21024e-175	1.40159	0.634	0.309	1.1932e-170	1_Stem
Hjurp	1.01342e-174	1.544	0.571	0.254	2.32084e-170	1_Stem
Tex264	1.25515e-174	-2.01578	0.234	0.595	2.87442e-170	1_Stem
Rexo2	9.53084e-174	1.63315	0.506	0.2	2.18266e-169	1_Stem
Rpl7l1	1.36789e-173	1.18658	0.756	0.468	3.13261e-169	1_Stem
Podxl	1.43784e-173	-3.3201	0.06	0.432	3.2928e-169	1_Stem
Kras	1.70692e-173	1.06101	0.817	0.545	3.90902e-169	1_Stem
Arhgap26	5.97992e-173	-2.78413	0.099	0.475	1.36946e-168	1_Stem
Sirt2	6.7062e-173	-2.16238	0.194	0.556	1.53579e-168	1_Stem
Rbbp4	6.88197e-173	1.14358	0.8	0.543	1.57604e-168	1_Stem
Zfand1	8.10967e-173	1.72822	0.442	0.155	1.8572e-168	1_Stem
Dio1	1.51235e-172	-4.32949	0.028	0.393	3.46343e-168	1_Stem
Ckb	1.61175e-172	0.614424	0.857	0.516	3.69106e-168	1_Stem
Tapbp	3.51424e-172	-2.11352	0.2	0.565	8.04796e-168	1_Stem
Mtx1	4.51422e-172	1.29819	0.678	0.353	1.0338e-167	1_Stem
Hnrnpdl	4.98584e-172	0.960532	0.898	0.634	1.14181e-167	1_Stem
Dhx15	6.10976e-172	1.27066	0.697	0.374	1.3992e-167	1_Stem
Dnm2	7.04918e-172	-1.48615	0.363	0.711	1.61433e-167	1_Stem
Mcfd2	9.68224e-172	-1.66058	0.301	0.657	2.21733e-167	1_Stem
Tspan12	1.69784e-171	1.83248	0.374	0.112	3.88822e-167	1_Stem
Trip12	4.59176e-171	-1.26181	0.533	0.82	1.05156e-166	1_Stem
Kpnb1	8.93564e-171	1.41624	0.624	0.302	2.04635e-166	1_Stem
Ube2e2	2.08646e-170	-1.30137	0.506	0.804	4.7782e-166	1_Stem
Tbx3	2.39148e-170	-2.4696	0.149	0.519	5.47673e-166	1_Stem
Mri1	2.48492e-170	1.41443	0.593	0.271	5.6907e-166	1_Stem
Ghr	3.26957e-169	-1.20766	0.634	0.889	7.48763e-165	1_Stem
Pole3	1.94405e-168	1.33618	0.641	0.317	4.45206e-164	1_Stem
Xkr9	2.57266e-168	-2.98275	0.074	0.443	5.89164e-164	1_Stem
Aopep	2.88267e-168	1.07117	0.782	0.471	6.60161e-164	1_Stem
Tsen34	3.77406e-168	1.35476	0.67	0.362	8.64296e-164	1_Stem
Gabrb3	4.28073e-168	-6.22495	0.01	0.364	9.8033e-164	1_Stem
Sec24a	5.0821e-168	-1.57341	0.323	0.672	1.16385e-163	1_Stem
Ces2e	5.4572e-168	-1.71135	0.361	0.68	1.24975e-163	1_Stem
Nat8	7.78833e-168	-4.0979	0.034	0.393	1.78361e-163	1_Stem
Add3	8.88717e-168	1.21509	0.776	0.488	2.03525e-163	1_Stem
Mbnl3	2.40121e-167	1.84496	0.382	0.121	5.49901e-163	1_Stem
Ctcf	9.50745e-167	1.15675	0.758	0.472	2.1773e-162	1_Stem
Agpat4	1.34534e-166	1.79851	0.358	0.105	3.08097e-162	1_Stem
Khdrbs1	1.67211e-166	1.12949	0.785	0.506	3.8293e-162	1_Stem
Gm13611	2.55778e-166	1.66554	0.442	0.158	5.85758e-162	1_Stem
Rab11fip5	3.48465e-166	-2.88494	0.09	0.454	7.98021e-162	1_Stem
Farsa	4.39047e-166	1.60089	0.471	0.178	1.00546e-161	1_Stem
Lgals8	4.95138e-166	-1.86043	0.25	0.598	1.13391e-161	1_Stem
Hebp1	6.09243e-166	-2.08369	0.283	0.614	1.39523e-161	1_Stem
Parp2	8.96893e-166	1.51974	0.52	0.216	2.05397e-161	1_Stem
Abhd18	1.34954e-165	-2.68077	0.111	0.476	3.09059e-161	1_Stem
Sigmar1	1.48944e-165	1.27146	0.7	0.388	3.41097e-161	1_Stem
Naa15	1.96797e-165	1.20108	0.714	0.394	4.50685e-161	1_Stem
Eif2b1	3.8793e-165	1.46547	0.538	0.227	8.88398e-161	1_Stem
Stx8	4.30447e-165	-1.25503	0.469	0.766	9.85766e-161	1_Stem
Dnajb9	7.00256e-165	-2.87283	0.104	0.464	1.60366e-160	1_Stem
Cep89	7.92598e-165	1.8977	0.374	0.117	1.81513e-160	1_Stem
Nup54	8.19053e-165	1.65788	0.446	0.163	1.87571e-160	1_Stem
Ier2	9.27229e-165	0.912191	0.843	0.575	2.12345e-160	1_Stem
Riox1	1.11661e-164	1.70602	0.425	0.148	2.55715e-160	1_Stem
Supt3	1.16086e-164	1.73873	0.366	0.11	2.65849e-160	1_Stem
Mrpl44	1.35862e-164	1.57091	0.484	0.189	3.11138e-160	1_Stem
Gdpd1	1.44645e-164	1.2674	0.643	0.31	3.31252e-160	1_Stem
Sema4a	1.57388e-164	-1.79076	0.238	0.594	3.60433e-160	1_Stem
Trmt10c	1.79084e-164	1.6584	0.419	0.143	4.1012e-160	1_Stem
Eef1akmt1	6.82798e-164	1.34536	0.608	0.291	1.56367e-159	1_Stem
Dcakd	1.01674e-163	1.80024	0.373	0.117	2.32845e-159	1_Stem
Styk1	1.06191e-163	1.23582	0.645	0.304	2.43188e-159	1_Stem
Iars	1.88985e-163	1.52256	0.51	0.208	4.32796e-159	1_Stem
St3gal4	2.87785e-163	-1.08685	0.605	0.893	6.59056e-159	1_Stem
Nop14	3.0179e-163	1.30085	0.624	0.305	6.91128e-159	1_Stem
Ankrd12	3.24252e-163	-1.4543	0.431	0.733	7.42569e-159	1_Stem
Itgb5	5.74585e-163	-3.7745	0.041	0.394	1.31586e-158	1_Stem
Agpat2	1.35161e-162	-1.28838	0.469	0.764	3.09533e-158	1_Stem
Gls	3.15352e-162	1.55489	0.742	0.46	7.22188e-158	1_Stem
Smap2	5.21443e-162	-1.57641	0.342	0.664	1.19416e-157	1_Stem
Snhg3	5.94188e-162	1.36417	0.648	0.342	1.36075e-157	1_Stem
Arglu1	8.02795e-162	1.00198	0.816	0.543	1.83848e-157	1_Stem
Itga3	1.15303e-161	-1.87791	0.228	0.583	2.64055e-157	1_Stem
Tmem86b	1.1773e-161	-3.01991	0.074	0.431	2.69613e-157	1_Stem
Zfp593	2.53174e-161	1.38502	0.588	0.276	5.79793e-157	1_Stem
Smchd1	4.39746e-161	1.35685	0.613	0.3	1.00706e-156	1_Stem
Mettl23	9.50425e-161	1.32285	0.622	0.306	2.17657e-156	1_Stem
Neurl3	1.33273e-160	1.30792	0.452	0.159	3.05207e-156	1_Stem
Cebpz	3.49593e-160	1.37431	0.597	0.287	8.00602e-156	1_Stem
Fndc5	4.57989e-160	-3.71808	0.052	0.402	1.04884e-155	1_Stem
Srsf9	7.69742e-160	1.12934	0.758	0.475	1.76279e-155	1_Stem
Lrrc10b	8.55984e-160	-5.02962	0.017	0.358	1.96029e-155	1_Stem
Ap2a2	8.67839e-160	-1.46641	0.371	0.693	1.98744e-155	1_Stem
Gga2	8.79691e-160	-2.67287	0.116	0.47	2.01458e-155	1_Stem
Ret	1.02622e-159	-3.65254	0.038	0.388	2.35015e-155	1_Stem
Mxd1	1.18792e-159	-3.72625	0.051	0.402	2.72046e-155	1_Stem
Atp6v1a	1.28468e-159	-1.55787	0.342	0.667	2.94205e-155	1_Stem
Dph5	1.8488e-159	1.73165	0.392	0.13	4.23394e-155	1_Stem
Clmn	2.29006e-159	-1.67348	0.327	0.656	5.24447e-155	1_Stem
Gm9794	3.67652e-159	1.30157	0.639	0.325	8.41959e-155	1_Stem
Ogdh	1.26704e-158	-1.11619	0.546	0.82	2.90166e-154	1_Stem
Fastkd2	2.42749e-158	1.74188	0.405	0.14	5.5592e-154	1_Stem
Syce2	3.16617e-158	1.79248	0.418	0.151	7.25084e-154	1_Stem
Rhno1	7.29981e-158	1.64971	0.422	0.149	1.67173e-153	1_Stem
Golm1	8.67297e-158	0.807775	0.836	0.523	1.9862e-153	1_Stem
Clrn3	9.26822e-158	-1.86632	0.224	0.575	2.12251e-153	1_Stem
Ttc7	1.02655e-157	-1.40734	0.389	0.701	2.3509e-153	1_Stem
Tbc1d20	1.60581e-157	-1.81337	0.242	0.585	3.67746e-153	1_Stem
Nostrin	1.73127e-157	-1.13647	0.575	0.838	3.96479e-153	1_Stem
Osgep	2.63714e-157	1.3762	0.578	0.27	6.03931e-153	1_Stem
Pcbd1	2.65198e-157	0.913309	0.831	0.577	6.07329e-153	1_Stem
Slf1	5.05958e-157	1.57878	0.502	0.211	1.15869e-152	1_Stem
Tmem176b	1.32358e-156	0.793248	0.918	0.609	3.03113e-152	1_Stem
Mfsd1	1.81111e-156	-2.00626	0.208	0.549	4.14763e-152	1_Stem
Cdc123	1.85091e-156	1.07351	0.762	0.481	4.23876e-152	1_Stem
Acsl1	2.37622e-156	-1.64596	0.332	0.651	5.44178e-152	1_Stem
Ptcd2	3.11228e-156	1.4828	0.488	0.196	7.12743e-152	1_Stem
Agpat3	4.00908e-156	-1.39241	0.455	0.734	9.18119e-152	1_Stem
Orc2	9.62136e-156	1.7541	0.38	0.125	2.20339e-151	1_Stem
Rras	1.01129e-155	-2.86401	0.091	0.44	2.31596e-151	1_Stem
Eed	1.43483e-155	1.41309	0.549	0.246	3.2859e-151	1_Stem
Nsd2	1.74239e-155	1.41308	0.619	0.317	3.99026e-151	1_Stem
Pdlim2	2.20806e-155	-1.97773	0.191	0.543	5.05669e-151	1_Stem
Fmo5	4.29603e-155	-3.01604	0.079	0.427	9.83833e-151	1_Stem
Axin2	4.41287e-155	1.84148	0.402	0.142	1.01059e-150	1_Stem
Cdk18	4.46707e-155	-2.80627	0.094	0.442	1.023e-150	1_Stem
Myo1a	6.12814e-155	-1.37984	0.374	0.704	1.4034e-150	1_Stem
Pin1	6.64213e-155	1.0263	0.79	0.54	1.52111e-150	1_Stem
Pus1	1.32489e-154	1.32813	0.603	0.296	3.03413e-150	1_Stem
Zfp326	1.56782e-154	1.26587	0.614	0.302	3.59045e-150	1_Stem
Fabp1	1.79906e-154	-5.52753	0.104	0.439	4.12003e-150	1_Stem
Pfdn4	2.48299e-154	1.41518	0.544	0.242	5.68629e-150	1_Stem
Ddx56	8.33408e-154	1.53263	0.483	0.196	1.90859e-149	1_Stem
St3gal5	1.18418e-153	-5.09276	0.015	0.347	2.7119e-149	1_Stem
Imp4	2.3483e-153	1.35086	0.618	0.319	5.37783e-149	1_Stem
Stxbp2	2.73977e-153	-1.50048	0.338	0.657	6.27436e-149	1_Stem
Mal2	6.62814e-153	1.25941	0.664	0.361	1.51791e-148	1_Stem
Rpl37rt	1.03713e-152	1.64262	0.401	0.138	2.37513e-148	1_Stem
Arhgap11a	1.22894e-152	1.80441	0.403	0.144	2.81439e-148	1_Stem
Rnf208	1.29222e-152	-4.38114	0.024	0.357	2.95932e-148	1_Stem
Mcee	1.6802e-152	1.16884	0.672	0.361	3.84783e-148	1_Stem
Nom1	2.06778e-152	1.47523	0.527	0.231	4.73541e-148	1_Stem
Rab11fip3	6.95525e-152	-3.06092	0.07	0.411	1.59282e-147	1_Stem
Gadd45a	1.42817e-151	-2.63057	0.152	0.491	3.27065e-147	1_Stem
Gpat3	2.49861e-151	-2.61066	0.1	0.447	5.72207e-147	1_Stem
Sult1d1	2.99017e-151	-1.93325	0.37	0.666	6.84778e-147	1_Stem
Akr1b3	7.80485e-151	1.25068	0.571	0.261	1.78739e-146	1_Stem
Gins4	1.05686e-150	1.68308	0.412	0.149	2.42032e-146	1_Stem
Tax1bp3	1.28856e-150	-1.7539	0.276	0.601	2.95093e-146	1_Stem
Nit2	1.35406e-150	1.51794	0.48	0.196	3.10093e-146	1_Stem
F2rl1	1.63573e-150	-1.74878	0.269	0.596	3.74598e-146	1_Stem
Nap1l4	2.1684e-150	1.14766	0.707	0.416	4.96585e-146	1_Stem
Lrrfip1	2.34626e-150	-1.52903	0.414	0.693	5.37317e-146	1_Stem
Cpsf6	2.96098e-150	1.14528	0.706	0.405	6.78094e-146	1_Stem
Pdlim1	3.03179e-150	0.889579	0.829	0.531	6.9431e-146	1_Stem
Sipa1l1	5.53352e-150	1.46624	0.547	0.25	1.26723e-145	1_Stem
Bccip	5.78467e-150	1.1826	0.699	0.411	1.32475e-145	1_Stem
Mrpl50	5.82453e-150	1.06116	0.753	0.481	1.33388e-145	1_Stem
Zfand3	7.68044e-150	-1.17933	0.525	0.804	1.7589e-145	1_Stem
Uba52	8.26705e-150	1.11933	0.736	0.447	1.89324e-145	1_Stem
Fam49b	1.22624e-149	1.05032	0.779	0.508	2.8082e-145	1_Stem
Wdfy1	2.68962e-149	-1.83011	0.219	0.558	6.15949e-145	1_Stem
Hdac3	3.05253e-149	1.45638	0.487	0.2	6.99061e-145	1_Stem
Rpp14	4.35796e-149	1.51563	0.476	0.193	9.98016e-145	1_Stem
Pla2g12b	4.46475e-149	-1.6529	0.265	0.602	1.02247e-144	1_Stem
Sqstm1	1.65919e-148	-2.00422	0.293	0.6	3.79971e-144	1_Stem
Ubap2	3.75241e-148	1.32082	0.574	0.272	8.5934e-144	1_Stem
Rbmx	4.83084e-148	1.59356	0.449	0.176	1.10631e-143	1_Stem
Dhrs11	4.84468e-148	-1.95757	0.185	0.527	1.10948e-143	1_Stem
Pi4k2a	5.50776e-148	-2.06226	0.194	0.527	1.26133e-143	1_Stem
Lyrm9	1.17407e-147	1.672	0.38	0.129	2.68874e-143	1_Stem
Ncbp2	1.546e-147	1.47567	0.498	0.213	3.5405e-143	1_Stem
Sec24d	3.28601e-147	-2.22003	0.143	0.489	7.52529e-143	1_Stem
Aga	5.64716e-147	-1.80482	0.255	0.581	1.29326e-142	1_Stem
Tspan3	5.84505e-147	1.03104	0.772	0.518	1.33858e-142	1_Stem
Arfgap3	7.26406e-147	-1.45053	0.377	0.68	1.66354e-142	1_Stem
Agpat5	9.73211e-147	1.06766	0.747	0.458	2.22875e-142	1_Stem
Krba1	1.25083e-146	-2.79183	0.081	0.417	2.86452e-142	1_Stem
Itgb4	1.58325e-146	-1.84084	0.208	0.548	3.62581e-142	1_Stem
Nvl	1.70209e-146	1.46865	0.458	0.179	3.89796e-142	1_Stem
Anapc5	2.46735e-146	0.919373	0.812	0.552	5.65048e-142	1_Stem
Ppm1h	2.9852e-146	-1.40425	0.375	0.69	6.8364e-142	1_Stem
Mrpl55	3.69828e-146	1.1458	0.696	0.4	8.46943e-142	1_Stem
Galnt6	4.29141e-146	-1.52354	0.336	0.66	9.82775e-142	1_Stem
Tmem253	4.49509e-146	-1.48893	0.325	0.649	1.02942e-141	1_Stem
Atp10b	4.98994e-146	0.78523	0.677	0.315	1.14275e-141	1_Stem
Tmed3	6.04702e-146	-1.28617	0.458	0.741	1.38483e-141	1_Stem
Sel1l	6.86234e-146	-1.45503	0.348	0.659	1.57155e-141	1_Stem
Unc5cl	2.05074e-145	1.33589	0.708	0.41	4.69641e-141	1_Stem
Prkcz	4.61287e-145	-1.41373	0.336	0.656	1.05639e-140	1_Stem
Eif3b	5.93673e-145	1.16661	0.692	0.402	1.35957e-140	1_Stem
Eftud2	6.41702e-145	1.45012	0.48	0.198	1.46956e-140	1_Stem
Bcl7c	8.05702e-145	1.39752	0.533	0.242	1.84514e-140	1_Stem
Slc35c2	2.65911e-144	-1.77381	0.244	0.57	6.08964e-140	1_Stem
Mrpl39	2.9842e-144	1.42015	0.503	0.218	6.83411e-140	1_Stem
Coq7	3.11144e-144	0.950113	0.804	0.524	7.12552e-140	1_Stem
Mpp5	3.22387e-144	-1.66319	0.313	0.622	7.38299e-140	1_Stem
Entpd7	4.1521e-144	-2.03401	0.166	0.503	9.50873e-140	1_Stem
Spns2	4.28232e-144	-5.08982	0.014	0.331	9.80693e-140	1_Stem
Phgdh	5.04243e-144	1.07067	0.755	0.468	1.15477e-139	1_Stem
Hspbp1	1.31355e-143	1.61809	0.4	0.144	3.00815e-139	1_Stem
Tra2a	1.47745e-143	1.1846	0.62	0.315	3.38351e-139	1_Stem
Tprn	1.75712e-143	-1.84814	0.231	0.555	4.02398e-139	1_Stem
Glod4	2.45164e-143	1.10522	0.735	0.463	5.61449e-139	1_Stem
Hsd17b2	3.19955e-143	-1.55642	0.28	0.619	7.32729e-139	1_Stem
Mroh1	4.23001e-143	-2.43227	0.118	0.451	9.68715e-139	1_Stem
Mphosph6	5.45248e-143	1.39371	0.476	0.194	1.24867e-138	1_Stem
Rsrc1	6.24335e-143	1.11282	0.769	0.51	1.42979e-138	1_Stem
Ube2v2	7.25623e-143	1.1495	0.657	0.352	1.66175e-138	1_Stem
Mertk	8.55385e-143	-1.96024	0.238	0.562	1.95892e-138	1_Stem
Wwc1	2.23446e-142	-1.53502	0.455	0.712	5.11714e-138	1_Stem
Bod1	3.85052e-142	1.21803	0.607	0.307	8.81808e-138	1_Stem
Smpd3	4.356e-142	1.14869	0.4	0.133	9.97567e-138	1_Stem
Tpcn1	4.97661e-142	-2.80426	0.074	0.403	1.13969e-137	1_Stem
Cep57	9.77984e-142	1.26641	0.594	0.293	2.23968e-137	1_Stem
Gsdmd	1.32771e-141	-1.76856	0.252	0.576	3.04059e-137	1_Stem
Ndufaf6	2.17816e-141	1.49686	0.48	0.204	4.98821e-137	1_Stem
Tmem9b	2.83912e-141	-1.71783	0.223	0.555	6.50188e-137	1_Stem
Ralb	3.01498e-141	-1.28789	0.409	0.703	6.90462e-137	1_Stem
Prdx3	5.11706e-141	1.08708	0.721	0.439	1.17186e-136	1_Stem
Itm2c	6.95875e-141	-1.84022	0.224	0.548	1.59362e-136	1_Stem
Utp11	1.26107e-140	1.10396	0.65	0.344	2.88798e-136	1_Stem
Ppil3	1.62858e-140	1.50802	0.432	0.166	3.72961e-136	1_Stem
2610035D17Rik	3.4e-140	0.96129	0.609	0.301	7.78635e-136	1_Stem
Rbfa	4.46775e-140	1.24974	0.6	0.308	1.02316e-135	1_Stem
Ube2q1	6.66144e-140	-1.46786	0.41	0.677	1.52554e-135	1_Stem
Atp6ap1	7.93991e-140	-1.69154	0.253	0.576	1.81832e-135	1_Stem
Riok2	1.14311e-139	1.53232	0.426	0.164	2.61784e-135	1_Stem
Bst2	1.27379e-139	-2.21475	0.189	0.515	2.91712e-135	1_Stem
Ilf3	2.09758e-139	1.52737	0.428	0.165	4.80366e-135	1_Stem
Chd6	3.22543e-139	1.28963	0.504	0.216	7.38657e-135	1_Stem
Thumpd1	4.07266e-139	1.54197	0.445	0.18	9.3268e-135	1_Stem
3300005D01Rik	5.88993e-139	-4.53482	0.072	0.387	1.34885e-134	1_Stem
Smim14	7.26681e-139	-1.78195	0.375	0.67	1.66417e-134	1_Stem
Strap	1.17132e-138	1.0943	0.712	0.435	2.68245e-134	1_Stem
Hypk	1.22143e-138	1.17149	0.657	0.369	2.79719e-134	1_Stem
Timp3	1.47952e-138	-3.74233	0.07	0.385	3.38826e-134	1_Stem
Soat1	2.54497e-138	-1.44819	0.312	0.635	5.82823e-134	1_Stem
Jagn1	6.71492e-138	1.22087	0.622	0.332	1.53778e-133	1_Stem
Ddit3	7.18183e-138	-3.21458	0.082	0.402	1.64471e-133	1_Stem
Sdccag8	1.21956e-137	1.07489	0.75	0.482	2.79292e-133	1_Stem
Rpf1	1.39386e-137	1.39969	0.504	0.224	3.19207e-133	1_Stem
Ccdc68	1.98658e-137	-1.55841	0.339	0.645	4.54947e-133	1_Stem
Zfp618	3.73145e-137	1.55428	0.398	0.146	8.54539e-133	1_Stem
Gask1b	6.20178e-137	-4.76127	0.015	0.321	1.42027e-132	1_Stem
Nfu1	9.31305e-137	1.05054	0.727	0.461	2.13278e-132	1_Stem
Pkig	1.10658e-136	1.08689	0.727	0.464	2.53419e-132	1_Stem
Ptprh	1.28306e-136	-3.15333	0.061	0.379	2.93834e-132	1_Stem
Dars	1.43873e-136	1.21727	0.593	0.3	3.29483e-132	1_Stem
Hmbs	1.56791e-136	1.21097	0.625	0.335	3.59067e-132	1_Stem
Liph	2.55362e-136	-2.13381	0.164	0.492	5.84804e-132	1_Stem
H6pd	2.65683e-136	-2.47763	0.102	0.426	6.08441e-132	1_Stem
Dusp3	3.39981e-136	-4.0405	0.026	0.333	7.7859e-132	1_Stem
Carnmt1	5.62808e-136	1.42131	0.469	0.198	1.28889e-131	1_Stem
Hmox1	6.18131e-136	-5.72483	0.017	0.32	1.41558e-131	1_Stem
Mthfd2l	9.80108e-136	1.45383	0.51	0.235	2.24454e-131	1_Stem
Myo7a	1.07854e-135	-2.72463	0.079	0.4	2.46996e-131	1_Stem
Prkra	1.18415e-135	1.38733	0.48	0.205	2.71183e-131	1_Stem
Rnf126	1.65821e-135	1.27704	0.57	0.288	3.79746e-131	1_Stem
Trim24	2.0213e-135	1.2253	0.593	0.302	4.62898e-131	1_Stem
Nudt22	2.92572e-135	-1.53146	0.327	0.626	6.70018e-131	1_Stem
Chic1	3.79167e-135	1.41951	0.497	0.222	8.6833e-131	1_Stem
Dapp1	8.41588e-135	-1.33399	0.408	0.693	1.92732e-130	1_Stem
Pxdc1	1.024e-134	-4.60415	0.022	0.326	2.34506e-130	1_Stem
Pes1	1.91336e-134	1.45354	0.451	0.186	4.3818e-130	1_Stem
Map3k20	2.04391e-134	1.38952	0.535	0.253	4.68075e-130	1_Stem
Dap3	2.14915e-134	0.961024	0.774	0.51	4.92177e-130	1_Stem
Ak6	2.81535e-134	1.35157	0.543	0.265	6.44744e-130	1_Stem
Akap8	3.36326e-134	1.39068	0.508	0.233	7.70221e-130	1_Stem
Fcgbp	3.61386e-134	-4.68986	0.297	0.609	8.2761e-130	1_Stem
Sf3a1	7.8168e-134	1.43403	0.438	0.174	1.79013e-129	1_Stem
Cldn4	1.10227e-133	-2.61136	0.18	0.487	2.52432e-129	1_Stem
Tango2	1.60171e-133	-1.43104	0.319	0.626	3.66808e-129	1_Stem
Poldip2	1.88138e-133	1.29788	0.553	0.269	4.30855e-129	1_Stem
Dcxr	3.77465e-133	-1.85659	0.238	0.543	8.64433e-129	1_Stem
Matr3	3.85075e-133	1.19073	0.625	0.34	8.8186e-129	1_Stem
Fcf1	7.00302e-133	0.968535	0.769	0.505	1.60376e-128	1_Stem
Dnajc5	7.83544e-133	-1.32033	0.407	0.685	1.79439e-128	1_Stem
Utrn	1.221e-132	1.14479	0.645	0.343	2.79622e-128	1_Stem
Sclt1	1.45588e-132	1.42449	0.445	0.182	3.3341e-128	1_Stem
Myo10	2.06558e-132	1.1638	0.512	0.223	4.73039e-128	1_Stem
Rad23a	2.35912e-132	1.20119	0.614	0.33	5.40262e-128	1_Stem
Pde8b	4.41643e-132	1.45492	0.503	0.228	1.01141e-127	1_Stem
Gsta2	1.11369e-131	-6.58149	0.01	0.305	2.55046e-127	1_Stem
Ormdl3	1.40914e-131	-2.31023	0.137	0.451	3.22707e-127	1_Stem
Rarres1	2.56376e-131	-4.95077	0.024	0.323	5.87127e-127	1_Stem
Timm10	6.78856e-131	1.12699	0.661	0.375	1.55465e-126	1_Stem
AI413582	7.4713e-131	-1.89003	0.2	0.513	1.711e-126	1_Stem
Tom1l2	2.80833e-130	-1.55947	0.288	0.599	6.43135e-126	1_Stem
Capn15	3.0736e-130	-2.10773	0.171	0.483	7.03885e-126	1_Stem
Ash2l	3.63768e-130	1.22225	0.564	0.279	8.33066e-126	1_Stem
Rapgef5	4.37287e-130	1.12084	0.523	0.234	1.00143e-125	1_Stem
Pik3c2a	6.45922e-130	-1.32595	0.41	0.686	1.47923e-125	1_Stem
Nr5a2	9.78716e-130	1.35996	0.577	0.297	2.24136e-125	1_Stem
Slc7a1	1.01095e-129	1.35165	0.467	0.197	2.31518e-125	1_Stem
Gm15427	1.03145e-129	1.47929	0.42	0.167	2.36212e-125	1_Stem
Hnrnph3	1.28484e-129	1.19021	0.573	0.285	2.94241e-125	1_Stem
Mreg	2.31859e-129	-2.09749	0.171	0.485	5.30981e-125	1_Stem
Ckap5	2.33529e-129	1.38724	0.59	0.325	5.34806e-125	1_Stem
Cttn	2.85726e-129	-1.28114	0.395	0.674	6.54341e-125	1_Stem
Myg1	4.25968e-129	1.43078	0.465	0.203	9.7551e-125	1_Stem
Il4ra	6.33165e-129	-2.36964	0.111	0.424	1.45001e-124	1_Stem
Mospd1	2.2831e-128	-1.93653	0.19	0.5	5.22852e-124	1_Stem
Asxl1	2.99345e-128	1.27172	0.583	0.305	6.8553e-124	1_Stem
Tmem150b	7.85344e-128	-1.64017	0.283	0.581	1.79852e-123	1_Stem
Pla2g7	1.77911e-127	-3.77576	0.034	0.33	4.07435e-123	1_Stem
Kars	1.95927e-127	1.26974	0.529	0.253	4.48691e-123	1_Stem
Rprd1b	2.77831e-127	1.27575	0.508	0.233	6.36262e-123	1_Stem
Dtd1	3.45826e-127	1.13306	0.611	0.325	7.91976e-123	1_Stem
Mt2	6.2037e-127	1.12809	0.741	0.441	1.42071e-122	1_Stem
Cryz	9.12183e-127	-2.12408	0.148	0.461	2.08899e-122	1_Stem
Jpt2	1.21327e-126	1.43666	0.421	0.168	2.7785e-122	1_Stem
Bud23	1.37685e-126	1.30759	0.558	0.288	3.15311e-122	1_Stem
Metap1d	1.9114e-126	1.42855	0.434	0.178	4.37729e-122	1_Stem
Smcp	6.14959e-126	-6.22022	0.008	0.291	1.40832e-121	1_Stem
Fnip2	9.0711e-126	-2.59992	0.101	0.407	2.07737e-121	1_Stem
Rtp4	1.42018e-125	-4.37669	0.026	0.315	3.25235e-121	1_Stem
Marchf8	3.14293e-125	-1.638	0.24	0.547	7.19762e-121	1_Stem
Hyal5	4.3547e-125	-5.65671	0.007	0.289	9.9727e-121	1_Stem
Nudt2	4.90688e-125	1.06513	0.637	0.346	1.12372e-120	1_Stem
Slc2a2	5.71246e-125	-5.55432	0.01	0.293	1.30821e-120	1_Stem
Fra10ac1	6.18635e-125	1.40759	0.436	0.181	1.41674e-120	1_Stem
C2cd2l	6.33262e-125	-3.36654	0.04	0.334	1.45023e-120	1_Stem
Cd9	6.64952e-125	0.898084	0.66	0.349	1.52281e-120	1_Stem
Trim12a	9.26419e-125	-2.78648	0.073	0.374	2.12159e-120	1_Stem
Sorl1	1.19766e-124	1.10939	0.5	0.219	2.74276e-120	1_Stem
Atp6v1h	1.49885e-124	-1.37911	0.337	0.628	3.43251e-120	1_Stem
Ripk3	1.73862e-124	1.22336	0.474	0.203	3.98161e-120	1_Stem
Washc2	3.26031e-124	-1.61924	0.246	0.556	7.46642e-120	1_Stem
Mylk3	1.03049e-123	-3.22804	0.058	0.354	2.35994e-119	1_Stem
Rps19bp1	1.11291e-123	1.08092	0.668	0.398	2.54867e-119	1_Stem
Enpp5	1.17203e-123	-2.67803	0.083	0.384	2.68408e-119	1_Stem
B4galnt2	2.01022e-123	0.603028	0.578	0.255	4.6036e-119	1_Stem
Kif21a	2.25287e-123	-1.26402	0.453	0.712	5.1593e-119	1_Stem
Pbx1	4.40323e-123	0.997646	0.683	0.399	1.00838e-118	1_Stem
Dennd1b	6.52378e-123	-1.28044	0.431	0.701	1.49401e-118	1_Stem
Rab31	1.62445e-122	-3.60161	0.035	0.324	3.72016e-118	1_Stem
Tnfrsf12a	1.64552e-122	-2.57162	0.148	0.445	3.76841e-118	1_Stem
AW554918	4.4503e-122	1.36683	0.458	0.198	1.01916e-117	1_Stem
Sccpdh	4.46208e-122	-2.23804	0.113	0.418	1.02186e-117	1_Stem
Pxn	8.43201e-122	-1.52638	0.27	0.57	1.93101e-117	1_Stem
Mrpl1	1.21052e-121	1.06593	0.598	0.314	2.77221e-117	1_Stem
Rnpepl1	1.54888e-121	-1.45327	0.29	0.584	3.54708e-117	1_Stem
Mtrex	3.78693e-121	1.33865	0.473	0.213	8.67246e-117	1_Stem
Twistnb	7.35129e-121	1.21981	0.561	0.292	1.68352e-116	1_Stem
Pfkfb3	8.5682e-121	-4.14186	0.024	0.305	1.9622e-116	1_Stem
Rdx	1.43623e-120	-4.14071	0.024	0.305	3.2891e-116	1_Stem
Gtpbp2	1.54431e-120	-2.22969	0.142	0.442	3.53663e-116	1_Stem
B4galt5	1.97142e-120	-2.29054	0.13	0.429	4.51475e-116	1_Stem
Ttc22	4.10105e-120	-1.97402	0.153	0.459	9.39181e-116	1_Stem
Abcg8	4.21728e-120	-3.65413	0.034	0.318	9.658e-116	1_Stem
Afp	5.07233e-120	-5.20214	0.033	0.314	1.16161e-115	1_Stem
Bcl2l1	6.20615e-120	-1.67354	0.242	0.538	1.42127e-115	1_Stem
Gpd1	2.00375e-119	-1.74556	0.219	0.521	4.5888e-115	1_Stem
Mrpl37	2.05978e-119	1.32602	0.485	0.226	4.71711e-115	1_Stem
Endod1	2.1381e-119	-2.09823	0.166	0.461	4.89645e-115	1_Stem
Yrdc	2.65994e-119	1.19192	0.565	0.295	6.09152e-115	1_Stem
Galc	4.77007e-119	-2.47797	0.096	0.393	1.09239e-114	1_Stem
Irak2	4.77673e-119	-1.78621	0.198	0.496	1.09392e-114	1_Stem
F11r	5.73686e-119	-1.21012	0.4	0.68	1.3138e-114	1_Stem
Top2b	1.22292e-118	0.991122	0.724	0.463	2.80061e-114	1_Stem
Samd8	2.18935e-118	-2.07361	0.143	0.443	5.01384e-114	1_Stem
Eepd1	2.95025e-118	-4.29359	0.019	0.294	6.75637e-114	1_Stem
Gde1	8.70173e-118	-1.32556	0.278	0.603	1.99278e-113	1_Stem
Gm1123	9.77193e-118	0.413924	0.692	0.363	2.23787e-113	1_Stem
Sorbs1	1.00702e-117	-1.98832	0.179	0.478	2.30617e-113	1_Stem
Rhou	2.69178e-117	-1.99205	0.155	0.454	6.16445e-113	1_Stem
Reep5	3.03102e-117	-2.90912	0.077	0.365	6.94134e-113	1_Stem
Ddx60	3.1806e-117	-4.12163	0.029	0.306	7.28389e-113	1_Stem
Asah2	3.86445e-117	-2.33091	0.13	0.426	8.84997e-113	1_Stem
Nipsnap1	5.07953e-117	1.02311	0.657	0.387	1.16326e-112	1_Stem
Trim15	5.6993e-117	-3.59872	0.039	0.319	1.3052e-112	1_Stem
Chd1	5.82299e-117	1.15906	0.547	0.273	1.33352e-112	1_Stem
Sec23a	2.01217e-116	-1.24707	0.356	0.64	4.60808e-112	1_Stem
Aoc1	2.04918e-116	-1.80539	0.293	0.563	4.69283e-112	1_Stem
Eef2kmt	3.04057e-116	1.29383	0.51	0.253	6.96321e-112	1_Stem
Ppp3cb	4.98802e-116	1.175	0.534	0.265	1.14231e-111	1_Stem
Aldh7a1	6.58649e-116	-1.98435	0.173	0.463	1.50837e-111	1_Stem
Rnf130	7.73445e-116	-2.24015	0.128	0.424	1.77127e-111	1_Stem
Atp6v0a2	1.69371e-115	-1.39239	0.291	0.583	3.87877e-111	1_Stem
Aimp2	2.70795e-115	1.14886	0.595	0.33	6.20149e-111	1_Stem
Ggh	3.57175e-115	-2.54604	0.125	0.411	8.17966e-111	1_Stem
Igsf23	7.17581e-115	-2.07193	0.155	0.448	1.64333e-110	1_Stem
Drg1	1.03776e-114	1.02613	0.653	0.385	2.37659e-110	1_Stem
Coq5	1.21517e-114	1.30095	0.488	0.233	2.78286e-110	1_Stem
Slc17a4	1.67994e-114	-1.68119	0.207	0.506	3.84723e-110	1_Stem
Nufip1	2.11819e-114	1.26386	0.485	0.227	4.85086e-110	1_Stem
Ptpn18	2.40236e-114	1.23142	0.493	0.232	5.50165e-110	1_Stem
Tom1	2.51832e-114	-2.58923	0.081	0.367	5.7672e-110	1_Stem
Oard1	2.63033e-114	0.978778	0.688	0.419	6.02371e-110	1_Stem
Cradd	3.03602e-114	1.31207	0.488	0.233	6.95278e-110	1_Stem
Rab20	3.04455e-114	-2.00332	0.15	0.442	6.97232e-110	1_Stem
Pttg1ip	3.63872e-114	-1.23077	0.409	0.667	8.33302e-110	1_Stem
Tmem184a	6.04673e-114	-1.78828	0.232	0.516	1.38476e-109	1_Stem
Arhgap10	7.23536e-114	-2.53296	0.086	0.373	1.65697e-109	1_Stem
Rcc1	7.55557e-114	1.28064	0.49	0.233	1.7303e-109	1_Stem
Snx20	1.26037e-113	-1.82518	0.205	0.493	2.88638e-109	1_Stem
Ugcg	1.38254e-113	-1.60648	0.345	0.601	3.16616e-109	1_Stem
Patj	1.40462e-113	-1.10493	0.442	0.711	3.21672e-109	1_Stem
Id1	1.61263e-113	0.69979	0.735	0.455	3.69308e-109	1_Stem
Spns3	1.68069e-113	-4.48051	0.023	0.291	3.84894e-109	1_Stem
Dcaf1	1.79345e-113	1.29118	0.457	0.204	4.10718e-109	1_Stem
Gipc1	2.27946e-113	1.05562	0.653	0.392	5.22019e-109	1_Stem
Prlr	3.25682e-113	-1.33367	0.379	0.644	7.45844e-109	1_Stem
Elovl7	3.86394e-113	0.880182	0.54	0.258	8.84881e-109	1_Stem
Psen1	4.28838e-113	-1.09488	0.449	0.709	9.82082e-109	1_Stem
Mov10	6.01499e-113	-1.67674	0.182	0.482	1.37749e-108	1_Stem
Il10rb	6.81449e-113	-1.33103	0.33	0.607	1.56059e-108	1_Stem
U2af2	8.98791e-113	1.02452	0.655	0.392	2.05832e-108	1_Stem
E2f4	3.7986e-112	1.14607	0.558	0.293	8.69917e-108	1_Stem
Pstpip2	4.56472e-112	-2.71808	0.073	0.355	1.04537e-107	1_Stem
Lonp1	8.74634e-112	1.2604	0.461	0.208	2.003e-107	1_Stem
Faah	9.70741e-112	-1.60195	0.24	0.526	2.22309e-107	1_Stem
Klc4	1.42784e-111	-1.31097	0.313	0.594	3.26989e-107	1_Stem
Ppt1	1.45243e-111	-1.4653	0.306	0.577	3.3262e-107	1_Stem
Cfap20	3.47721e-111	1.02928	0.628	0.362	7.96316e-107	1_Stem
C2cd4b	3.61372e-111	0.927048	0.519	0.243	8.27578e-107	1_Stem
Zzef1	6.1939e-111	-1.06934	0.408	0.69	1.41847e-106	1_Stem
Ptms	1.06802e-110	0.940536	0.776	0.521	2.44587e-106	1_Stem
S100a13	1.26587e-110	-1.882	0.179	0.468	2.89898e-106	1_Stem
Trnt1	1.75094e-110	1.26084	0.49	0.239	4.00982e-106	1_Stem
Serhl	2.02733e-110	1.18159	0.517	0.259	4.6428e-106	1_Stem
Tollip	4.28439e-110	-2.20057	0.123	0.406	9.81168e-106	1_Stem
Slc35f6	9.92502e-110	-2.24226	0.109	0.392	2.27293e-105	1_Stem
Stat2	1.63435e-109	-2.18818	0.093	0.377	3.74283e-105	1_Stem
Abcg5	2.94074e-109	-3.64736	0.033	0.297	6.73459e-105	1_Stem
C77080	4.51596e-109	-1.73328	0.208	0.492	1.0342e-104	1_Stem
Rbms1	6.88855e-109	1.30308	0.522	0.27	1.57755e-104	1_Stem
Gm5485	9.15085e-109	-2.53334	0.138	0.415	2.09564e-104	1_Stem
Parl	1.10527e-108	0.90825	0.703	0.442	2.53119e-104	1_Stem
Rars2	1.14552e-108	1.18206	0.504	0.251	2.62337e-104	1_Stem
Rnf13	1.30244e-108	-1.89791	0.152	0.438	2.98272e-104	1_Stem
Ly6g2	2.12201e-108	-2.71194	0.064	0.338	4.85961e-104	1_Stem
Kazn	3.34726e-108	-2.18963	0.117	0.399	7.66556e-104	1_Stem
Tia1	5.44192e-108	1.12203	0.517	0.256	1.24625e-103	1_Stem
Lpin2	5.46318e-108	-2.03642	0.293	0.556	1.25112e-103	1_Stem
Epb41l4aos	6.14361e-108	1.04664	0.626	0.36	1.40695e-103	1_Stem
9530053A07Rik	6.73945e-108	-4.36195	0.02	0.277	1.5434e-103	1_Stem
Ccnh	7.67921e-108	1.18786	0.506	0.251	1.75862e-103	1_Stem
Cpn1	8.39497e-108	-3.96124	0.025	0.283	1.92253e-103	1_Stem
Sowahb	9.64861e-108	-2.18968	0.109	0.39	2.20963e-103	1_Stem
Plpp3	1.00799e-107	-2.62575	0.097	0.371	2.30839e-103	1_Stem
Timm22	1.68477e-107	1.02298	0.614	0.348	3.85829e-103	1_Stem
Slc39a8	2.22267e-107	-1.65163	0.23	0.505	5.09013e-103	1_Stem
Nbr1	3.40205e-107	-1.35827	0.292	0.573	7.79104e-103	1_Stem
Btnl6	4.70814e-107	-2.54196	0.077	0.352	1.07821e-102	1_Stem
Kifc3	5.90166e-107	-2.12484	0.113	0.396	1.35154e-102	1_Stem
Cyp2c68	6.9822e-107	-1.58524	0.199	0.491	1.59899e-102	1_Stem
Bnip3	7.15657e-107	-3.21079	0.042	0.306	1.63893e-102	1_Stem
Vps26a	8.16157e-107	-1.17395	0.405	0.658	1.86908e-102	1_Stem
Sugct	4.58029e-106	-2.47649	0.081	0.356	1.04893e-101	1_Stem
Smarcad1	5.60375e-106	1.12496	0.57	0.313	1.28331e-101	1_Stem
Mrpl22	9.4804e-106	1.15025	0.533	0.28	2.17111e-101	1_Stem
Tmod3	1.48032e-105	0.915365	0.709	0.457	3.39009e-101	1_Stem
Tnfrsf1a	3.05319e-105	-1.40548	0.294	0.562	6.99211e-101	1_Stem
Dnajc21	3.43501e-105	1.02698	0.626	0.374	7.86652e-101	1_Stem
Ythdf2	4.77292e-105	1.14286	0.534	0.279	1.09305e-100	1_Stem
Susd6	1.72525e-104	-1.58367	0.224	0.504	3.951e-100	1_Stem
Tnip1	2.52954e-104	-1.90038	0.211	0.476	5.7929e-100	1_Stem
Smarce1	3.89268e-104	1.08837	0.563	0.306	8.91463e-100	1_Stem
Ctns	6.33773e-104	-2.71824	0.059	0.324	1.4514e-99	1_Stem
Cln8	1.07532e-103	-2.47261	0.084	0.353	2.46258e-99	1_Stem
Mrpl45	1.25679e-103	1.0633	0.566	0.309	2.87818e-99	1_Stem
Tle3	1.26522e-103	-1.93486	0.151	0.428	2.89748e-99	1_Stem
Pam	2.08579e-103	-2.05012	0.263	0.535	4.77667e-99	1_Stem
Smpd2	4.18974e-103	-1.885	0.168	0.444	9.59492e-99	1_Stem
Cdr2	4.49226e-103	-3.02545	0.053	0.314	1.02877e-98	1_Stem
Fchsd2	5.05248e-103	-0.985958	0.508	0.758	1.15707e-98	1_Stem
Uhrf2	6.99555e-102	1.07691	0.533	0.278	1.60205e-97	1_Stem
Thumpd3	8.9604e-102	1.08516	0.582	0.33	2.05202e-97	1_Stem
Cutal	9.92913e-102	-3.50321	0.028	0.278	2.27387e-97	1_Stem
Kidins220	1.72661e-101	-1.2426	0.331	0.605	3.9541e-97	1_Stem
Yae1d1	2.18681e-101	1.13203	0.519	0.269	5.008e-97	1_Stem
Ros1	3.16261e-101	-1.92554	0.137	0.416	7.2427e-97	1_Stem
Plxnb2	4.44431e-101	-1.48999	0.252	0.524	1.01779e-96	1_Stem
St3gal6	4.78789e-101	-1.51919	0.292	0.573	1.09648e-96	1_Stem
Appl2	1.78285e-100	-2.09327	0.12	0.391	4.08291e-96	1_Stem
Kctd10	1.82235e-100	-1.73295	0.198	0.467	4.17336e-96	1_Stem
Crebrf	5.78788e-100	-1.6294	0.263	0.526	1.32548e-95	1_Stem
Acot4	6.04218e-100	-2.11987	0.11	0.379	1.38372e-95	1_Stem
Slc25a44	6.83559e-100	-2.32986	0.097	0.361	1.56542e-95	1_Stem
Xdh	7.66454e-100	-2.37757	0.091	0.355	1.75526e-95	1_Stem
Themis3	8.6401e-100	-1.41273	0.266	0.538	1.97867e-95	1_Stem
Lars	1.13028e-99	0.945348	0.629	0.373	2.58844e-95	1_Stem
Ankrd9	1.65972e-99	-2.20195	0.137	0.401	3.80092e-95	1_Stem
Abr	2.54175e-99	-1.18866	0.372	0.633	5.82086e-95	1_Stem
Gne	1.64807e-98	0.714464	0.52	0.246	3.77424e-94	1_Stem
4932438A13Rik	3.03808e-98	-1.07743	0.43	0.686	6.95751e-94	1_Stem
Lims1	3.99389e-98	0.939319	0.629	0.375	9.14642e-94	1_Stem
Ypel2	7.16528e-98	-1.93007	0.145	0.415	1.64092e-93	1_Stem
Plbd2	9.48366e-98	-1.93009	0.143	0.41	2.17185e-93	1_Stem
Slc25a20	1.0251e-97	-1.26365	0.306	0.568	2.34757e-93	1_Stem
Card14	1.43653e-97	-1.6118	0.222	0.487	3.28979e-93	1_Stem
Slc38a7	7.18335e-97	-2.47631	0.075	0.331	1.64506e-92	1_Stem
Gatm	1.68698e-96	-2.2946	0.152	0.413	3.86335e-92	1_Stem
Ehmt1	1.91155e-96	0.944315	0.636	0.384	4.37765e-92	1_Stem
Slc9a3	2.10803e-96	-2.64193	0.102	0.359	4.82759e-92	1_Stem
Lrmda	2.99684e-96	-1.98626	0.163	0.432	6.86307e-92	1_Stem
Mylk	7.00834e-96	-1.56244	0.21	0.48	1.60498e-91	1_Stem
Dop1b	2.79193e-95	-1.92251	0.147	0.412	6.39381e-91	1_Stem
Stap2	2.79993e-95	-1.3125	0.292	0.552	6.41213e-91	1_Stem
Zfp704	3.39102e-95	0.927282	0.614	0.355	7.76577e-91	1_Stem
Mafg	3.77313e-95	-1.40395	0.29	0.544	8.64085e-91	1_Stem
Kif13a	4.9928e-95	0.790147	0.618	0.354	1.1434e-90	1_Stem
Src	2.86344e-94	-1.82048	0.16	0.422	6.55757e-90	1_Stem
Zfp36	3.22627e-94	-1.63073	0.206	0.472	7.38848e-90	1_Stem
Cx3cl1	3.81481e-94	-1.54624	0.193	0.461	8.73629e-90	1_Stem
Rragc	4.41951e-94	-1.3835	0.284	0.537	1.01211e-89	1_Stem
Hibadh	6.09103e-94	0.683842	0.6	0.34	1.39491e-89	1_Stem
Galnt3	9.54613e-94	-1.17051	0.375	0.629	2.18616e-89	1_Stem
Garem1	2.51192e-93	-1.61242	0.21	0.474	5.75254e-89	1_Stem
Arl8a	3.94391e-93	-1.78976	0.16	0.42	9.03196e-89	1_Stem
Tmem64	3.9915e-93	-1.83495	0.13	0.393	9.14094e-89	1_Stem
Mxi1	1.06935e-92	-1.41473	0.279	0.533	2.44892e-88	1_Stem
Thsd4	1.18913e-92	-1.27627	0.299	0.56	2.72323e-88	1_Stem
Fez2	1.68051e-92	-1.59545	0.199	0.459	3.84853e-88	1_Stem
Myo18a	1.70989e-92	-1.35416	0.258	0.523	3.91582e-88	1_Stem
Hkdc1	2.35554e-92	-2.28045	0.083	0.335	5.39441e-88	1_Stem
Ttyh2	2.46407e-92	-1.55429	0.2	0.461	5.64297e-88	1_Stem
Asns	1.58269e-91	0.85934	0.589	0.326	3.62452e-87	1_Stem
Itgav	2.61672e-91	-1.75306	0.185	0.443	5.99254e-87	1_Stem
Acot1	4.59289e-91	0.768131	0.721	0.47	1.05182e-86	1_Stem
Nol4l	6.05545e-91	-1.34684	0.291	0.542	1.38676e-86	1_Stem
Mir99ahg	2.11875e-89	-1.65559	0.171	0.436	4.85216e-85	1_Stem
Pxk	2.14065e-89	-1.33232	0.273	0.526	4.90231e-85	1_Stem
Npdc1	2.3128e-89	-1.96633	0.143	0.394	5.29655e-85	1_Stem
Phactr2	3.72078e-89	-1.22294	0.296	0.558	8.52096e-85	1_Stem
Rgl1	1.55044e-87	-1.6107	0.177	0.433	3.55066e-83	1_Stem
Prkaa2	3.84899e-87	-1.37073	0.26	0.51	8.81458e-83	1_Stem
Gtf2f2	2.86396e-85	0.433712	0.599	0.342	6.55876e-81	1_Stem
Prkce	4.93656e-84	-1.37917	0.298	0.548	1.13052e-79	1_Stem
Anpep	9.1464e-81	-1.20783	0.31	0.565	2.09462e-76	1_Stem
Auts2	2.09563e-71	0.429041	0.73	0.472	4.7992e-67	1_Stem
Krt20	0	1.44232	0.809	0.262	0	2_Enterocyte
Aqp4	0	2.41634	0.759	0.236	0	2_Enterocyte
Ccl25	0	2.44806	0.98	0.464	0	2_Enterocyte
Krt19	0	1.82425	0.962	0.456	0	2_Enterocyte
Car4	0	2.43591	0.684	0.18	0	2_Enterocyte
Cisd3	0	1.98379	0.823	0.328	0	2_Enterocyte
Dmbt1	0	2.35167	0.818	0.363	0	2_Enterocyte
Ckb	0	2.68364	0.965	0.51	0	2_Enterocyte
Anpep	0	1.86158	0.932	0.489	0	2_Enterocyte
Il18	0	2.19544	0.829	0.441	0	2_Enterocyte
Fabp6	0	2.32049	0.836	0.46	0	2_Enterocyte
Pgam2	0	3.909	0.419	0.053	0	2_Enterocyte
Mgat4c	0	1.95091	0.946	0.6	0	2_Enterocyte
Ms4a18	0	3.20977	0.397	0.054	0	2_Enterocyte
Slc10a2	0	3.2237	0.396	0.056	0	2_Enterocyte
Slc51b	0	1.69295	0.971	0.66	0	2_Enterocyte
Coro2a	0	1.44433	0.966	0.703	0	2_Enterocyte
Prss30	2.00847e-301	2.04437	0.501	0.114	4.59959e-297	2_Enterocyte
Cdkn2b	6.40298e-295	1.91792	0.731	0.301	1.46635e-290	2_Enterocyte
Bcl2l15	8.47728e-285	1.81768	0.703	0.259	1.94138e-280	2_Enterocyte
Ctsl	8.56446e-279	-4.86968	0.531	0.82	1.96135e-274	2_Enterocyte
Slc9a3	1.41698e-275	1.70062	0.726	0.283	3.24504e-271	2_Enterocyte
Nlrp6	6.69327e-274	2.1104	0.562	0.166	1.53283e-269	2_Enterocyte
Ppa1	2.73618e-273	1.41495	0.861	0.41	6.26613e-269	2_Enterocyte
Prxl2a	1.41521e-270	1.96314	0.773	0.353	3.24098e-266	2_Enterocyte
Slc26a3	1.9157e-270	1.69253	0.742	0.314	4.38715e-266	2_Enterocyte
Hdhd3	7.56113e-267	1.49188	0.844	0.455	1.73157e-262	2_Enterocyte
Cyp2j6	1.10288e-263	1.65128	0.767	0.357	2.5257e-259	2_Enterocyte
Phgr1	2.01575e-259	1.04371	0.975	0.627	4.61628e-255	2_Enterocyte
Hao2	2.04861e-259	1.94773	0.611	0.207	4.69151e-255	2_Enterocyte
Ttr	6.75939e-249	-3.86276	0.196	0.661	1.54797e-244	2_Enterocyte
Slc46a3	1.17543e-247	-4.15167	0.085	0.576	2.69186e-243	2_Enterocyte
Capg	1.59557e-240	2.23178	0.427	0.105	3.65401e-236	2_Enterocyte
Bmp3	8.75343e-239	2.43108	0.348	0.069	2.00462e-234	2_Enterocyte
Ripk3	3.6757e-238	1.90835	0.573	0.196	8.41773e-234	2_Enterocyte
Otc	4.21866e-238	1.40544	0.827	0.436	9.66116e-234	2_Enterocyte
Bex4	1.55307e-235	-2.11529	0.447	0.798	3.55669e-231	2_Enterocyte
Fgf15	7.97876e-235	1.61914	0.796	0.398	1.82722e-230	2_Enterocyte
Cth	1.91085e-234	2.26966	0.419	0.103	4.37604e-230	2_Enterocyte
St3gal1	2.11898e-233	1.32108	0.909	0.614	4.85267e-229	2_Enterocyte
Cds1	4.07556e-233	1.22525	0.892	0.601	9.33344e-229	2_Enterocyte
2610528A11Rik	1.96952e-224	2.22187	0.422	0.109	4.5104e-220	2_Enterocyte
Ass1	2.96374e-222	-2.76584	0.37	0.718	6.78727e-218	2_Enterocyte
Cldn3	3.82205e-222	1.05129	0.958	0.605	8.75287e-218	2_Enterocyte
Prss32	2.9493e-220	1.27521	0.801	0.37	6.75419e-216	2_Enterocyte
Spp2	1.86888e-217	-3.48956	0.16	0.6	4.27991e-213	2_Enterocyte
Pde9a	6.22194e-217	1.52631	0.751	0.386	1.42489e-212	2_Enterocyte
Tubal3	2.71341e-214	1.57839	0.687	0.305	6.21398e-210	2_Enterocyte
F10	4.36174e-214	-4.10797	0.081	0.532	9.98882e-210	2_Enterocyte
Pglyrp1	1.76489e-212	1.02584	0.961	0.652	4.04178e-208	2_Enterocyte
Reg3g	1.73195e-206	1.33901	0.801	0.497	3.96633e-202	2_Enterocyte
Gdpd1	3.88918e-205	1.51195	0.691	0.31	8.90662e-201	2_Enterocyte
App	4.63733e-203	-1.56424	0.578	0.836	1.06199e-198	2_Enterocyte
Airn	6.01107e-199	-1.95492	0.399	0.762	1.3766e-194	2_Enterocyte
Grn	2.84294e-198	-2.27142	0.492	0.751	6.51062e-194	2_Enterocyte
Ace	1.14377e-197	-3.02295	0.233	0.612	2.61935e-193	2_Enterocyte
Mgam2-ps	2.6017e-197	1.44436	0.804	0.489	5.95816e-193	2_Enterocyte
Enpp3	1.7979e-195	-4.92973	0.052	0.484	4.11737e-191	2_Enterocyte
Mfge8	1.6244e-188	-3.15571	0.16	0.565	3.72003e-184	2_Enterocyte
Retreg1	1.50883e-187	-3.70194	0.076	0.497	3.45537e-183	2_Enterocyte
Mrps28	7.32901e-185	1.14909	0.776	0.376	1.67842e-180	2_Enterocyte
Fbp1	1.83325e-182	-3.17198	0.237	0.612	4.19832e-178	2_Enterocyte
Fam3b	2.83977e-181	1.3333	0.656	0.287	6.50335e-177	2_Enterocyte
Dpp7	1.43185e-180	-2.52465	0.277	0.622	3.27908e-176	2_Enterocyte
Aldh1l1	9.85962e-177	1.32122	0.75	0.409	2.25795e-172	2_Enterocyte
Ptprd	5.20504e-176	-1.55278	0.571	0.834	1.19201e-171	2_Enterocyte
Agmat	5.8824e-176	1.565	0.645	0.299	1.34713e-171	2_Enterocyte
Cldn15	1.47828e-175	1.49749	0.525	0.187	3.3854e-171	2_Enterocyte
Efnb2	1.82259e-174	1.93818	0.389	0.112	4.17392e-170	2_Enterocyte
Cyp3a13	4.02367e-170	1.08989	0.895	0.606	9.21461e-166	2_Enterocyte
Isyna1	5.69821e-169	1.6527	0.461	0.156	1.30495e-164	2_Enterocyte
Sord	1.18789e-165	-1.85394	0.394	0.701	2.72039e-161	2_Enterocyte
Tmem9	1.63851e-164	-2.46363	0.198	0.57	3.75235e-160	2_Enterocyte
Aph1c	1.72643e-162	-3.95744	0.051	0.435	3.9537e-158	2_Enterocyte
Atxn1	1.07473e-159	-1.59495	0.513	0.791	2.46125e-155	2_Enterocyte
Reg3b	1.3118e-158	1.02945	0.879	0.528	3.00416e-154	2_Enterocyte
Cebpa	6.34159e-158	1.31931	0.677	0.348	1.45229e-153	2_Enterocyte
Igf2r	1.57924e-154	-1.69094	0.398	0.698	3.61663e-150	2_Enterocyte
Grtp1	5.11248e-153	-1.32733	0.482	0.761	1.17081e-148	2_Enterocyte
Lipa	6.16206e-153	-2.69493	0.2	0.547	1.41117e-148	2_Enterocyte
Gm9926	9.20052e-153	1.39787	0.597	0.27	2.10701e-148	2_Enterocyte
Atp10b	1.56997e-152	1.04744	0.695	0.319	3.59539e-148	2_Enterocyte
Noxo1	1.47942e-150	1.33533	0.648	0.326	3.38802e-146	2_Enterocyte
Duoxa2	9.56108e-150	1.81535	0.371	0.114	2.18958e-145	2_Enterocyte
Gatm	3.14577e-149	-3.72459	0.052	0.42	7.20413e-145	2_Enterocyte
Sfn	3.26496e-149	0.922145	0.792	0.459	7.47709e-145	2_Enterocyte
Tspan1	8.92472e-149	0.705465	0.871	0.455	2.04385e-144	2_Enterocyte
Serpina10	6.81098e-148	2.10127	0.379	0.124	1.55978e-143	2_Enterocyte
Mal2	3.27724e-144	1.27812	0.677	0.364	7.50521e-140	2_Enterocyte
Tmem147	4.75854e-143	0.918372	0.862	0.577	1.08975e-138	2_Enterocyte
Acadvl	4.43276e-142	1.09128	0.794	0.53	1.01515e-137	2_Enterocyte
Ifitm2	1.81156e-141	0.792216	0.751	0.374	4.14865e-137	2_Enterocyte
Nop10	4.98436e-141	0.828591	0.899	0.647	1.14147e-136	2_Enterocyte
Tdrp	3.38867e-140	-3.89242	0.045	0.393	7.7604e-136	2_Enterocyte
Trim31	6.88438e-140	1.37471	0.501	0.201	1.57659e-135	2_Enterocyte
Gas6	1.40519e-139	-1.64882	0.344	0.659	3.21803e-135	2_Enterocyte
Tkfc	2.48868e-139	1.52719	0.639	0.342	5.69932e-135	2_Enterocyte
Tmem176b	2.66441e-139	0.84189	0.918	0.614	6.10176e-135	2_Enterocyte
Sema6d	5.94409e-138	1.20341	0.75	0.452	1.36126e-133	2_Enterocyte
Slc4a4	3.01684e-137	0.955094	0.765	0.433	6.90886e-133	2_Enterocyte
Fndc5	2.0996e-135	-3.55556	0.054	0.396	4.8083e-131	2_Enterocyte
Cmbl	1.04751e-134	1.14377	0.76	0.489	2.39891e-130	2_Enterocyte
Tmem86a	6.36464e-133	1.70619	0.464	0.191	1.45757e-128	2_Enterocyte
Chst4	9.76121e-132	1.41245	0.436	0.162	2.23542e-127	2_Enterocyte
Lct	1.04045e-131	-3.40135	0.099	0.433	2.38273e-127	2_Enterocyte
Slfn2	1.19082e-131	1.1536	0.584	0.261	2.72709e-127	2_Enterocyte
Man2b1	6.1901e-130	-1.80319	0.399	0.656	1.4176e-125	2_Enterocyte
Galnt3	6.41601e-130	-1.62902	0.319	0.631	1.46933e-125	2_Enterocyte
Sct	1.4852e-129	-2.74259	0.356	0.649	3.40125e-125	2_Enterocyte
Gm42031	2.38936e-129	1.35115	0.567	0.271	5.47187e-125	2_Enterocyte
Csf1r	3.0804e-129	-2.99201	0.088	0.424	7.05441e-125	2_Enterocyte
Bpnt1	4.28568e-128	1.14066	0.71	0.432	9.81464e-124	2_Enterocyte
C2	6.98358e-128	-2.21265	0.208	0.525	1.59931e-123	2_Enterocyte
Psmb10	8.0675e-128	0.838207	0.865	0.6	1.84754e-123	2_Enterocyte
Tmem176a	4.40874e-125	0.797219	0.897	0.605	1.00965e-120	2_Enterocyte
Grina	2.86043e-124	-1.85258	0.375	0.626	6.55068e-120	2_Enterocyte
Lbh	2.25282e-123	-2.03484	0.229	0.544	5.15919e-119	2_Enterocyte
Lgals3	2.32464e-123	-2.58703	0.341	0.606	5.32366e-119	2_Enterocyte
Egln3	5.39677e-123	1.42794	0.478	0.204	1.23591e-118	2_Enterocyte
Ehf	1.34138e-122	0.539169	0.726	0.342	3.07191e-118	2_Enterocyte
Mrpl42	2.31448e-122	0.804764	0.829	0.546	5.30039e-118	2_Enterocyte
Galns	7.81799e-122	-1.9759	0.289	0.575	1.7904e-117	2_Enterocyte
Cftr	8.05804e-122	0.748896	0.67	0.332	1.84537e-117	2_Enterocyte
Gm21814	2.63323e-121	1.22855	0.609	0.319	6.03037e-117	2_Enterocyte
Pdlim2	6.68209e-121	1.01404	0.746	0.473	1.53027e-116	2_Enterocyte
Gm2061	3.86947e-119	-2.13902	0.228	0.535	8.86147e-115	2_Enterocyte
Gabrb3	1.04593e-116	-3.91453	0.046	0.354	2.39528e-112	2_Enterocyte
Cldn4	5.87807e-116	-2.4644	0.169	0.483	1.34614e-111	2_Enterocyte
Unc5cl	1.9145e-115	0.970701	0.715	0.414	4.38439e-111	2_Enterocyte
Ggh	4.28345e-114	-2.78993	0.099	0.409	9.80952e-110	2_Enterocyte
Socs3	1.86477e-113	1.10505	0.689	0.425	4.2705e-109	2_Enterocyte
Fcgbp	5.45045e-113	-4.65624	0.306	0.602	1.24821e-108	2_Enterocyte
Man2b2	7.56844e-113	-2.09182	0.188	0.489	1.73325e-108	2_Enterocyte
Hsd17b10	1.50251e-112	0.846383	0.781	0.495	3.44089e-108	2_Enterocyte
Stra6l	2.29342e-112	-1.62656	0.3	0.586	5.25215e-108	2_Enterocyte
Slc39a8	3.8977e-112	-1.91929	0.194	0.504	8.92611e-108	2_Enterocyte
Snrpd2	3.18631e-111	0.762495	0.82	0.551	7.29697e-107	2_Enterocyte
Sult6b2	8.47881e-111	1.14921	0.518	0.233	1.94173e-106	2_Enterocyte
H2-T23	1.45854e-110	-1.78185	0.262	0.556	3.34019e-106	2_Enterocyte
Pof1b	1.89405e-110	1.03838	0.674	0.39	4.33756e-106	2_Enterocyte
Timm9	1.41475e-109	1.03914	0.628	0.337	3.23991e-105	2_Enterocyte
Tmem253	3.14859e-109	0.813501	0.835	0.584	7.21058e-105	2_Enterocyte
Id2	2.1188e-108	-1.71011	0.3	0.59	4.85226e-104	2_Enterocyte
Mcoln3	1.531e-107	-2.01656	0.191	0.487	3.50615e-103	2_Enterocyte
S100a6	2.53284e-107	-0.575765	0.833	0.448	5.80046e-103	2_Enterocyte
Rhod	2.93909e-107	-2.69061	0.113	0.409	6.73081e-103	2_Enterocyte
Traf4	1.44314e-105	1.21037	0.558	0.289	3.30493e-101	2_Enterocyte
Bmp7	8.27433e-105	-1.86057	0.217	0.511	1.8949e-100	2_Enterocyte
Mrpl35	2.85785e-104	0.885612	0.738	0.458	6.54476e-100	2_Enterocyte
Gm43305	3.96338e-104	0.971743	0.545	0.26	9.07654e-100	2_Enterocyte
P2rx4	4.85816e-104	-1.48692	0.34	0.611	1.11257e-99	2_Enterocyte
Ninj1	1.17235e-103	-2.07881	0.185	0.474	2.6848e-99	2_Enterocyte
Pdzk1	1.3657e-103	-1.70095	0.265	0.548	3.12759e-99	2_Enterocyte
Rnaseh2c	1.33204e-102	0.780292	0.686	0.382	3.0505e-98	2_Enterocyte
Ephx2	5.08501e-102	-1.98087	0.204	0.488	1.16452e-97	2_Enterocyte
Map1lc3a	1.66615e-101	-1.69455	0.28	0.548	3.81566e-97	2_Enterocyte
St3gal5	2.65439e-101	-3.03531	0.054	0.337	6.07883e-97	2_Enterocyte
Ldb3	4.02518e-101	1.1936	0.473	0.216	9.21806e-97	2_Enterocyte
Afp	1.23034e-100	-4.22929	0.034	0.309	2.8176e-96	2_Enterocyte
Slc11a2	2.80576e-100	-1.70566	0.3	0.56	6.42546e-96	2_Enterocyte
Eif1ax	4.03559e-100	0.771972	0.762	0.478	9.24191e-96	2_Enterocyte
Pop5	8.41576e-100	0.881805	0.693	0.41	1.92729e-95	2_Enterocyte
Fkbp4	1.39374e-98	0.615183	0.83	0.55	3.19181e-94	2_Enterocyte
Gla	1.66766e-98	-1.92744	0.208	0.485	3.8191e-94	2_Enterocyte
Ttyh3	3.46695e-98	1.17437	0.537	0.276	7.93966e-94	2_Enterocyte
Bst1	7.66504e-98	-2.43832	0.193	0.46	1.75537e-93	2_Enterocyte
Ddx39	1.96223e-97	0.75038	0.756	0.483	4.49371e-93	2_Enterocyte
Reep5	8.40436e-97	-2.77077	0.082	0.36	1.92468e-92	2_Enterocyte
Mrpl21	2.646e-95	0.725481	0.796	0.528	6.0596e-91	2_Enterocyte
Wwc2	4.8e-95	-2.04665	0.17	0.449	1.09925e-90	2_Enterocyte
Cd38	9.0173e-95	0.75675	0.567	0.283	2.06505e-90	2_Enterocyte
3300005D01Rik	9.37453e-95	-3.74778	0.11	0.377	2.14686e-90	2_Enterocyte
Tspo	1.13121e-94	0.782215	0.797	0.545	2.59058e-90	2_Enterocyte
Appl2	1.2591e-94	-2.28939	0.108	0.387	2.88346e-90	2_Enterocyte
Slc18a1	1.4264e-93	-2.17224	0.225	0.503	3.2666e-89	2_Enterocyte
Tapbp	4.99983e-93	-1.51225	0.283	0.549	1.14501e-88	2_Enterocyte
Naa10	7.4165e-93	0.851937	0.684	0.399	1.69845e-88	2_Enterocyte
Cln6	8.56564e-93	-1.79182	0.19	0.467	1.96162e-88	2_Enterocyte
Gm5485	1.21759e-92	-2.40784	0.135	0.41	2.7884e-88	2_Enterocyte
Ifit1bl2	1.73102e-92	-1.5816	0.291	0.553	3.9642e-88	2_Enterocyte
Gclc	5.19771e-92	-2.89023	0.188	0.455	1.19033e-87	2_Enterocyte
Snhg12	5.27113e-92	-1.87836	0.208	0.481	1.20714e-87	2_Enterocyte
Pck1	1.37517e-90	-3.2377	0.141	0.403	3.14929e-86	2_Enterocyte
Aldh7a1	3.32974e-90	-1.76634	0.184	0.457	7.62545e-86	2_Enterocyte
Gaa	9.55831e-90	-1.81703	0.221	0.481	2.18895e-85	2_Enterocyte
Atxn10	3.70554e-88	-1.368	0.305	0.566	8.48605e-84	2_Enterocyte
Enpp5	1.00744e-87	-2.2438	0.111	0.375	2.30715e-83	2_Enterocyte
C1qbp	1.23105e-87	0.50762	0.811	0.559	2.81924e-83	2_Enterocyte
Ppp1r1b	2.38593e-87	0.454783	0.542	0.246	5.46402e-83	2_Enterocyte
Slc39a5	5.43888e-87	0.709121	0.808	0.556	1.24556e-82	2_Enterocyte
Irf7	1.17735e-86	-1.67499	0.247	0.503	2.69626e-82	2_Enterocyte
Gm15500	1.24441e-86	0.894996	0.63	0.368	2.84982e-82	2_Enterocyte
Ifit1	1.06316e-85	-1.47235	0.247	0.514	2.43474e-81	2_Enterocyte
Samd9l	3.24381e-85	-1.438	0.265	0.529	7.42865e-81	2_Enterocyte
Lrrc10b	7.70153e-85	-2.47758	0.088	0.344	1.76373e-80	2_Enterocyte
Mylk	8.38151e-85	0.853728	0.675	0.421	1.91945e-80	2_Enterocyte
Capn15	3.31495e-84	-1.70086	0.214	0.473	7.59157e-80	2_Enterocyte
Dynll1	8.50526e-84	0.437268	0.805	0.504	1.94779e-79	2_Enterocyte
Me2	1.99487e-83	0.913143	0.635	0.378	4.56844e-79	2_Enterocyte
Osbpl6	2.82873e-83	-1.79936	0.198	0.462	6.47808e-79	2_Enterocyte
Prdm1	3.97794e-83	0.819731	0.72	0.469	9.10987e-79	2_Enterocyte
Ybx3	8.06688e-83	0.379868	0.787	0.481	1.8474e-78	2_Enterocyte
Leap2	4.92037e-82	-2.02613	0.16	0.423	1.12681e-77	2_Enterocyte
Nek6	9.8731e-82	-1.83606	0.157	0.417	2.26104e-77	2_Enterocyte
Ank3	1.00771e-81	-1.90251	0.18	0.444	2.30775e-77	2_Enterocyte
Gm20559	1.11332e-81	-1.94035	0.117	0.379	2.54962e-77	2_Enterocyte
Zdhhc2	1.24927e-81	-1.95908	0.138	0.396	2.86095e-77	2_Enterocyte
Fmc1	3.69309e-81	0.931429	0.588	0.336	8.45755e-77	2_Enterocyte
Rnf130	1.63293e-77	-1.85294	0.163	0.415	3.73958e-73	2_Enterocyte
Gale	5.29797e-72	0.565105	0.667	0.403	1.21329e-67	2_Enterocyte
Ola1	4.87937e-71	0.597621	0.749	0.487	1.11742e-66	2_Enterocyte
Hpgds	5.27231e-71	-1.35545	0.213	0.465	1.20741e-66	2_Enterocyte
Gm21885	7.59822e-69	0.643187	0.659	0.408	1.74007e-64	2_Enterocyte
Csrp2	2.0851e-68	0.466855	0.552	0.28	4.77509e-64	2_Enterocyte
Snrpf	1.69914e-59	0.394501	0.661	0.403	3.8912e-55	2_Enterocyte
Ucp2	8.64653e-50	0.369039	0.742	0.479	1.98014e-45	2_Enterocyte
Gm21885	0	1.73437	0.82	0.358	0	0_Enterocyte
Sult6b2	0	2.38542	0.648	0.187	0	0_Enterocyte
Fgf15	0	1.66372	0.791	0.37	0	0_Enterocyte
Maob	0	1.35984	0.844	0.449	0	0_Enterocyte
Mogat2	0	1.29793	0.947	0.574	0	0_Enterocyte
Slc39a5	0	1.28216	0.891	0.521	0	0_Enterocyte
Il18	0	1.71514	0.787	0.421	0	0_Enterocyte
Tfec	0	1.08414	0.941	0.587	0	0_Enterocyte
Gchfr	0	1.23235	0.923	0.576	0	0_Enterocyte
Ces2e	0	1.31822	0.928	0.586	0	0_Enterocyte
Ctsh	0	1.01416	0.989	0.684	0	0_Enterocyte
Renbp	0	1.17231	0.997	0.7	0	0_Enterocyte
Slc51b	0	1.24564	0.938	0.644	0	0_Enterocyte
Slc5a1	0	1.07292	0.957	0.667	0	0_Enterocyte
Pdzk1ip1	0	1.2437	0.985	0.697	0	0_Enterocyte
Sult1b1	0	1.13937	0.981	0.702	0	0_Enterocyte
Uap1l1	0	0.984098	0.997	0.737	0	0_Enterocyte
Enpep	0	0.997957	0.991	0.732	0	0_Enterocyte
Mamdc4	0	1.05222	0.996	0.743	0	0_Enterocyte
Maf	4.09736e-302	0.953593	0.984	0.715	9.38336e-298	0_Enterocyte
Exoc3l4	1.7564e-299	1.27276	0.824	0.422	4.02234e-295	0_Enterocyte
Mgat4c	1.38931e-298	1.51639	0.873	0.59	3.18166e-294	0_Enterocyte
Anpep	4.16202e-294	1.21415	0.851	0.473	9.53145e-290	0_Enterocyte
Fahd1	1.19263e-287	1.15743	0.891	0.578	2.73125e-283	0_Enterocyte
Tmem86b	1.46763e-287	1.46529	0.708	0.326	3.36103e-283	0_Enterocyte
Mir99ahg	2.2559e-282	1.3937	0.73	0.34	5.16624e-278	0_Enterocyte
Fga	8.04389e-281	2.21502	0.5	0.171	1.84213e-276	0_Enterocyte
Cmtm8	1.36485e-277	1.04388	0.911	0.538	3.12563e-273	0_Enterocyte
Slc3a1	1.76092e-274	1.0312	0.926	0.602	4.03267e-270	0_Enterocyte
Gm2061	5.7258e-273	1.22166	0.833	0.438	1.31126e-268	0_Enterocyte
Mpp1	2.62669e-268	0.826666	0.99	0.706	6.01539e-264	0_Enterocyte
Saa3	5.61087e-268	3.59839	0.348	0.085	1.28495e-263	0_Enterocyte
Gpd1	1.79386e-266	1.27749	0.779	0.427	4.10812e-262	0_Enterocyte
Prr5	1.97167e-264	1.18366	0.84	0.531	4.51532e-260	0_Enterocyte
Nrn1	9.22196e-261	1.42706	0.816	0.53	2.11192e-256	0_Enterocyte
Dgat2	2.08427e-259	0.981169	0.987	0.708	4.77319e-255	0_Enterocyte
Reep6	1.63073e-252	1.01913	0.897	0.583	3.73454e-248	0_Enterocyte
Krt19	7.47099e-252	-3.90756	0.22	0.564	1.71093e-247	0_Enterocyte
Tmem253	1.76177e-247	1.01952	0.876	0.558	4.03462e-243	0_Enterocyte
Ehd1	9.90971e-243	0.880535	0.952	0.673	2.26942e-238	0_Enterocyte
Mafb	7.71025e-242	0.837232	0.938	0.575	1.76572e-237	0_Enterocyte
Gnpda1	4.7094e-241	0.930074	0.911	0.564	1.0785e-236	0_Enterocyte
Smlr1	8.84657e-239	0.961361	0.886	0.55	2.02595e-234	0_Enterocyte
Slc26a6	1.29912e-236	1.59687	0.516	0.191	2.97511e-232	0_Enterocyte
Gm42031	4.99005e-235	1.79973	0.573	0.248	1.14277e-230	0_Enterocyte
2010106E10Rik	1.94589e-234	1.20631	0.72	0.358	4.45628e-230	0_Enterocyte
Smim1	7.32554e-233	1.18018	0.806	0.497	1.67762e-228	0_Enterocyte
Cideb	4.30603e-232	0.937584	0.915	0.649	9.86123e-228	0_Enterocyte
Hdhd3	2.70884e-229	1.09411	0.786	0.439	6.20352e-225	0_Enterocyte
Cyp3a13	3.1627e-227	0.984006	0.878	0.589	7.24289e-223	0_Enterocyte
Ass1	1.67123e-226	0.908465	0.933	0.632	3.82728e-222	0_Enterocyte
Dab1	1.37485e-225	0.867221	0.918	0.634	3.14855e-221	0_Enterocyte
Ccnd2	6.42732e-223	-5.05398	0.049	0.403	1.47192e-218	0_Enterocyte
Aadac	2.83486e-219	1.6793	0.622	0.32	6.4921e-215	0_Enterocyte
Igsf9	3.44101e-217	0.95447	0.84	0.494	7.88026e-213	0_Enterocyte
Hebp1	5.09376e-215	1.16379	0.82	0.527	1.16652e-210	0_Enterocyte
[truncated: 9,333 more rows]
