# Supplementary material for: IL-22 promotes genesis of small intestinal secretory cells that protect against cholera in mice
Source: bioRxiv. 2026 May 28:2025.09.12.675873. Preprint. [Version 3] doi: 10.1101/2025.09.12.675873 (PMC13060058; doi:10.1101/2025.09.12.675873)
Supplement: Supplement 4 [file media-4.xlsx]

## Sheet: Sheet1
gene	chromosome	p_val.de	p_val_adj.de	avg_log2FC.de	pct.Infected.dis	pct.Uninfected.dis	cluster
Reg3b	chr6	3.36005e-79	7.73316e-75	6.89173	0.96	0.238	8_Stem
Reg3g	chr6	9.54223e-77	2.19614e-72	6.64664	0.898	0.156	8_Stem
Psat1	chr19	2.61896e-60	6.02754e-56	3.02397	0.852	0.177	8_Stem
Gpx2	chr12	1.26381e-54	2.90866e-50	1.79601	0.989	0.969	8_Stem
Asns	chr6	3.91147e-54	9.00225e-50	2.20268	0.949	0.505	8_Stem
Mthfd2	chr6	1.29423e-53	2.97867e-49	2.65313	0.881	0.305	8_Stem
Eif4ebp1	chr8	4.03619e-53	9.2893e-49	1.76997	0.994	0.808	8_Stem
Atf4	chr15	9.88993e-53	2.27617e-48	1.72795	0.994	0.71	8_Stem
Phgdh	chr3	1.44983e-46	3.33679e-42	1.86721	0.943	0.626	8_Stem
Gmds	chr13	7.32124e-46	1.68498e-41	1.30404	1	0.997	8_Stem
Stc2	chr11	9.02017e-46	2.07599e-41	3.89286	0.597	0.064	8_Stem
Bcl2l15	chr3	1.63983e-44	3.77406e-40	3.9148	0.591	0.067	8_Stem
Nars	chr18	4.83581e-42	1.11296e-37	1.26314	0.994	0.851	8_Stem
Xbp1	chr11	8.7762e-42	2.01984e-37	2.1479	0.881	0.451	8_Stem
Ceacam1	chr7	2.24864e-41	5.17524e-37	2.36304	0.824	0.305	8_Stem
Tifa	chr3	1.87679e-39	4.31943e-35	1.85204	0.915	0.544	8_Stem
Gars	chr6	9.88585e-39	2.27523e-34	1.59205	0.926	0.628	8_Stem
Slc1a5	chr7	1.55853e-38	3.58696e-34	1.83612	0.903	0.513	8_Stem
Hk2	chr6	5.97008e-37	1.37401e-32	5.09276	0.432	0.023	8_Stem
Slc7a11	chr3	7.41694e-37	1.70701e-32	4.13583	0.455	0.031	8_Stem
Psph	chr5	1.20533e-36	2.77406e-32	1.82089	0.881	0.446	8_Stem
Srm	chr4	7.02067e-36	1.61581e-31	1.98852	0.818	0.392	8_Stem
Nupr1	chr7	4.26138e-35	9.80757e-31	3.18225	0.642	0.159	8_Stem
Bcl3	chr7	1.619e-33	3.72613e-29	2.82032	0.58	0.115	8_Stem
Shmt2	chr10	2.67266e-33	6.15112e-29	2.12365	0.727	0.236	8_Stem
Mthfd1l	chr10	6.61812e-33	1.52316e-28	1.69479	0.909	0.536	8_Stem
Arrdc4	chr7	1.21073e-32	2.78648e-28	-1.36891	0.688	0.946	8_Stem
Phf10	chr17	1.55242e-32	3.57289e-28	1.56847	0.903	0.554	8_Stem
Mat2a	chr6	2.01549e-31	4.63865e-27	1.17299	0.96	0.838	8_Stem
Lars	chr18	2.66292e-30	6.1287e-26	1.31229	0.92	0.685	8_Stem
Ddah1	chr3	1.59979e-29	3.68191e-25	1.97746	0.761	0.351	8_Stem
Phlda1	chr10	2.44172e-29	5.61961e-25	2.08609	0.727	0.272	8_Stem
Jdp2	chr12	2.34509e-28	5.39721e-24	4.59084	0.341	0.018	8_Stem
Cth	chr3	8.24436e-28	1.89744e-23	1.68685	0.795	0.405	8_Stem
Chac1	chr2	1.40724e-27	3.23877e-23	3.1479	0.398	0.041	8_Stem
Atf5	chr7	1.43242e-26	3.29671e-22	1.78374	0.778	0.372	8_Stem
Slc7a1	chr5	1.69925e-26	3.91083e-22	1.2224	0.943	0.618	8_Stem
Tars	chr15	2.52699e-26	5.81587e-22	1.43169	0.858	0.495	8_Stem
Kcne3	chr7	7.72897e-26	1.77882e-21	1.47729	0.881	0.585	8_Stem
Pdcd4	chr19	8.70184e-26	2.00273e-21	-1.10433	0.83	0.956	8_Stem
Lrp8	chr4	1.04502e-25	2.40511e-21	2.97642	0.426	0.067	8_Stem
Eprs	chr1	1.23375e-24	2.83948e-20	1.02775	0.949	0.854	8_Stem
Desi2	chr1	2.03618e-24	4.68628e-20	1.29484	0.875	0.644	8_Stem
Vldlr	chr19	2.08669e-24	4.80251e-20	3.20679	0.358	0.038	8_Stem
Mphosph10	chr7	4.98339e-24	1.14693e-19	1.31589	0.864	0.577	8_Stem
Yars	chr4	9.22856e-24	2.12395e-19	1.41812	0.824	0.451	8_Stem
Gnl3	chr14	6.2554e-23	1.43968e-18	1.00735	0.955	0.81	8_Stem
Pck2	chr14	8.44664e-23	1.94399e-18	1.56815	0.778	0.421	8_Stem
Csgalnact1	chr8	1.91119e-22	4.3986e-18	3.1334	0.369	0.054	8_Stem
Cars	chr7	2.28776e-22	5.26528e-18	1.69183	0.642	0.221	8_Stem
Slc1a4	chr11	3.44128e-22	7.9201e-18	2.63068	0.432	0.09	8_Stem
Aldh1l2	chr10	3.90627e-22	8.99029e-18	5.03054	0.25	0.008	8_Stem
Tnfaip8	chr18	4.11625e-22	9.47355e-18	1.65906	0.778	0.441	8_Stem
Ldlr	chr9	4.534e-22	1.0435e-17	1.82328	0.636	0.241	8_Stem
Hspa5	chr2	8.08611e-22	1.86102e-17	1.08186	0.932	0.838	8_Stem
0610005C13Rik	chr7	8.4149e-22	1.93669e-17	-2.26273	0.199	0.615	8_Stem
Fos	chr12	2.1019e-21	4.83753e-17	2.21916	0.472	0.115	8_Stem
Sars	chr3	2.33536e-21	5.37484e-17	1.15143	0.875	0.623	8_Stem
Id1	chr2	3.24866e-21	7.47678e-17	1.25848	0.886	0.626	8_Stem
Rexo2	chr9	1.45081e-20	3.33905e-16	1.62595	0.631	0.246	8_Stem
Arhgef10l	chr4	1.67952e-20	3.86542e-16	2.46983	0.42	0.092	8_Stem
Ndufaf4	chr4	2.61252e-20	6.01271e-16	1.2994	0.818	0.523	8_Stem
Tmem37	chr1	2.84232e-20	6.54161e-16	-1.67228	0.341	0.733	8_Stem
Bysl	chr17	2.90117e-20	6.67705e-16	1.85745	0.568	0.203	8_Stem
Socs3	chr11	5.5378e-20	1.27453e-15	2.88061	0.381	0.077	8_Stem
Snd1	chr6	5.55673e-20	1.27888e-15	1.25056	0.858	0.646	8_Stem
Ddx21	chr10	6.08553e-20	1.40058e-15	1.0929	0.881	0.669	8_Stem
Mboat1	chr13	9.06413e-20	2.08611e-15	1.41469	0.807	0.515	8_Stem
Mei4	chr9	1.19772e-19	2.75656e-15	4.46983	0.233	0.01	8_Stem
Mars1	chr10	1.26904e-19	2.92069e-15	1.50779	0.636	0.244	8_Stem
Junb	chr8	1.33857e-19	3.08071e-15	1.44298	0.778	0.446	8_Stem
Adm2	chr15	1.36748e-19	3.14726e-15	5.11753	0.216	0.005	8_Stem
Heatr1	chr13	2.53964e-19	5.84498e-15	1.66693	0.591	0.228	8_Stem
Grb10	chr11	3.4168e-19	7.86376e-15	1.28501	0.79	0.518	8_Stem
S100a14	chr3	3.65646e-19	8.41535e-15	3.36291	0.284	0.031	8_Stem
Duoxa2	chr2	3.8447e-19	8.84858e-15	2.91343	0.324	0.049	8_Stem
Ptpn22	chr3	6.27722e-19	1.4447e-14	4.37029	0.233	0.013	8_Stem
Rnase1	chr14	7.9072e-19	1.81984e-14	2.3155	0.483	0.146	8_Stem
Xpot	chr10	7.9428e-19	1.82804e-14	1.36739	0.739	0.405	8_Stem
Slc7a5	chr8	8.28521e-19	1.90684e-14	1.75602	0.568	0.213	8_Stem
Zc3h6	chr2	9.16966e-19	2.1104e-14	-1.42499	0.443	0.769	8_Stem
Clic4	chr4	1.05267e-18	2.42272e-14	1.51206	0.693	0.359	8_Stem
Usp36	chr11	1.48293e-18	3.41296e-14	1.61356	0.585	0.218	8_Stem
Nolc1	chr19	1.6924e-18	3.89505e-14	1.05845	0.881	0.692	8_Stem
Dynll1	chr5	3.04044e-18	6.99758e-14	1.25126	0.858	0.608	8_Stem
Kpnb1	chr11	3.25844e-18	7.4993e-14	1.00133	0.852	0.59	8_Stem
Dmbt1	chr7	5.96002e-18	1.3717e-13	2.34856	0.631	0.315	8_Stem
Cebpd	chr16	8.16087e-18	1.87822e-13	1.9959	0.449	0.126	8_Stem
Ptprg	chr14	9.48875e-18	2.18384e-13	1.16262	0.915	0.749	8_Stem
Creb3l1	chr2	1.9444e-17	4.47504e-13	2.42092	0.403	0.103	8_Stem
Nop56	chr2	3.26808e-17	7.52148e-13	1.05244	0.812	0.538	8_Stem
Sult1d1	chr5	5.76028e-17	1.32573e-12	-1.63842	0.403	0.733	8_Stem
Mtbp	chr15	6.30085e-17	1.45014e-12	1.5692	0.591	0.251	8_Stem
Msmo1	chr8	7.30689e-17	1.68168e-12	1.64001	0.557	0.218	8_Stem
Duox2	chr2	7.6709e-17	1.76546e-12	3.65886	0.239	0.023	8_Stem
Iars	chr13	1.03384e-16	2.37938e-12	1.01823	0.835	0.582	8_Stem
Tcof1	chr18	1.17708e-16	2.70906e-12	1.09581	0.812	0.5	8_Stem
Gprin3	chr6	1.24748e-16	2.87107e-12	-1.276	0.506	0.795	8_Stem
Abcf2	chr5	2.5834e-16	5.9457e-12	1.3225	0.682	0.338	8_Stem
Ppan	chr9	2.66129e-16	6.12496e-12	1.1037	0.75	0.438	8_Stem
Nop2	chr6	3.24616e-16	7.47103e-12	1.50779	0.591	0.274	8_Stem
Nip7	chr8	3.30924e-16	7.61621e-12	1.04918	0.835	0.626	8_Stem
Septin11	chr5	3.3397e-16	7.68633e-12	1.09262	0.795	0.474	8_Stem
Plaur	chr7	3.55833e-16	8.1895e-12	3.51713	0.244	0.028	8_Stem
Trim35	chr14	3.67044e-16	8.44752e-12	1.59084	0.585	0.262	8_Stem
Yrdc	chr4	4.51969e-16	1.04021e-11	1.05326	0.824	0.546	8_Stem
Rmnd5a	chr6	5.00018e-16	1.15079e-11	-1.36705	0.403	0.718	8_Stem
BC003965	chr17	5.16889e-16	1.18962e-11	1.00311	0.869	0.626	8_Stem
Nes	chr3	5.82423e-16	1.34045e-11	1.28058	0.699	0.403	8_Stem
Prlr	chr15	6.26027e-16	1.4408e-11	-1.66307	0.233	0.592	8_Stem
Baz1a	chr12	7.70088e-16	1.77236e-11	1.11952	0.784	0.528	8_Stem
Aars	chr8	7.77415e-16	1.78922e-11	1.45926	0.597	0.277	8_Stem
Taf4b	chr18	1.19274e-15	2.74509e-11	1.52229	0.557	0.226	8_Stem
Tmem266	chr9	1.20372e-15	2.77036e-11	2.46983	0.312	0.062	8_Stem
Wars	chr12	1.39457e-15	3.2096e-11	1.29034	0.693	0.374	8_Stem
Fdft1	chr14	1.83709e-15	4.22806e-11	1.76034	0.534	0.223	8_Stem
Trmt61a	chr12	2.11678e-15	4.87176e-11	1.6305	0.483	0.169	8_Stem
Slamf9	chr1	2.19264e-15	5.04637e-11	2.67841	0.273	0.044	8_Stem
Abcc2	chr19	2.34518e-15	5.39742e-11	-1.63993	0.312	0.649	8_Stem
Siah2	chr3	2.58672e-15	5.95334e-11	1.88983	0.426	0.133	8_Stem
Prap1	chr7	2.91437e-15	6.70743e-11	-1.09689	0.54	0.823	8_Stem
Epha4	chr1	2.95896e-15	6.81005e-11	2.1635	0.381	0.105	8_Stem
Bop1	chr15	3.26935e-15	7.5244e-11	1.46106	0.54	0.215	8_Stem
Leprot	chr4	5.46803e-15	1.25847e-10	-1.01629	0.602	0.838	8_Stem
Fam129a	chr1	6.8412e-15	1.5745e-10	2.9959	0.239	0.031	8_Stem
2810013P06Rik	chr8	7.90599e-15	1.81956e-10	-1.71114	0.216	0.556	8_Stem
Ube2f	chr1	7.93889e-15	1.82713e-10	1.26037	0.625	0.282	8_Stem
Rrp1b	chr17	8.40815e-15	1.93514e-10	1.20085	0.705	0.387	8_Stem
Mdn1	chr4	8.62783e-15	1.98569e-10	1.23109	0.705	0.415	8_Stem
Pkp4	chr2	8.89051e-15	2.04615e-10	1.15255	0.761	0.487	8_Stem
Osr2	chr15	1.15322e-14	2.65414e-10	-1.02203	0.523	0.797	8_Stem
Pinx1	chr14	1.56138e-14	3.59351e-10	1.28459	0.636	0.338	8_Stem
Slc6a9	chr4	1.89349e-14	4.35786e-10	2.92551	0.239	0.033	8_Stem
Pprc1	chr19	2.25573e-14	5.19156e-10	1.42301	0.551	0.241	8_Stem
Tnfrsf12a	chr17	2.56382e-14	5.90062e-10	1.6926	0.506	0.208	8_Stem
Slc25a33	chr4	2.79745e-14	6.43834e-10	2.1479	0.347	0.09	8_Stem
Ptk6	chr2	3.361e-14	7.73534e-10	3.95525	0.176	0.01	8_Stem
Rbp2	chr9	3.78982e-14	8.72228e-10	-1.4749	0.233	0.579	8_Stem
Stat3	chr11	5.2091e-14	1.19888e-09	1.40424	0.591	0.295	8_Stem
Acvr1c	chr2	5.47506e-14	1.26009e-09	-1.22576	0.489	0.754	8_Stem
Chmp4c	chr3	6.65134e-14	1.53081e-09	-1.22134	0.364	0.692	8_Stem
Nle1	chr11	7.01913e-14	1.61545e-09	1.29814	0.642	0.351	8_Stem
Nup93	chr8	7.97359e-14	1.83512e-09	1.48047	0.534	0.241	8_Stem
Pum3	chr19	8.80714e-14	2.02696e-09	1.0248	0.761	0.51	8_Stem
Myc	chr15	9.50261e-14	2.18703e-09	1.21674	0.705	0.431	8_Stem
Lcn2	chr2	1.1421e-13	2.62854e-09	4.17765	0.17	0.01	8_Stem
Tinag	chr9	1.53388e-13	3.53022e-09	-1.09365	0.489	0.767	8_Stem
Fbp1	chr13	1.56857e-13	3.61007e-09	-1.11297	0.409	0.708	8_Stem
Tanc2	chr11	3.62523e-13	8.34348e-09	1.1609	0.653	0.349	8_Stem
Gm2000	chr1	3.68628e-13	8.48396e-09	1.12631	0.693	0.403	8_Stem
Aen	chr7	3.80008e-13	8.74589e-09	1.2162	0.631	0.321	8_Stem
Rps27rt	chr9	3.97264e-13	9.14303e-09	1.34631	0.608	0.331	8_Stem
Ptprj	chr2	4.00287e-13	9.21261e-09	1.27119	0.727	0.462	8_Stem
Sting1	chr18	4.64625e-13	1.06933e-08	3.03542	0.193	0.021	8_Stem
Exoc6b	chr6	5.40906e-13	1.24489e-08	1.02627	0.824	0.6	8_Stem
Spata5	chr3	6.06091e-13	1.39492e-08	1.13834	0.733	0.518	8_Stem
Plek2	chr12	6.4375e-13	1.48159e-08	1.49223	0.534	0.259	8_Stem
Pus7	chr5	6.96676e-13	1.6034e-08	1.10588	0.693	0.403	8_Stem
Trib3	chr2	9.10957e-13	2.09657e-08	1.96287	0.375	0.123	8_Stem
Ppargc1b	chr18	9.6469e-13	2.22023e-08	1.1479	0.625	0.328	8_Stem
Mgat4c	chr10	1.19207e-12	2.74356e-08	2.2781	0.358	0.113	8_Stem
5330417C22Rik	chr3	1.20754e-12	2.77915e-08	2.61738	0.29	0.072	8_Stem
Reg4	chr3	1.45586e-12	3.35067e-08	2.43741	0.295	0.074	8_Stem
C2cd4b	chr9	1.5255e-12	3.51094e-08	2.0151	0.585	0.328	8_Stem
Gata6os	chr18	1.71999e-12	3.95857e-08	-1.15791	0.403	0.679	8_Stem
Psme3	chr11	2.42522e-12	5.58165e-08	1.23142	0.591	0.315	8_Stem
H2-Q2	chr17	2.96367e-12	6.82089e-08	-1.68322	0.199	0.495	8_Stem
Fam162a	chr16	3.01444e-12	6.93774e-08	1.04316	0.778	0.582	8_Stem
Pdgfa	chr5	3.54199e-12	8.15189e-08	-1.02726	0.659	0.854	8_Stem
Fut2	chr7	3.58261e-12	8.24539e-08	4.2854	0.153	0.01	8_Stem
Stk40	chr4	5.21944e-12	1.20125e-07	1.23733	0.614	0.336	8_Stem
Gpt2	chr8	5.29871e-12	1.2195e-07	2.97387	0.188	0.023	8_Stem
Eif2b3	chr4	5.31261e-12	1.2227e-07	1.02427	0.688	0.4	8_Stem
Mcc	chr18	5.48325e-12	1.26197e-07	1.29344	0.597	0.315	8_Stem
Sesn2	chr4	7.51078e-12	1.72861e-07	2.49582	0.25	0.054	8_Stem
Acadsb	chr7	7.63898e-12	1.75811e-07	1.41484	0.506	0.236	8_Stem
Sqle	chr15	7.84595e-12	1.80575e-07	1.55836	0.438	0.174	8_Stem
Pgm2l1	chr7	8.97348e-12	2.06525e-07	1.61605	0.392	0.141	8_Stem
Akr1c19	chr13	9.50548e-12	2.18769e-07	-1.25343	0.449	0.697	8_Stem
Cemip2	chr19	1.17709e-11	2.70907e-07	1.61356	0.403	0.151	8_Stem
Naa25	chr5	1.21263e-11	2.79087e-07	1.20538	0.534	0.251	8_Stem
Rrs1	chr1	1.39122e-11	3.2019e-07	1.06318	0.716	0.479	8_Stem
Atf6	chr1	1.39601e-11	3.21291e-07	1.22156	0.648	0.39	8_Stem
Fut8	chr12	1.62477e-11	3.73941e-07	2.88061	0.256	0.062	8_Stem
Slc30a10	chr1	1.67911e-11	3.86448e-07	-2.50039	0.062	0.323	8_Stem
Serpina10	chr12	1.7867e-11	4.1121e-07	3.84834	0.153	0.013	8_Stem
Vegfa	chr17	1.80197e-11	4.14722e-07	1.44126	0.489	0.228	8_Stem
Klhl24	chr16	1.85825e-11	4.27676e-07	-1.2964	0.233	0.533	8_Stem
Xpo5	chr17	2.03934e-11	4.69355e-07	1.2854	0.551	0.279	8_Stem
Cd3eap	chr7	2.52781e-11	5.81774e-07	1.12494	0.631	0.344	8_Stem
Mmp16	chr4	3.00601e-11	6.91833e-07	1.97978	0.33	0.105	8_Stem
Hgf	chr5	3.32355e-11	7.64915e-07	3.19229	0.165	0.018	8_Stem
Arap2	chr5	3.79879e-11	8.74291e-07	1.06898	0.699	0.472	8_Stem
Hyou1	chr9	3.87684e-11	8.92255e-07	2.1479	0.261	0.064	8_Stem
Tdrkh	chr3	3.95612e-11	9.105e-07	3.06544	0.17	0.021	8_Stem
1700066B19Rik	chr18	3.99989e-11	9.20576e-07	2.01463	0.295	0.085	8_Stem
Fam118b	chr9	4.27887e-11	9.84783e-07	1.62039	0.426	0.182	8_Stem
Galnt3	chr2	4.79704e-11	1.10404e-06	1.0957	0.631	0.354	8_Stem
Prickle2	chr6	5.19415e-11	1.19543e-06	3.03242	0.182	0.026	8_Stem
Il6st	chr13	5.46112e-11	1.25688e-06	1.75558	0.318	0.097	8_Stem
Unc5b	chr10	5.52165e-11	1.27081e-06	2.31782	0.244	0.056	8_Stem
Ciapin1	chr8	5.79647e-11	1.33406e-06	1.16927	0.557	0.285	8_Stem
Rrp9	chr9	6.1045e-11	1.40495e-06	1.09815	0.619	0.372	8_Stem
Map2k6	chr11	6.14096e-11	1.41334e-06	-1.30074	0.301	0.572	8_Stem
Gdf15	chr8	6.52184e-11	1.501e-06	2.50154	0.205	0.036	8_Stem
Crebrf	chr17	6.63153e-11	1.52625e-06	-1.3496	0.193	0.497	8_Stem
Alpk1	chr3	7.97051e-11	1.83441e-06	1.15559	0.614	0.349	8_Stem
Gps1	chr11	9.21962e-11	2.1219e-06	1.11875	0.574	0.308	8_Stem
Hmgcs1	chr13	9.29298e-11	2.13878e-06	1.1234	0.676	0.464	8_Stem
Gemin5	chr11	9.41346e-11	2.16651e-06	1.22661	0.5	0.233	8_Stem
Pdcd11	chr19	9.56846e-11	2.20218e-06	1.18412	0.528	0.259	8_Stem
Rassf4	chr6	9.74192e-11	2.2421e-06	1.27689	0.54	0.29	8_Stem
Ctps	chr4	1.23387e-10	2.83974e-06	1.18787	0.597	0.341	8_Stem
Clic5	chr17	1.2669e-10	2.91577e-06	-1.43027	0.222	0.51	8_Stem
Rgcc	chr14	1.30376e-10	3.00059e-06	1.2286	0.682	0.444	8_Stem
Pvt1	chr15	1.36766e-10	3.14767e-06	1.80356	0.381	0.151	8_Stem
Pycr1	chr11	1.4901e-10	3.42948e-06	2.78017	0.165	0.021	8_Stem
Gab1	chr8	1.52923e-10	3.51952e-06	-1.44795	0.199	0.477	8_Stem
Stom	chr2	1.73275e-10	3.98793e-06	2.39182	0.21	0.041	8_Stem
Polr1b	chr2	1.74601e-10	4.01845e-06	1.08753	0.528	0.256	8_Stem
Plce1	chr19	1.96957e-10	4.53296e-06	1.16341	0.591	0.351	8_Stem
Uba3	chr6	2.01499e-10	4.6375e-06	1.23173	0.523	0.264	8_Stem
Cd44	chr2	2.06774e-10	4.75891e-06	1.24254	0.517	0.262	8_Stem
Dapp1	chr3	2.18386e-10	5.02615e-06	-1.06842	0.341	0.633	8_Stem
Gm43890	chr6	2.2623e-10	5.20669e-06	3.26338	0.142	0.013	8_Stem
Nol10	chr12	2.3019e-10	5.29781e-06	1.08424	0.562	0.305	8_Stem
Nubp1	chr16	2.33741e-10	5.37956e-06	1.03909	0.682	0.436	8_Stem
Gcn1	chr5	2.5786e-10	5.93465e-06	1.0114	0.585	0.305	8_Stem
Nars2	chr7	2.99512e-10	6.89327e-06	1.19097	0.551	0.295	8_Stem
Tmem107	chr11	3.65966e-10	8.4227e-06	2.18032	0.222	0.049	8_Stem
Utp20	chr10	3.90716e-10	8.99234e-06	1.02062	0.653	0.423	8_Stem
Uck2	chr1	3.95981e-10	9.11349e-06	1.03785	0.597	0.333	8_Stem
Zc3h12a	chr4	4.16374e-10	9.58285e-06	1.84534	0.284	0.085	8_Stem
Reg3g	chr6	1.04202e-74	2.39821e-70	8.25395	0.961	0.215	9_Enterocyte
Reg3b	chr6	4.66386e-70	1.07339e-65	7.27758	1	0.48	9_Enterocyte
Bcl2l15	chr3	1.21199e-56	2.78938e-52	3.1872	0.929	0.274	9_Enterocyte
Nupr1	chr7	2.58692e-56	5.9538e-52	4.24609	0.865	0.172	9_Enterocyte
Tm4sf20	chr1	1.90518e-49	4.38477e-45	1.95814	0.994	0.935	9_Enterocyte
Hspa5	chr2	1.26348e-47	2.90789e-43	2.07088	1	0.923	9_Enterocyte
Gmds	chr13	3.88788e-46	8.94796e-42	1.7041	1	0.997	9_Enterocyte
Xbp1	chr11	1.31742e-45	3.03203e-41	1.93796	0.974	0.64	9_Enterocyte
Socs3	chr11	6.95005e-43	1.59955e-38	3.32894	0.742	0.148	9_Enterocyte
Asns	chr6	4.19824e-42	9.66225e-38	1.63121	0.981	0.671	9_Enterocyte
Tnfaip8	chr18	1.1693e-41	2.69115e-37	3.33903	0.787	0.24	9_Enterocyte
Nars	chr18	9.35415e-41	2.15286e-36	1.1333	1	0.945	9_Enterocyte
Eif4ebp1	chr8	2.63654e-40	6.068e-36	1.24289	1	0.923	9_Enterocyte
Tifa	chr3	3.9111e-40	9.00139e-36	1.84946	0.961	0.652	9_Enterocyte
Stc2	chr11	6.32269e-38	1.45517e-33	3.19628	0.639	0.089	9_Enterocyte
Phgdh	chr3	1.4017e-37	3.22602e-33	2.03972	0.916	0.492	9_Enterocyte
Slc1a5	chr7	8.24022e-37	1.89649e-32	2.68832	0.748	0.2	9_Enterocyte
Hk2	chr6	1.17863e-36	2.71262e-32	6.62276	0.445	0.006	9_Enterocyte
Atf4	chr15	1.58546e-36	3.64894e-32	1.26271	0.987	0.834	9_Enterocyte
Bcl3	chr7	2.47426e-35	5.69452e-31	2.88597	0.684	0.145	9_Enterocyte
0610005C13Rik	chr7	4.17321e-35	9.60464e-31	-2.19717	0.355	0.871	9_Enterocyte
Nlrp6	chr7	1.7792e-34	4.09483e-30	-2.43786	0.374	0.84	9_Enterocyte
Mecom	chr3	1.9522e-33	4.49298e-29	1.73014	0.961	0.695	9_Enterocyte
Sptlc2	chr12	7.41892e-33	1.70746e-28	1.33044	0.994	0.902	9_Enterocyte
Gna11	chr10	8.06149e-33	1.85535e-28	-1.00725	0.974	1	9_Enterocyte
Manf	chr9	3.37616e-32	7.77024e-28	1.79542	0.916	0.738	9_Enterocyte
Arhgef10l	chr4	4.7602e-32	1.09556e-27	3.8876	0.484	0.04	9_Enterocyte
Psat1	chr19	3.43328e-30	7.90169e-26	2.36964	0.677	0.175	9_Enterocyte
Stom	chr2	1.11125e-29	2.55755e-25	3.99194	0.471	0.049	9_Enterocyte
Id1	chr2	2.33815e-29	5.38126e-25	1.63984	0.935	0.557	9_Enterocyte
Fam162a	chr16	3.84741e-29	8.85481e-25	1.50686	0.935	0.658	9_Enterocyte
Phf10	chr17	2.48797e-28	5.72607e-24	1.33388	0.929	0.674	9_Enterocyte
Ppara	chr15	2.79162e-28	6.42492e-24	-2.30252	0.31	0.788	9_Enterocyte
Fahd1	chr17	2.05691e-27	4.73397e-23	-1.31772	0.761	0.963	9_Enterocyte
Ptk6	chr2	1.67046e-26	3.84457e-22	3.83371	0.426	0.043	9_Enterocyte
Ptprg	chr14	1.86578e-26	4.29408e-22	1.34363	0.968	0.782	9_Enterocyte
Hs3st1	chr5	3.20926e-26	7.3861e-22	2.90216	0.555	0.123	9_Enterocyte
Gpx2	chr12	3.52748e-26	8.11849e-22	2.73114	0.845	0.566	9_Enterocyte
Nfe2l2	chr2	7.20294e-26	1.65776e-21	-1.15743	0.794	0.963	9_Enterocyte
Cobl	chr11	1.08004e-25	2.4857e-21	-2.06111	0.355	0.803	9_Enterocyte
Ldlr	chr9	1.47747e-25	3.4004e-21	1.9202	0.761	0.332	9_Enterocyte
Ptpn22	chr3	9.62852e-25	2.216e-20	3.09283	0.477	0.077	9_Enterocyte
Tmem37	chr1	1.57952e-24	3.63527e-20	-1.56359	0.742	0.966	9_Enterocyte
Mgat4c	chr10	1.72327e-24	3.9661e-20	1.69045	0.929	0.714	9_Enterocyte
Stat3	chr11	2.14288e-24	4.93183e-20	1.68876	0.832	0.495	9_Enterocyte
Clic5	chr17	2.97738e-24	6.85244e-20	-1.31479	0.774	0.948	9_Enterocyte
Gars	chr6	3.19448e-24	7.35209e-20	1.14337	0.955	0.754	9_Enterocyte
Cth	chr3	4.2901e-24	9.87366e-20	1.2686	0.929	0.649	9_Enterocyte
Slc7a11	chr3	4.64622e-24	1.06933e-19	3.18365	0.419	0.049	9_Enterocyte
Lgmn	chr12	1.83356e-23	4.21995e-19	1.55717	0.89	0.735	9_Enterocyte
Psph	chr5	4.52035e-23	1.04036e-18	1.63688	0.852	0.498	9_Enterocyte
Gfpt1	chr6	7.65506e-23	1.76181e-18	1.53014	0.871	0.557	9_Enterocyte
Ceacam1	chr7	1.11815e-22	2.57342e-18	2.18623	0.703	0.342	9_Enterocyte
Ms4a18	chr19	2.71461e-22	6.24767e-18	-1.54084	0.497	0.849	9_Enterocyte
Ccdc88c	chr12	3.13274e-22	7.20999e-18	-1.4363	0.529	0.868	9_Enterocyte
Gm26620	chr1	7.85403e-22	1.80761e-17	-2.77581	0.123	0.585	9_Enterocyte
Gm13912	chr2	1.3553e-21	3.11923e-17	7.09054	0.258	0	9_Enterocyte
Pck2	chr14	1.57765e-21	3.63095e-17	1.8082	0.671	0.246	9_Enterocyte
Neat1	chr19	1.77038e-21	4.07452e-17	1.71127	0.865	0.646	9_Enterocyte
Hnf4aos	chr2	3.70295e-21	8.52234e-17	-2.27352	0.316	0.708	9_Enterocyte
Dnajc11	chr4	1.35677e-20	3.12261e-16	-1.21476	0.632	0.905	9_Enterocyte
Prpsap1	chr11	2.00975e-20	4.62544e-16	-1.32741	0.639	0.911	9_Enterocyte
Tars	chr15	2.17627e-20	5.00869e-16	1.18055	0.877	0.674	9_Enterocyte
Atp10b	chr11	2.26628e-20	5.21584e-16	1.56754	0.852	0.569	9_Enterocyte
Msmo1	chr8	2.68688e-20	6.18386e-16	1.39346	0.832	0.446	9_Enterocyte
Duoxa2	chr2	3.27824e-20	7.54487e-16	4.3901	0.297	0.018	9_Enterocyte
Klf6	chr13	3.66781e-20	8.44147e-16	1.82073	0.729	0.388	9_Enterocyte
Elf3	chr1	4.24817e-20	9.77716e-16	1.01867	0.955	0.828	9_Enterocyte
Gm16685	chr3	1.0027e-19	2.30771e-15	4.5646	0.29	0.018	9_Enterocyte
Junb	chr8	4.40596e-19	1.01403e-14	1.4235	0.845	0.585	9_Enterocyte
Dmbt1	chr7	8.91027e-19	2.0507e-14	2.3202	0.723	0.388	9_Enterocyte
Muc3	chr5	1.29573e-18	2.98213e-14	1.74711	0.748	0.458	9_Enterocyte
Duox2	chr2	1.4379e-18	3.30933e-14	5.92615	0.232	0.003	9_Enterocyte
Dusp12	chr1	2.2934e-18	5.27826e-14	-1.39803	0.484	0.812	9_Enterocyte
Aqp11	chr7	3.08447e-18	7.0989e-14	-1.47147	0.419	0.778	9_Enterocyte
Atf5	chr7	3.27224e-18	7.53105e-14	1.26017	0.832	0.545	9_Enterocyte
Mthfd2	chr6	3.33751e-18	7.68127e-14	1.38907	0.852	0.517	9_Enterocyte
H1f4	chr13	3.66474e-18	8.4344e-14	-1.42225	0.529	0.825	9_Enterocyte
Tmem181c-ps	chr17	3.94319e-18	9.07525e-14	2.54622	0.406	0.08	9_Enterocyte
Fos	chr12	4.32542e-18	9.95496e-14	2.29373	0.51	0.148	9_Enterocyte
Sgk1	chr10	4.6119e-18	1.06143e-13	-2.27396	0.329	0.677	9_Enterocyte
Gprin3	chr6	4.72953e-18	1.0885e-13	-1.51458	0.432	0.778	9_Enterocyte
Shmt2	chr10	6.14161e-18	1.41349e-13	2.02828	0.523	0.16	9_Enterocyte
Nfkbia	chr12	9.51668e-18	2.19026e-13	1.45162	0.839	0.668	9_Enterocyte
Epha4	chr1	1.26021e-17	2.90037e-13	4.2381	0.258	0.015	9_Enterocyte
Mboat1	chr13	1.26614e-17	2.91402e-13	2.04598	0.632	0.295	9_Enterocyte
H2-T3	chr17	1.45343e-17	3.34508e-13	-1.66363	0.368	0.714	9_Enterocyte
Me2	chr18	1.8756e-17	4.31669e-13	-1.05546	0.632	0.914	9_Enterocyte
Septin11	chr5	2.89084e-17	6.65328e-13	1.29674	0.806	0.471	9_Enterocyte
Fam129a	chr1	2.95454e-17	6.79988e-13	3.09054	0.316	0.04	9_Enterocyte
Exoc6b	chr6	3.29881e-17	7.5922e-13	1.22221	0.865	0.646	9_Enterocyte
Fga	chr3	4.58702e-17	1.0557e-12	4.63586	0.258	0.018	9_Enterocyte
Acadsb	chr7	5.9872e-17	1.37795e-12	1.53766	0.652	0.28	9_Enterocyte
Phlda1	chr10	6.31471e-17	1.45333e-12	1.63005	0.594	0.215	9_Enterocyte
Ddah1	chr3	6.33226e-17	1.45737e-12	1.44782	0.742	0.415	9_Enterocyte
Snd1	chr6	8.70457e-17	2.00336e-12	1.13357	0.845	0.628	9_Enterocyte
Anks4b	chr7	8.82777e-17	2.03171e-12	-1.2408	0.619	0.862	9_Enterocyte
Sprr2a3	chr3	1.10666e-16	2.54699e-12	4.27111	0.329	0.052	9_Enterocyte
Slc7a1	chr5	1.47488e-16	3.39444e-12	1.08791	0.897	0.588	9_Enterocyte
Jdp2	chr12	1.93548e-16	4.45452e-12	2.14617	0.439	0.111	9_Enterocyte
Timp3	chr10	4.19763e-16	9.66085e-12	-2.47899	0.123	0.502	9_Enterocyte
Lcn2	chr2	4.4138e-16	1.01584e-11	4.8926	0.239	0.015	9_Enterocyte
Tln2	chr9	6.03274e-16	1.38843e-11	1.26082	0.826	0.477	9_Enterocyte
Errfi1	chr4	7.71972e-16	1.77669e-11	1.46209	0.774	0.486	9_Enterocyte
Hbegf	chr18	9.47529e-16	2.18074e-11	1.53726	0.716	0.403	9_Enterocyte
Vldlr	chr19	9.84566e-16	2.26598e-11	2.8876	0.31	0.046	9_Enterocyte
Chka	chr19	1.37153e-15	3.15658e-11	1.42845	0.948	0.868	9_Enterocyte
Gde1	chr7	1.56768e-15	3.60802e-11	-1.00854	0.703	0.905	9_Enterocyte
Zc3h7a	chr16	1.60384e-15	3.69124e-11	1.54319	0.697	0.372	9_Enterocyte
Pls1	chr9	1.65099e-15	3.79976e-11	-1.15155	0.806	0.945	9_Enterocyte
Ddhd2	chr8	1.69494e-15	3.90091e-11	-1.53998	0.335	0.686	9_Enterocyte
Slc9a3	chr13	1.86086e-15	4.28276e-11	2.07159	0.652	0.378	9_Enterocyte
Mthfd1l	chr10	1.91506e-15	4.40751e-11	1.2792	0.806	0.495	9_Enterocyte
Osr2	chr15	5.07891e-15	1.16891e-10	-1.20827	0.548	0.803	9_Enterocyte
Nfkbiz	chr16	7.3625e-15	1.69448e-10	1.64467	0.619	0.298	9_Enterocyte
Ube2c	chr2	8.00044e-15	1.8413e-10	-1.57697	0.426	0.711	9_Enterocyte
C2cd4b	chr9	8.9048e-15	2.04944e-10	2.25177	0.458	0.148	9_Enterocyte
Tnfrsf12a	chr17	1.32767e-14	3.05564e-10	1.57978	0.677	0.382	9_Enterocyte
Lpar1	chr4	1.4527e-14	3.34339e-10	-1.18409	0.548	0.8	9_Enterocyte
Runx1	chr16	1.48892e-14	3.42675e-10	3.87553	0.213	0.012	9_Enterocyte
Slc34a2	chr5	1.72971e-14	3.98092e-10	-1.22007	0.471	0.8	9_Enterocyte
B4galt1	chr4	1.9468e-14	4.48057e-10	3.04392	0.284	0.043	9_Enterocyte
Clec2h	chr6	3.40746e-14	7.84227e-10	1.30122	0.884	0.714	9_Enterocyte
Rnf125	chr18	3.57868e-14	8.23633e-10	1.69266	0.555	0.231	9_Enterocyte
Hivep2	chr10	3.73254e-14	8.59044e-10	2.57837	0.361	0.086	9_Enterocyte
Ifrd1	chr12	3.96203e-14	9.1186e-10	1.27411	0.723	0.415	9_Enterocyte
Stk40	chr4	4.23048e-14	9.73644e-10	1.42222	0.677	0.375	9_Enterocyte
Sult6b2	chr6	4.70919e-14	1.08382e-09	2.56452	0.626	0.354	9_Enterocyte
Shb	chr4	6.35663e-14	1.46298e-09	1.4515	0.71	0.44	9_Enterocyte
Sipa1l1	chr12	7.2494e-14	1.66845e-09	1.40359	0.652	0.311	9_Enterocyte
Hmgcs1	chr13	7.37283e-14	1.69686e-09	1.36547	0.806	0.526	9_Enterocyte
Fam118b	chr9	1.0187e-13	2.34455e-09	1.43538	0.639	0.305	9_Enterocyte
Abcd4	chr12	1.12655e-13	2.59275e-09	-1.35612	0.329	0.665	9_Enterocyte
Foxn3	chr12	1.32267e-13	3.04412e-09	-1.07926	0.645	0.825	9_Enterocyte
Card14	chr11	1.42194e-13	3.27259e-09	1.66126	0.594	0.305	9_Enterocyte
Tes	chr6	1.43905e-13	3.31197e-09	1.01325	0.858	0.658	9_Enterocyte
Mir99ahg	chr16	1.44455e-13	3.32464e-09	-1.30564	0.445	0.754	9_Enterocyte
Rhof	chr5	1.50198e-13	3.45681e-09	2.36363	0.355	0.086	9_Enterocyte
Fgd6	chr10	1.90433e-13	4.38282e-09	2.5536	0.342	0.083	9_Enterocyte
Cd38	chr5	2.45481e-13	5.64974e-09	2.20757	0.477	0.182	9_Enterocyte
Sap30l	chr11	2.88937e-13	6.6499e-09	-1.08092	0.568	0.803	9_Enterocyte
Fkbp5	chr17	3.14575e-13	7.23994e-09	-2.41626	0.135	0.462	9_Enterocyte
Slfn2	chr11	3.15556e-13	7.26252e-09	3.82306	0.219	0.022	9_Enterocyte
Adm2	chr15	3.36076e-13	7.73478e-09	2.8136	0.258	0.037	9_Enterocyte
Usp43	chr11	4.55736e-13	1.04888e-08	1.63476	0.516	0.209	9_Enterocyte
Rmnd5a	chr6	5.25833e-13	1.2102e-08	-1.2155	0.49	0.76	9_Enterocyte
Pfkfb4	chr9	5.5219e-13	1.27086e-08	2.00106	0.445	0.157	9_Enterocyte
Optn	chr2	6.3248e-13	1.45565e-08	-1.73918	0.258	0.575	9_Enterocyte
Nes	chr3	1.08386e-12	2.49451e-08	1.20627	0.735	0.446	9_Enterocyte
Actn1	chr12	1.19611e-12	2.75284e-08	1.22212	0.748	0.471	9_Enterocyte
Creld2	chr15	1.21404e-12	2.79412e-08	1.6789	0.503	0.203	9_Enterocyte
Rnf103	chr6	1.70559e-12	3.92542e-08	-1.31907	0.477	0.726	9_Enterocyte
Ext1	chr15	1.71413e-12	3.94506e-08	1.57113	0.652	0.375	9_Enterocyte
Zfp36l1	chr12	2.2813e-12	5.25041e-08	1.30115	0.69	0.409	9_Enterocyte
Cdk2ap2	chr19	2.79482e-12	6.43227e-08	1.20423	0.697	0.415	9_Enterocyte
Cryz	chr3	2.80315e-12	6.45145e-08	-1.08823	0.497	0.772	9_Enterocyte
Rragd	chr4	2.88332e-12	6.63596e-08	-1.10489	0.432	0.729	9_Enterocyte
Ptpn12	chr5	2.91474e-12	6.70827e-08	1.5266	0.587	0.32	9_Enterocyte
Cebpd	chr16	3.13983e-12	7.22632e-08	2.18365	0.335	0.086	9_Enterocyte
Tigd2	chr6	3.48004e-12	8.00932e-08	-1.38621	0.258	0.594	9_Enterocyte
Pfkfb3	chr2	3.52407e-12	8.11065e-08	2.16393	0.368	0.108	9_Enterocyte
2010106E10Rik	chrX	3.75878e-12	8.65082e-08	-1.67906	0.303	0.594	9_Enterocyte
Plce1	chr19	4.39998e-12	1.01266e-07	1.68484	0.458	0.172	9_Enterocyte
Gsta1	chr9	4.45186e-12	1.0246e-07	-1.42498	0.477	0.732	9_Enterocyte
Slc10a2	chr8	4.7715e-12	1.09816e-07	3.36773	0.219	0.028	9_Enterocyte
Chac1	chr2	5.67001e-12	1.30495e-07	1.58442	0.503	0.215	9_Enterocyte
Prkag2	chr5	5.69997e-12	1.31185e-07	-1.04325	0.581	0.778	9_Enterocyte
Plaur	chr7	6.0906e-12	1.40175e-07	3.29847	0.226	0.031	9_Enterocyte
Nr1i2	chr16	6.87319e-12	1.58186e-07	-1.23544	0.548	0.738	9_Enterocyte
Sec24d	chr3	6.89645e-12	1.58722e-07	1.48321	0.535	0.237	9_Enterocyte
Gm43189	chr3	7.01464e-12	1.61442e-07	-2.59134	0.052	0.345	9_Enterocyte
Tmem86a	chr7	9.54633e-12	2.19709e-07	-1.18096	0.51	0.763	9_Enterocyte
Ablim2	chr5	1.06563e-11	2.45255e-07	2.14093	0.31	0.074	9_Enterocyte
Slc7a5	chr8	1.39406e-11	3.20843e-07	1.6911	0.394	0.123	9_Enterocyte
Cdyl	chr13	1.47706e-11	3.39944e-07	1.08336	0.703	0.406	9_Enterocyte
E2f3	chr13	1.793e-11	4.1266e-07	1.22451	0.652	0.335	9_Enterocyte
Pgs1	chr11	2.00216e-11	4.60797e-07	1.16527	0.665	0.378	9_Enterocyte
Grb10	chr11	2.06672e-11	4.75655e-07	1.02737	0.723	0.474	9_Enterocyte
Gtf2b	chr3	2.1438e-11	4.93396e-07	-1.01245	0.645	0.803	9_Enterocyte
Rps27rt	chr9	2.14978e-11	4.94772e-07	1.30478	0.568	0.274	9_Enterocyte
Aldh1l2	chr10	2.17669e-11	5.00966e-07	2.76861	0.226	0.034	9_Enterocyte
Id2	chr12	2.20515e-11	5.07515e-07	-1.40841	0.284	0.597	9_Enterocyte
Reg3a	chr6	2.43793e-11	5.6109e-07	2.42181	0.258	0.049	9_Enterocyte
Sqle	chr15	2.83884e-11	6.53358e-07	1.48321	0.523	0.234	9_Enterocyte
Leap2	chr11	3.8883e-11	8.94893e-07	-2.89822	0.071	0.351	9_Enterocyte
Pik3r1	chr13	3.94128e-11	9.07086e-07	-1.4917	0.297	0.588	9_Enterocyte
Nags	chr11	4.18056e-11	9.62156e-07	-1.53428	0.232	0.535	9_Enterocyte
Gda	chr19	4.21855e-11	9.709e-07	1.01981	0.8	0.597	9_Enterocyte
Maml3	chr3	4.9925e-11	1.14902e-06	1.17032	0.813	0.597	9_Enterocyte
Tm7sf3	chr6	5.67639e-11	1.30642e-06	-1.08346	0.471	0.729	9_Enterocyte
Ppargc1a	chr5	5.85257e-11	1.34697e-06	-1.70356	0.232	0.52	9_Enterocyte
Mars1	chr10	6.19166e-11	1.42501e-06	1.23167	0.594	0.311	9_Enterocyte
Fndc3b	chr3	6.80226e-11	1.56554e-06	1.13887	0.703	0.434	9_Enterocyte
Il4ra	chr7	7.03886e-11	1.61999e-06	1.78987	0.419	0.16	9_Enterocyte
Reg4	chr3	7.2566e-11	1.67011e-06	2.0378	0.342	0.102	9_Enterocyte
Fam222a	chr5	7.39681e-11	1.70237e-06	-2.68185	0.058	0.329	9_Enterocyte
H2bc4	chr13	8.21254e-11	1.89011e-06	-1.05382	0.594	0.8	9_Enterocyte
Hmgcr	chr13	9.51194e-11	2.18917e-06	1.32648	0.594	0.323	9_Enterocyte
Pdgfa	chr5	1.14986e-10	2.64639e-06	-1.10675	0.497	0.742	9_Enterocyte
Hax1	chr3	1.25209e-10	2.88168e-06	1.37851	0.535	0.262	9_Enterocyte
C1qtnf12	chr4	1.25502e-10	2.88842e-06	-1.12958	0.458	0.717	9_Enterocyte
Raph1	chr1	1.40619e-10	3.23634e-06	1.12285	0.716	0.477	9_Enterocyte
Slamf9	chr1	1.41781e-10	3.26309e-06	2.0157	0.31	0.083	9_Enterocyte
Sowaha	chr11	2.26733e-10	5.21827e-06	-1.21194	0.368	0.634	9_Enterocyte
Kcnq1ot1	chr7	2.38517e-10	5.48947e-06	1.20271	0.697	0.471	9_Enterocyte
Emp1	chr6	2.82962e-10	6.51237e-06	1.75949	0.542	0.302	9_Enterocyte
Pacc1	chr1	3.95665e-10	9.10624e-06	-1.8461	0.155	0.431	9_Enterocyte
Alpk1	chr3	4.25288e-10	9.78801e-06	1.28188	0.548	0.262	9_Enterocyte
Tm4sf20	chr1	1.41766e-110	3.26275e-106	3.68839	1	0.881	4_Enterocyte
Reg3b	chr6	1.15991e-94	2.66954e-90	6.27325	0.963	0.299	4_Enterocyte
Reg3g	chr6	1.75319e-84	4.03496e-80	7.02452	0.799	0.085	4_Enterocyte
Fam162a	chr16	3.25387e-81	7.48878e-77	2.55019	0.966	0.683	4_Enterocyte
Neat1	chr19	1.71181e-80	3.93972e-76	1.92784	0.991	0.789	4_Enterocyte
Id1	chr2	4.03086e-78	9.27703e-74	3.00275	0.901	0.32	4_Enterocyte
Bcl2l15	chr3	3.42261e-75	7.87713e-71	3.23587	0.83	0.18	4_Enterocyte
Tmem37	chr1	2.04568e-74	4.70812e-70	-1.24149	0.991	1	4_Enterocyte
S100a10	chr3	2.51947e-74	5.79856e-70	1.40088	1	0.995	4_Enterocyte
Xbp1	chr11	9.91858e-70	2.28276e-65	2.48792	0.901	0.41	4_Enterocyte
Mgat4c	chr10	1.83998e-68	4.23471e-64	1.822	0.985	0.822	4_Enterocyte
Gfpt1	chr6	1.05069e-67	2.41817e-63	2.25373	0.923	0.572	4_Enterocyte
Atf4	chr15	1.87542e-66	4.31628e-62	1.54309	0.988	0.786	4_Enterocyte
Eif4ebp1	chr8	8.24535e-65	1.89767e-60	1.62952	0.985	0.835	4_Enterocyte
Klf5	chr14	8.16089e-63	1.87823e-58	1.11157	1	0.979	4_Enterocyte
Rab30	chr7	2.95372e-61	6.79799e-57	3.06662	0.923	0.802	4_Enterocyte
Nars	chr18	2.11882e-60	4.87646e-56	1.55868	0.981	0.827	4_Enterocyte
Klf6	chr13	2.40142e-59	5.52686e-55	2.32205	0.889	0.503	4_Enterocyte
Hnf4aos	chr2	2.38309e-57	5.48468e-53	-2.47617	0.331	0.848	4_Enterocyte
Sptlc2	chr12	7.2288e-57	1.66371e-52	1.02978	1	0.969	4_Enterocyte
Nupr1	chr7	7.1882e-56	1.65436e-51	6.32251	0.573	0.044	4_Enterocyte
Hs3st1	chr5	1.24191e-55	2.85825e-51	3.58952	0.653	0.103	4_Enterocyte
Pde3a	chr6	6.13248e-55	1.41139e-50	1.42439	0.997	0.938	4_Enterocyte
Muc3	chr5	9.57673e-55	2.20408e-50	2.29543	0.854	0.469	4_Enterocyte
Fos	chr12	2.68263e-54	6.17408e-50	2.96029	0.752	0.224	4_Enterocyte
Plscr1	chr9	4.90414e-54	1.12869e-49	1.37075	0.991	0.871	4_Enterocyte
Sult6b2	chr6	7.36461e-54	1.69496e-49	2.82121	0.91	0.564	4_Enterocyte
Timp3	chr10	5.37674e-53	1.23746e-48	-1.68388	0.576	0.954	4_Enterocyte
Fga	chr3	6.61506e-53	1.52246e-48	3.68302	0.638	0.106	4_Enterocyte
Klf3	chr5	4.85122e-52	1.11651e-47	1.28352	0.981	0.812	4_Enterocyte
Chac1	chr2	2.02363e-51	4.65738e-47	3.95606	0.557	0.046	4_Enterocyte
Gch1	chr14	2.16149e-51	4.97466e-47	1.37511	0.975	0.825	4_Enterocyte
Gm26620	chr1	3.73246e-51	8.59027e-47	-2.62354	0.198	0.732	4_Enterocyte
Anks4b	chr7	9.02265e-51	2.07656e-46	-1.36296	0.728	0.974	4_Enterocyte
Bcl3	chr7	1.5852e-49	3.64834e-45	3.2753	0.619	0.108	4_Enterocyte
Trim15	chr17	2.41597e-49	5.56036e-45	2.16069	0.83	0.425	4_Enterocyte
Mgam	chr6	6.48753e-49	1.49311e-44	1.2381	0.997	0.992	4_Enterocyte
Clic5	chr17	1.45687e-48	3.35298e-44	-1.25449	0.817	0.987	4_Enterocyte
Junb	chr8	2.75346e-48	6.33708e-44	1.86085	0.885	0.554	4_Enterocyte
Sgk1	chr10	4.50835e-48	1.0376e-43	-1.48748	0.663	0.969	4_Enterocyte
Tes	chr6	1.45312e-46	3.34436e-42	1.57711	0.907	0.668	4_Enterocyte
Gpx2	chr12	1.86683e-46	4.29651e-42	4.70287	0.554	0.077	4_Enterocyte
Lgmn	chr12	4.27361e-46	9.83571e-42	1.21028	1	0.943	4_Enterocyte
Selenoi	chr5	5.50109e-46	1.26607e-41	1.33919	0.963	0.871	4_Enterocyte
Asap1	chr15	1.07988e-44	2.48534e-40	2.15824	0.827	0.479	4_Enterocyte
Nfkbia	chr12	1.6626e-44	3.82648e-40	1.8254	0.907	0.675	4_Enterocyte
Tifa	chr3	2.30312e-44	5.30062e-40	1.37144	0.963	0.809	4_Enterocyte
Fgf15	chr7	7.45407e-44	1.71555e-39	-1.82716	0.449	0.871	4_Enterocyte
Mecom	chr3	2.47444e-43	5.69491e-39	1.60375	0.941	0.727	4_Enterocyte
Chka	chr19	1.07876e-42	2.48276e-38	1.17632	1	0.987	4_Enterocyte
Cd55	chr1	1.09316e-42	2.51592e-38	2.18138	0.802	0.497	4_Enterocyte
Itga2	chr13	1.35033e-42	3.10778e-38	2.98514	0.622	0.149	4_Enterocyte
Krt23	chr11	2.26052e-42	5.20258e-38	4.33693	0.471	0.039	4_Enterocyte
Cebpb	chr2	2.71725e-42	6.25376e-38	1.24705	0.963	0.874	4_Enterocyte
Tbc1d1	chr5	6.23614e-41	1.43525e-36	-1.13699	0.858	0.992	4_Enterocyte
Socs3	chr11	1.7295e-40	3.98044e-36	2.61245	0.653	0.198	4_Enterocyte
Gprin3	chr6	2.44233e-40	5.62103e-36	-2.53343	0.167	0.644	4_Enterocyte
Tnfaip8	chr18	7.57395e-40	1.74315e-35	2.88866	0.663	0.24	4_Enterocyte
Ceacam1	chr7	1.48807e-39	3.4248e-35	1.87733	0.839	0.567	4_Enterocyte
Slc34a2	chr5	1.6614e-39	3.82371e-35	-1.26303	0.715	0.951	4_Enterocyte
B4galt6	chr18	1.89256e-39	4.35572e-35	2.008	0.762	0.381	4_Enterocyte
Maml2	chr9	2.97074e-39	6.83716e-35	-3.32793	0.115	0.572	4_Enterocyte
Stat3	chr11	7.7474e-39	1.78306e-34	1.18146	0.941	0.832	4_Enterocyte
Nfe2l2	chr2	1.63707e-38	3.76771e-34	-1.11764	0.718	0.959	4_Enterocyte
Slc7a1	chr5	9.92296e-38	2.28377e-33	1.92692	0.712	0.255	4_Enterocyte
Id2	chr12	1.23572e-37	2.84402e-33	-1.2466	0.613	0.959	4_Enterocyte
Ptpn22	chr3	2.27319e-37	5.23176e-33	3.54832	0.452	0.046	4_Enterocyte
Il4ra	chr7	5.52677e-37	1.27199e-32	1.87221	0.746	0.343	4_Enterocyte
Mthfd2	chr6	8.30252e-37	1.91082e-32	1.7769	0.765	0.376	4_Enterocyte
Eif2s2	chr2	1.0082e-36	2.32037e-32	1.03141	0.991	0.951	4_Enterocyte
Fbxl5	chr5	1.61575e-36	3.71866e-32	1.51186	0.882	0.624	4_Enterocyte
Zc3hav1	chr6	1.79785e-36	4.13776e-32	1.57307	0.864	0.588	4_Enterocyte
Bhlhe40	chr6	2.44647e-36	5.63055e-32	1.05993	0.954	0.82	4_Enterocyte
Sapcd2	chr2	5.48496e-36	1.26236e-31	-1.9041	0.3	0.735	4_Enterocyte
B4galt1	chr4	8.89674e-36	2.04759e-31	2.81049	0.533	0.113	4_Enterocyte
Hivep2	chr10	1.06686e-35	2.45538e-31	2.20994	0.647	0.204	4_Enterocyte
Gmds	chr13	2.63702e-35	6.0691e-31	1.54644	0.969	0.951	4_Enterocyte
Gclc	chr9	3.23262e-35	7.43987e-31	1.76048	0.817	0.508	4_Enterocyte
Mir99ahg	chr16	4.50637e-35	1.03714e-30	-1.44863	0.598	0.907	4_Enterocyte
Fosl2	chr5	6.23193e-35	1.43428e-30	2.04675	0.641	0.204	4_Enterocyte
Mthfd1l	chr10	4.26952e-34	9.8263e-30	1.77372	0.759	0.394	4_Enterocyte
St3gal6	chr16	4.90851e-34	1.12969e-29	-1.47606	0.409	0.825	4_Enterocyte
Epas1	chr17	7.31118e-34	1.68267e-29	2.52143	0.548	0.137	4_Enterocyte
Raph1	chr1	7.40375e-34	1.70397e-29	1.55108	0.824	0.505	4_Enterocyte
Pde4dip	chr3	1.60857e-33	3.70213e-29	1.595	0.762	0.402	4_Enterocyte
Mxi1	chr19	1.84805e-33	4.25328e-29	-1.47576	0.455	0.83	4_Enterocyte
Gda	chr19	1.99502e-33	4.59153e-29	1.12477	0.981	0.91	4_Enterocyte
Card14	chr11	4.31099e-33	9.92174e-29	1.23817	0.91	0.683	4_Enterocyte
Capn15	chr17	7.50142e-33	1.72645e-28	-1.52795	0.378	0.804	4_Enterocyte
Ccdc88c	chr12	9.082e-33	2.09022e-28	-1.881	0.276	0.688	4_Enterocyte
Nr1i2	chr16	1.01017e-32	2.32491e-28	-1.32699	0.573	0.889	4_Enterocyte
Gm15675	chr1	1.97302e-32	4.54091e-28	3.1466	0.48	0.101	4_Enterocyte
Gm2061	chr1	2.05433e-32	4.72805e-28	-1.09192	0.799	0.974	4_Enterocyte
Ptprg	chr14	6.09265e-32	1.40222e-27	1.50593	0.879	0.613	4_Enterocyte
Rhof	chr5	8.3382e-32	1.91904e-27	5.36045	0.331	0.01	4_Enterocyte
Prkaa2	chr4	1.30104e-31	2.99435e-27	1.36841	0.851	0.608	4_Enterocyte
Asns	chr6	1.96917e-31	4.53204e-27	1.77148	0.715	0.335	4_Enterocyte
Arhgef10l	chr4	2.3175e-31	5.33373e-27	6.04588	0.316	0.005	4_Enterocyte
Efnb2	chr8	3.16508e-31	7.28442e-27	2.22438	0.579	0.188	4_Enterocyte
Ndrg1	chr15	3.81026e-31	8.76931e-27	-1.43205	0.594	0.889	4_Enterocyte
Elf3	chr1	5.63626e-31	1.29718e-26	1.38803	0.867	0.662	4_Enterocyte
Dst	chr1	5.70084e-31	1.31205e-26	1.3753	0.879	0.678	4_Enterocyte
0610005C13Rik	chr7	6.82035e-31	1.5697e-26	-1.15862	0.625	0.894	4_Enterocyte
Phlda1	chr10	1.1442e-30	2.63338e-26	1.98345	0.678	0.304	4_Enterocyte
Shb	chr4	1.48037e-30	3.40708e-26	1.23916	0.854	0.634	4_Enterocyte
Ets2	chr16	1.49933e-30	3.4507e-26	1.44211	0.805	0.588	4_Enterocyte
Slc38a2	chr15	3.25245e-30	7.48552e-26	1.36595	0.793	0.428	4_Enterocyte
Ccnjl	chr11	3.715e-30	8.55007e-26	2.06598	0.61	0.224	4_Enterocyte
Bend7	chr2	4.46473e-30	1.02756e-25	-1.0086	0.746	0.941	4_Enterocyte
Mertk	chr2	5.19875e-30	1.19649e-25	-1.50241	0.48	0.82	4_Enterocyte
E230016M11Rik	chr6	6.19065e-30	1.42478e-25	-1.75913	0.307	0.696	4_Enterocyte
Errfi1	chr4	7.97045e-30	1.8344e-25	1.31149	0.864	0.603	4_Enterocyte
Zfp703	chr8	1.08354e-29	2.49378e-25	1.89758	0.635	0.258	4_Enterocyte
Cobl	chr11	1.33633e-29	3.07557e-25	-1.72753	0.368	0.742	4_Enterocyte
Slc9a3	chr13	1.44627e-29	3.3286e-25	2.4827	0.628	0.278	4_Enterocyte
Atp8b1	chr18	1.91993e-29	4.41872e-25	1.07752	0.916	0.737	4_Enterocyte
Dazap1	chr10	2.81932e-29	6.48867e-25	-1.07871	0.693	0.894	4_Enterocyte
Ptk6	chr2	3.26621e-29	7.51718e-25	3.28082	0.39	0.052	4_Enterocyte
Stk40	chr4	3.31192e-29	7.62239e-25	1.90044	0.613	0.232	4_Enterocyte
Atp10b	chr11	3.86414e-29	8.89331e-25	4.30494	0.375	0.046	4_Enterocyte
Fkbp5	chr17	5.72449e-29	1.31749e-24	-2.58097	0.127	0.508	4_Enterocyte
Tsc22d3	chrX	7.13562e-29	1.64226e-24	-2.00397	0.211	0.601	4_Enterocyte
Itprid2	chr2	8.07942e-29	1.85948e-24	1.32712	0.833	0.598	4_Enterocyte
Midn	chr10	9.13811e-29	2.10313e-24	1.03857	0.913	0.737	4_Enterocyte
Clic4	chr4	1.15562e-28	2.65965e-24	1.78576	0.743	0.415	4_Enterocyte
Lhfpl2	chr13	1.73032e-28	3.98234e-24	2.25338	0.526	0.152	4_Enterocyte
Dnajc11	chr4	1.82858e-28	4.20847e-24	-1.17975	0.601	0.869	4_Enterocyte
Atp11b	chr3	2.74624e-28	6.32048e-24	1.08577	0.926	0.781	4_Enterocyte
Tbc1d10a	chr11	3.53029e-28	8.12496e-24	-1.53016	0.356	0.719	4_Enterocyte
Gars	chr6	3.74069e-28	8.60921e-24	1.22459	0.867	0.572	4_Enterocyte
Sgpp2	chr1	5.04486e-28	1.16107e-23	1.05749	0.907	0.753	4_Enterocyte
Abcd4	chr12	5.10241e-28	1.17432e-23	-1.67346	0.26	0.649	4_Enterocyte
Sdccag8	chr1	5.68579e-28	1.30858e-23	-1.22828	0.508	0.822	4_Enterocyte
Zfp36l1	chr12	6.08684e-28	1.40089e-23	1.5431	0.777	0.49	4_Enterocyte
Mon2	chr10	6.84861e-28	1.57621e-23	1.46938	0.786	0.521	4_Enterocyte
Rmnd5a	chr6	7.2608e-28	1.67107e-23	-1.35547	0.48	0.812	4_Enterocyte
Ehd4	chr2	8.41968e-28	1.93779e-23	1.42139	0.765	0.418	4_Enterocyte
Acsl3	chr1	9.01867e-28	2.07565e-23	1.24009	0.889	0.745	4_Enterocyte
Rab42	chr4	1.52562e-27	3.51121e-23	-1.96011	0.226	0.601	4_Enterocyte
Hnf4a	chr2	1.82661e-27	4.20395e-23	-1.33362	0.477	0.799	4_Enterocyte
Actn1	chr12	2.14664e-27	4.94049e-23	1.44815	0.789	0.503	4_Enterocyte
Camk2n1	chr4	2.33027e-27	5.36311e-23	1.10882	0.854	0.588	4_Enterocyte
Acadsb	chr7	2.57727e-27	5.93159e-23	2.43716	0.489	0.134	4_Enterocyte
Lratd1	chr12	5.13976e-27	1.18292e-22	2.22337	0.533	0.173	4_Enterocyte
Snhg3	chr4	5.22085e-27	1.20158e-22	-1.57501	0.297	0.673	4_Enterocyte
Ppara	chr15	5.27645e-27	1.21438e-22	-1.52118	0.393	0.729	4_Enterocyte
Esyt2	chr12	5.40488e-27	1.24393e-22	1.38535	0.845	0.644	4_Enterocyte
Nfkbiz	chr16	7.18571e-27	1.65379e-22	1.88975	0.598	0.227	4_Enterocyte
Lrrc1	chr9	2.12255e-26	4.88506e-22	1.04466	0.907	0.732	4_Enterocyte
Klf4	chr4	2.20588e-26	5.07684e-22	1.19266	0.864	0.642	4_Enterocyte
Lmo7	chr14	6.87586e-26	1.58248e-21	1.20061	0.895	0.765	4_Enterocyte
Reps2	chrX	9.51763e-26	2.19048e-21	2.11633	0.56	0.211	4_Enterocyte
Gm16685	chr3	1.07387e-25	2.47152e-21	2.90195	0.39	0.07	4_Enterocyte
Fam20b	chr1	2.67242e-25	6.15058e-21	-1.00589	0.576	0.889	4_Enterocyte
Fam3b	chr16	5.65425e-25	1.30133e-20	4.73329	0.282	0.015	4_Enterocyte
Pld1	chr3	9.30497e-25	2.14154e-20	1.14649	0.848	0.67	4_Enterocyte
Ctps	chr4	9.8657e-25	2.27059e-20	4.43445	0.285	0.018	4_Enterocyte
Ptpn12	chr5	1.1447e-24	2.63452e-20	1.82336	0.604	0.265	4_Enterocyte
Emp1	chr6	1.25556e-24	2.88967e-20	1.61668	0.669	0.343	4_Enterocyte
Rbp2	chr9	2.16442e-24	4.98142e-20	-1.22574	0.929	0.982	4_Enterocyte
Piga	chrX	3.18757e-24	7.33619e-20	2.02351	0.492	0.149	4_Enterocyte
Nfil3	chr13	3.83018e-24	8.81516e-20	2.03504	0.489	0.147	4_Enterocyte
Synpo	chr18	4.38188e-24	1.00849e-19	-1.20036	0.433	0.776	4_Enterocyte
Tmem52	chr4	5.10698e-24	1.17537e-19	-1.24137	0.502	0.768	4_Enterocyte
Maff	chr15	1.00546e-23	2.31408e-19	1.43785	0.656	0.299	4_Enterocyte
Slc5a8	chr10	1.10232e-23	2.53699e-19	1.6554	0.628	0.281	4_Enterocyte
Pdgfa	chr5	1.72173e-23	3.96256e-19	-1.26765	0.39	0.735	4_Enterocyte
Zfyve9	chr4	2.0328e-23	4.67849e-19	-1.16188	0.486	0.812	4_Enterocyte
C1galt1	chr6	2.32207e-23	5.34424e-19	1.11652	0.842	0.719	4_Enterocyte
Efna1	chr3	2.77769e-23	6.39286e-19	1.40976	0.703	0.394	4_Enterocyte
Gab3	chrX	5.13362e-23	1.1815e-18	-2.39369	0.121	0.451	4_Enterocyte
Rnf103	chr6	6.56338e-23	1.51056e-18	-1.07845	0.628	0.861	4_Enterocyte
Pacc1	chr1	8.33036e-23	1.91723e-18	-2.35094	0.105	0.436	4_Enterocyte
Gpat3	chr5	1.09479e-22	2.51966e-18	1.1531	0.836	0.631	4_Enterocyte
Cdkn2b	chr4	1.29308e-22	2.97603e-18	-1.59278	0.282	0.629	4_Enterocyte
Map3k13	chr16	1.51347e-22	3.48325e-18	-1.52666	0.334	0.657	4_Enterocyte
Trib3	chr2	1.58344e-22	3.64428e-18	2.37205	0.406	0.098	4_Enterocyte
Ppcs	chr4	1.77217e-22	4.07866e-18	-1.23077	0.424	0.75	4_Enterocyte
Ccdc186	chr19	1.81824e-22	4.18467e-18	1.07071	0.842	0.606	4_Enterocyte
Ier3	chr17	5.72985e-22	1.31872e-17	1.70277	0.594	0.278	4_Enterocyte
Plec	chr15	6.05838e-22	1.39434e-17	1.05191	0.854	0.716	4_Enterocyte
Mxd1	chr6	6.67933e-22	1.53725e-17	1.58484	0.647	0.348	4_Enterocyte
Ptprr	chr10	6.75471e-22	1.5546e-17	2.2577	0.418	0.111	4_Enterocyte
Fgd6	chr10	9.12081e-22	2.09916e-17	1.72777	0.551	0.222	4_Enterocyte
Cars	chr7	1.05889e-21	2.43703e-17	1.86859	0.492	0.173	4_Enterocyte
Arhgef28	chr13	1.27125e-21	2.92579e-17	-2.2704	0.118	0.436	4_Enterocyte
Psat1	chr19	2.16724e-21	4.98791e-17	2.96496	0.282	0.028	4_Enterocyte
Hbegf	chr18	2.45426e-21	5.64848e-17	1.5053	0.718	0.451	4_Enterocyte
E2f3	chr13	3.01575e-21	6.94075e-17	1.55403	0.607	0.291	4_Enterocyte
Rps27rt	chr9	3.59874e-21	8.2825e-17	1.68154	0.523	0.196	4_Enterocyte
Gm3054	chr5	4.14939e-21	9.54982e-17	3.30266	0.276	0.028	4_Enterocyte
Mat2a	chr6	4.65855e-21	1.07217e-16	1.27468	0.765	0.531	4_Enterocyte
Zfp36	chr7	4.95611e-21	1.14065e-16	1.09069	0.811	0.613	4_Enterocyte
Etnk2	chr1	5.31152e-21	1.22245e-16	2.90083	0.325	0.057	4_Enterocyte
Pdzd2	chr15	7.70314e-21	1.77288e-16	-1.2287	0.418	0.735	4_Enterocyte
Sbno2	chr10	1.09206e-20	2.51338e-16	1.7189	0.548	0.227	4_Enterocyte
Pdgfd	chr9	1.14693e-20	2.63966e-16	-1.84759	0.214	0.539	4_Enterocyte
Abhd15	chr11	1.65809e-20	3.81609e-16	-3.05741	0.04	0.314	4_Enterocyte
Phf10	chr17	1.68078e-20	3.86833e-16	1.23844	0.752	0.536	4_Enterocyte
Ifrd1	chr12	1.76717e-20	4.06714e-16	1.18426	0.82	0.662	4_Enterocyte
Chp2	chr7	1.84509e-20	4.24649e-16	-1.15793	0.424	0.75	4_Enterocyte
Dusp1	chr17	1.87381e-20	4.31258e-16	3.28558	0.291	0.041	4_Enterocyte
Jdp2	chr12	1.92535e-20	4.43119e-16	2.77759	0.313	0.052	4_Enterocyte
Gm49890	chr4	2.04759e-20	4.71253e-16	-1.97649	0.146	0.464	4_Enterocyte
Crem	chr18	2.45909e-20	5.6596e-16	1.82092	0.498	0.188	4_Enterocyte
Xkr9	chr1	2.47614e-20	5.69883e-16	-1.01409	0.573	0.812	4_Enterocyte
Tnfrsf21	chr17	3.03761e-20	6.99107e-16	2.53754	0.362	0.085	4_Enterocyte
Arl5b	chr2	4.00273e-20	9.21228e-16	1.31023	0.703	0.438	4_Enterocyte
Hk2	chr6	4.58371e-20	1.05494e-15	7.20704	0.198	0	4_Enterocyte
Ank3	chr10	4.76341e-20	1.0963e-15	-1.08451	0.44	0.771	4_Enterocyte
Ext1	chr15	6.74434e-20	1.55221e-15	1.1179	0.789	0.528	4_Enterocyte
Cgnl1	chr9	7.27157e-20	1.67355e-15	3.25245	0.272	0.034	4_Enterocyte
Gas2l3	chr10	9.26579e-20	2.13252e-15	1.87363	0.477	0.175	4_Enterocyte
Tcim	chr8	1.23414e-19	2.84038e-15	1.91723	0.508	0.216	4_Enterocyte
Ankrd37	chr8	1.51781e-19	3.49325e-15	-1.89302	0.204	0.508	4_Enterocyte
H1f4	chr13	1.7615e-19	4.05409e-15	-1.33981	0.316	0.642	4_Enterocyte
Plekha7	chr7	2.16993e-19	4.99408e-15	-1.00331	0.539	0.812	4_Enterocyte
Hif1a	chr12	2.45221e-19	5.64376e-15	1.10045	0.808	0.642	4_Enterocyte
Pard6b	chr2	2.54422e-19	5.85551e-15	1.31073	0.641	0.34	4_Enterocyte
Ormdl3	chr11	2.76968e-19	6.37441e-15	-1.33261	0.3	0.621	4_Enterocyte
Me2	chr18	5.16537e-19	1.18881e-14	-1.09196	0.446	0.74	4_Enterocyte
Hdac4	chr1	7.21544e-19	1.66063e-14	1.61816	0.511	0.209	4_Enterocyte
Arhgap10	chr8	8.99073e-19	2.06922e-14	-1.42874	0.313	0.613	4_Enterocyte
Gls	chr1	9.99081e-19	2.29939e-14	-1.11745	0.588	0.809	4_Enterocyte
Rnf125	chr18	1.01194e-18	2.32898e-14	2.38452	0.39	0.119	4_Enterocyte
Endod1	chr9	1.96998e-18	4.53391e-14	-1.19067	0.331	0.657	4_Enterocyte
Stom	chr2	2.16827e-18	4.99027e-14	2.72792	0.322	0.072	4_Enterocyte
Gask1b	chr3	2.20106e-18	5.06575e-14	1.67103	0.517	0.222	4_Enterocyte
Pfkfb4	chr9	2.84795e-18	6.55456e-14	1.41839	0.697	0.448	4_Enterocyte
Cdc37l1	chr19	3.1717e-18	7.29966e-14	-1.14844	0.539	0.771	4_Enterocyte
Dcc	chr18	3.68509e-18	8.48124e-14	2.25688	0.452	0.165	4_Enterocyte
Dock5	chr14	3.72624e-18	8.57594e-14	1.85968	0.48	0.193	4_Enterocyte
Ddhd2	chr8	4.57709e-18	1.05342e-13	-1.0707	0.461	0.729	4_Enterocyte
Nr2e3	chr9	4.59889e-18	1.05843e-13	-1.77313	0.214	0.508	4_Enterocyte
Cerk	chr15	4.66319e-18	1.07323e-13	4.92749	0.192	0.005	4_Enterocyte
Ethe1	chr7	4.94798e-18	1.13878e-13	1.769	0.474	0.191	4_Enterocyte
Spns2	chr11	5.11388e-18	1.17696e-13	-1.45107	0.251	0.554	4_Enterocyte
Wdr91	chr6	5.3618e-18	1.23402e-13	-1.87424	0.139	0.43	4_Enterocyte
Slc30a10	chr1	5.75062e-18	1.32351e-13	-1.20904	0.359	0.66	4_Enterocyte
9130008F23Rik	chr17	6.98031e-18	1.60652e-13	1.76068	0.433	0.149	4_Enterocyte
0610040J01Rik	chr5	7.91929e-18	1.82262e-13	1.13455	0.786	0.585	4_Enterocyte
Plekha6	chr1	1.62429e-17	3.7383e-13	1.39515	0.588	0.296	4_Enterocyte
Ptprj	chr2	1.82397e-17	4.19788e-13	1.3712	0.65	0.387	4_Enterocyte
Amot	chrX	2.42189e-17	5.57397e-13	1.82057	0.464	0.188	4_Enterocyte
Zfpm1	chr8	2.57932e-17	5.9363e-13	-1.29881	0.288	0.588	4_Enterocyte
4732463B04Rik	chr12	2.86466e-17	6.59302e-13	-1.89737	0.111	0.389	4_Enterocyte
Plk3	chr4	2.92506e-17	6.73202e-13	2.70674	0.288	0.057	4_Enterocyte
Ffar4	chr19	3.3869e-17	7.79494e-13	3.20794	0.226	0.023	4_Enterocyte
L3hypdh	chr12	3.57621e-17	8.23065e-13	-1.35697	0.313	0.595	4_Enterocyte
Noct	chr3	3.75264e-17	8.6367e-13	2.58645	0.313	0.072	4_Enterocyte
Plaur	chr7	3.94803e-17	9.08639e-13	5.1225	0.183	0.005	4_Enterocyte
Nlrp6	chr7	4.11562e-17	9.47211e-13	-2.24027	0.105	0.374	4_Enterocyte
Cftr	chr6	4.88736e-17	1.12483e-12	1.49122	0.579	0.289	4_Enterocyte
Fabp6	chr11	5.27232e-17	1.21342e-12	2.06861	0.675	0.41	4_Enterocyte
Pparg	chr6	5.94646e-17	1.36858e-12	1.06138	0.755	0.544	4_Enterocyte
Cdr2	chr7	6.09971e-17	1.40385e-12	-1.659	0.214	0.513	4_Enterocyte
Ccl25	chr8	6.19253e-17	1.42521e-12	-1.08949	0.749	0.899	4_Enterocyte
Nat8f4	chr6	1.20854e-16	2.78146e-12	1.75449	0.418	0.147	4_Enterocyte
Spsb1	chr4	1.64302e-16	3.78141e-12	-1.25611	0.266	0.564	4_Enterocyte
Rbp4	chr19	2.11312e-16	4.86335e-12	3.91478	0.211	0.021	4_Enterocyte
Dhrs9	chr2	2.14345e-16	4.93315e-12	3.51245	0.217	0.023	4_Enterocyte
Lmo4	chr3	2.32145e-16	5.34281e-12	1.12589	0.656	0.374	4_Enterocyte
Tigd2	chr6	2.81337e-16	6.47496e-12	-1.27714	0.313	0.593	4_Enterocyte
Daam1	chr12	2.88965e-16	6.65054e-12	1.07462	0.737	0.508	4_Enterocyte
Rab11fip3	chr17	2.94428e-16	6.77626e-12	-1.20528	0.322	0.598	4_Enterocyte
Smox	chr2	3.15025e-16	7.25029e-12	2.65356	0.269	0.052	4_Enterocyte
Prkag2	chr5	3.67839e-16	8.46582e-12	-1.10974	0.344	0.639	4_Enterocyte
Prom1	chr5	4.70618e-16	1.08313e-11	3.36138	0.248	0.041	4_Enterocyte
2010103J01Rik	chr1	4.79397e-16	1.10333e-11	-2.42664	0.062	0.302	4_Enterocyte
Tc2n	chr12	5.6115e-16	1.29149e-11	1.47644	0.585	0.335	4_Enterocyte
Vldlr	chr19	6.3031e-16	1.45066e-11	3.62207	0.201	0.018	4_Enterocyte
Tars	chr15	6.3272e-16	1.4562e-11	1.13494	0.675	0.42	4_Enterocyte
Gabrb3	chr7	8.56651e-16	1.97158e-11	-1.86259	0.155	0.423	4_Enterocyte
Ttc39c	chr18	8.84852e-16	2.03649e-11	-1.23408	0.285	0.57	4_Enterocyte
Naip3-ps1	chr13	9.68789e-16	2.22967e-11	-1.0956	0.356	0.644	4_Enterocyte
Kcns3	chr12	1.19469e-15	2.74958e-11	-1.10412	0.359	0.637	4_Enterocyte
Zc3h7a	chr16	1.20182e-15	2.766e-11	1.13677	0.693	0.49	4_Enterocyte
Kifc3	chr8	1.23953e-15	2.85279e-11	-1.11399	0.356	0.639	4_Enterocyte
Styk1	chr6	1.33449e-15	3.07132e-11	1.40636	0.502	0.227	4_Enterocyte
Hacd2	chr16	1.35497e-15	3.11846e-11	1.09026	0.752	0.559	4_Enterocyte
Tlcd1	chr11	2.1976e-15	5.05777e-11	-1.40641	0.201	0.479	4_Enterocyte
Cldn3	chr5	2.95504e-15	6.80102e-11	-1.2417	0.325	0.613	4_Enterocyte
Cachd1	chr4	3.12284e-15	7.18722e-11	-1.01181	0.415	0.683	4_Enterocyte
Marchf3	chr18	3.16701e-15	7.28888e-11	4.228	0.176	0.01	4_Enterocyte
Ppard	chr17	3.78973e-15	8.72207e-11	1.30696	0.542	0.276	4_Enterocyte
Afp	chr5	4.43384e-15	1.02045e-10	1.30892	0.526	0.24	4_Enterocyte
Traf4	chr11	4.74018e-15	1.09095e-10	-1.03825	0.427	0.675	4_Enterocyte
Vopp1	chr6	4.83854e-15	1.11359e-10	2.48691	0.254	0.049	4_Enterocyte
Hnf1a	chr5	4.99535e-15	1.14968e-10	-1.36351	0.226	0.5	4_Enterocyte
Gm47889	chr10	5.08076e-15	1.16934e-10	-1.77987	0.142	0.399	4_Enterocyte
Pfkfb3	chr2	6.49815e-15	1.49555e-10	1.03722	0.731	0.51	4_Enterocyte
Fgb	chr3	6.87312e-15	1.58185e-10	2.4908	0.35	0.119	4_Enterocyte
Ankrd44	chr1	7.76462e-15	1.78703e-10	-1.35636	0.288	0.549	4_Enterocyte
Wipf3	chr6	8.58619e-15	1.97611e-10	-1.12606	0.263	0.552	4_Enterocyte
Tef	chr15	9.86313e-15	2.27e-10	-1.46452	0.195	0.461	4_Enterocyte
Rnf145	chr11	1.05101e-14	2.4189e-10	1.81632	0.331	0.098	4_Enterocyte
Hipk1	chr3	1.06331e-14	2.4472e-10	1.26886	0.598	0.345	4_Enterocyte
Zdhhc19	chr16	1.14797e-14	2.64206e-10	-1.30301	0.3	0.546	4_Enterocyte
Cd59a	chr2	1.17786e-14	2.71085e-10	-1.15347	0.279	0.559	4_Enterocyte
Mars1	chr10	1.18236e-14	2.72121e-10	1.59931	0.402	0.149	4_Enterocyte
Slc7a5	chr8	1.31145e-14	3.0183e-10	1.78936	0.356	0.119	4_Enterocyte
Palld	chr8	1.36265e-14	3.13614e-10	-1.03027	0.347	0.631	4_Enterocyte
Stc2	chr11	1.45027e-14	3.33781e-10	3.13899	0.204	0.026	4_Enterocyte
Fam53b	chr7	1.49744e-14	3.44636e-10	-1.60542	0.164	0.42	4_Enterocyte
Ptger4	chr15	1.62561e-14	3.74134e-10	1.59299	0.452	0.209	4_Enterocyte
Pck2	chr14	1.63501e-14	3.76296e-10	1.95136	0.328	0.101	4_Enterocyte
Heg1	chr16	1.78182e-14	4.10086e-10	2.13524	0.291	0.075	4_Enterocyte
Suco	chr1	1.81636e-14	4.18036e-10	1.02042	0.749	0.577	4_Enterocyte
Il18	chr9	3.47167e-14	7.99004e-10	1.11768	0.789	0.657	4_Enterocyte
Atf3	chr1	3.74402e-14	8.61687e-10	2.64303	0.235	0.044	4_Enterocyte
Zfp707	chr15	3.83915e-14	8.83581e-10	-1.94115	0.08	0.312	4_Enterocyte
Adgrl2	chr3	4.21724e-14	9.70598e-10	1.36606	0.579	0.345	4_Enterocyte
Plekhm1	chr11	6.05163e-14	1.39278e-09	1.49159	0.452	0.206	4_Enterocyte
Gatm	chr2	6.34604e-14	1.46054e-09	2.32224	0.297	0.082	4_Enterocyte
Tmem181c-ps	chr17	6.86857e-14	1.5808e-09	2.05179	0.279	0.07	4_Enterocyte
Slc26a3	chr12	6.9758e-14	1.60548e-09	-1.04643	0.498	0.724	4_Enterocyte
Pag1	chr3	1.00461e-13	2.3121e-09	1.81436	0.443	0.209	4_Enterocyte
Egr1	chr18	1.12016e-13	2.57805e-09	1.89758	0.334	0.111	4_Enterocyte
Atf5	chr7	1.26347e-13	2.90787e-09	1.38098	0.474	0.219	4_Enterocyte
9930012K11Rik	chr14	1.36051e-13	3.13121e-09	-2.67408	0.04	0.237	4_Enterocyte
Apcdd1	chr18	1.55402e-13	3.57659e-09	-2.54283	0.046	0.247	4_Enterocyte
Pip4k2a	chr2	1.58067e-13	3.63792e-09	2.16264	0.337	0.121	4_Enterocyte
Neurl3	chr1	1.69485e-13	3.90069e-09	-3.58097	0.022	0.201	4_Enterocyte
Nr5a2	chr1	2.34034e-13	5.3863e-09	-1.12055	0.362	0.603	4_Enterocyte
Paqr7	chr4	2.85314e-13	6.56651e-09	-1.69241	0.136	0.374	4_Enterocyte
Msrb3	chr10	2.99288e-13	6.88812e-09	1.38	0.511	0.265	4_Enterocyte
Dusp14	chr11	3.04108e-13	6.99904e-09	1.59922	0.421	0.188	4_Enterocyte
Slc2a2	chr3	3.15637e-13	7.26439e-09	-1.39915	0.232	0.492	4_Enterocyte
Itgav	chr2	3.37093e-13	7.7582e-09	1.0779	0.656	0.446	4_Enterocyte
Susd1	chr4	3.68892e-13	8.49006e-09	-1.198	0.279	0.534	4_Enterocyte
Deptor	chr15	3.79113e-13	8.7253e-09	2.62067	0.248	0.059	4_Enterocyte
Osr2	chr15	4.15419e-13	9.56088e-09	-1.10249	0.316	0.564	4_Enterocyte
Tmigd1	chr11	4.51288e-13	1.03864e-08	1.24612	0.743	0.629	4_Enterocyte
Zfp768	chr7	6.14868e-13	1.41512e-08	-1.60995	0.167	0.402	4_Enterocyte
Grb10	chr11	7.12746e-13	1.64038e-08	1.13043	0.545	0.299	4_Enterocyte
Slc7a11	chr3	7.64845e-13	1.76029e-08	4.46092	0.139	0.005	4_Enterocyte
Siah2	chr3	8.38455e-13	1.9297e-08	1.42086	0.43	0.196	4_Enterocyte
Zfp467	chr6	1.09227e-12	2.51387e-08	-1.05741	0.359	0.593	4_Enterocyte
Sesn2	chr4	1.25638e-12	2.89157e-08	1.28479	0.477	0.237	4_Enterocyte
Cpm	chr10	1.39677e-12	3.21466e-08	-1.30837	0.211	0.454	4_Enterocyte
Sik1	chr17	1.47752e-12	3.40052e-08	2.42499	0.214	0.041	4_Enterocyte
Adam9	chr8	1.50642e-12	3.46702e-08	1.09399	0.563	0.32	4_Enterocyte
Tusc1	chr4	1.54272e-12	3.55058e-08	-1.28567	0.211	0.454	4_Enterocyte
Trak1	chr9	1.60667e-12	3.69775e-08	1.32706	0.406	0.17	4_Enterocyte
Mboat1	chr13	1.97814e-12	4.55268e-08	2.44085	0.241	0.059	4_Enterocyte
Gdf15	chr8	2.01681e-12	4.64168e-08	1.57264	0.316	0.103	4_Enterocyte
3110021N24Rik	chr4	2.08989e-12	4.80989e-08	-2.48271	0.037	0.219	4_Enterocyte
BC016579	chr16	2.89076e-12	6.65309e-08	1.24524	0.48	0.242	4_Enterocyte
Gm42528	chr5	3.08804e-12	7.10712e-08	4.23415	0.133	0.005	4_Enterocyte
Gm43189	chr3	3.34031e-12	7.68773e-08	-3.71733	0.012	0.168	4_Enterocyte
Slc10a2	chr8	3.66493e-12	8.43484e-08	3.76702	0.139	0.008	4_Enterocyte
Fgfrl1	chr5	4.02164e-12	9.25581e-08	-1.59797	0.121	0.343	4_Enterocyte
Ell	chr8	4.60532e-12	1.05992e-07	1.15473	0.495	0.253	4_Enterocyte
Lrp4	chr2	5.57247e-12	1.2825e-07	-1.68544	0.124	0.34	4_Enterocyte
B3gnt7	chr1	5.93575e-12	1.36611e-07	4.43445	0.13	0.005	4_Enterocyte
Hax1	chr3	6.72232e-12	1.54714e-07	1.17526	0.464	0.227	4_Enterocyte
Bmp2	chr2	7.37922e-12	1.69833e-07	1.69013	0.313	0.108	4_Enterocyte
Dusp6	chr10	7.63036e-12	1.75613e-07	1.75219	0.297	0.098	4_Enterocyte
Tbc1d9	chr8	8.6404e-12	1.98859e-07	1.54769	0.402	0.191	4_Enterocyte
Tmem238l	chr11	9.87456e-12	2.27263e-07	1.74565	0.297	0.098	4_Enterocyte
Cyp2j8	chr4	1.01068e-11	2.32607e-07	-2.81077	0.037	0.209	4_Enterocyte
Atp2c2	chr8	1.17425e-11	2.70253e-07	4.43445	0.127	0.005	4_Enterocyte
Celf2	chr2	1.18721e-11	2.73236e-07	1.01697	0.622	0.397	4_Enterocyte
Csgalnact1	chr8	1.23412e-11	2.84032e-07	1.63757	0.319	0.113	4_Enterocyte
Usp43	chr11	1.26622e-11	2.91421e-07	1.28518	0.458	0.232	4_Enterocyte
Ppp1r15a	chr7	1.4037e-11	3.23061e-07	2.71518	0.192	0.036	4_Enterocyte
Bex1	chrX	1.54259e-11	3.55028e-07	1.46212	0.421	0.201	4_Enterocyte
Defa24	chr8	1.72711e-11	3.97495e-07	1.38651	0.387	0.168	4_Enterocyte
Elmsan1	chr12	1.75122e-11	4.03042e-07	1.01979	0.536	0.302	4_Enterocyte
Dnajb3	chr1	2.23835e-11	5.15156e-07	-1.82037	0.09	0.289	4_Enterocyte
Aspa	chr11	2.6108e-11	6.00876e-07	-1.74404	0.111	0.317	4_Enterocyte
Slc25a4	chr8	2.79709e-11	6.4375e-07	-1.4195	0.254	0.469	4_Enterocyte
Fbxo21	chr5	2.94707e-11	6.78268e-07	-1.3897	0.164	0.384	4_Enterocyte
Reg3a	chr6	3.05302e-11	7.02654e-07	5.54992	0.108	0	4_Enterocyte
Gjb1	chrX	4.56461e-11	1.05055e-06	1.08764	0.533	0.312	4_Enterocyte
Paqr9	chr9	4.7614e-11	1.09584e-06	-3.10471	0.025	0.178	4_Enterocyte
Fam129a	chr1	4.92022e-11	1.13239e-06	3.13242	0.161	0.023	4_Enterocyte
Ucp2	chr7	5.17115e-11	1.19014e-06	-1.05561	0.359	0.575	4_Enterocyte
Gas2	chr7	5.48178e-11	1.26163e-06	-1.09588	0.266	0.495	4_Enterocyte
Gm13912	chr2	6.03979e-11	1.39006e-06	5.90838	0.105	0	4_Enterocyte
Flvcr1	chr1	6.14355e-11	1.41394e-06	-1.0165	0.402	0.613	4_Enterocyte
Btg2	chr1	6.18174e-11	1.42273e-06	2.69748	0.146	0.015	4_Enterocyte
Syne1	chr10	6.50104e-11	1.49621e-06	-1.06715	0.266	0.503	4_Enterocyte
Strip2	chr6	7.50309e-11	1.72684e-06	-2.52903	0.043	0.209	4_Enterocyte
Fam13a	chr6	7.54387e-11	1.73622e-06	-3.68967	0.015	0.157	4_Enterocyte
Rnf24	chr2	8.78007e-11	2.02073e-06	1.80179	0.276	0.093	4_Enterocyte
Nectin1	chr9	9.54519e-11	2.19683e-06	-1.17958	0.232	0.454	4_Enterocyte
Dgkg	chr16	1.08408e-10	2.49502e-06	-1.34751	0.223	0.436	4_Enterocyte
Sorbs2	chr8	1.20217e-10	2.76679e-06	-1.4344	0.161	0.369	4_Enterocyte
Tenm3	chr8	1.21432e-10	2.79475e-06	-1.78934	0.102	0.296	4_Enterocyte
Nox1	chrX	1.37107e-10	3.15552e-06	-1.57342	0.096	0.291	4_Enterocyte
Gxylt1	chr15	1.47976e-10	3.40566e-06	1.07462	0.529	0.314	4_Enterocyte
Bcl9	chr3	1.50123e-10	3.45508e-06	-1.2026	0.226	0.441	4_Enterocyte
Cmpk2	chr12	1.53045e-10	3.52233e-06	-1.37151	0.068	0.25	4_Enterocyte
Svil	chr18	1.54996e-10	3.56723e-06	-1.00606	0.325	0.557	4_Enterocyte
Sfn	chr4	1.57776e-10	3.63122e-06	1.50447	0.449	0.25	4_Enterocyte
Xk	chrX	1.57805e-10	3.63187e-06	1.13899	0.517	0.309	4_Enterocyte
Nedd9	chr13	1.69826e-10	3.90855e-06	-1.16529	0.204	0.428	4_Enterocyte
Apobec1	chr6	2.14347e-10	4.9332e-06	1.02092	0.567	0.376	4_Enterocyte
Sprr2a3	chr3	2.46777e-10	5.67957e-06	4.40203	0.167	0.031	4_Enterocyte
Clasp2	chr9	2.59681e-10	5.97656e-06	1.15139	0.554	0.358	4_Enterocyte
Ttr	chr18	3.16335e-10	7.28046e-06	1.1334	0.898	0.835	4_Enterocyte
Tsc22d3	chrX	4.3288e-70	9.96274e-66	-3.81332	0.075	0.706	5_Enterocyte
Gprin3	chr6	1.75402e-67	4.03688e-63	-3.94755	0.061	0.647	5_Enterocyte
Sapcd2	chr2	1.3274e-64	3.05501e-60	-3.4854	0.104	0.765	5_Enterocyte
Gab3	chrX	6.89245e-62	1.5863e-57	-4.34711	0.04	0.529	5_Enterocyte
Tm4sf20	chr1	2.94386e-53	6.7753e-49	4.45211	1	0.929	5_Enterocyte
Reg3b	chr6	1.86771e-52	4.29854e-48	4.52604	1	0.953	5_Enterocyte
Fam162a	chr16	2.51773e-52	5.79456e-48	3.99748	0.998	0.659	5_Enterocyte
Ccdc88c	chr12	2.79261e-51	6.4272e-47	-3.32035	0.095	0.659	5_Enterocyte
S100a10	chr3	5.0185e-51	1.15501e-46	2.45785	1	1	5_Enterocyte
Muc3	chr5	3.59853e-49	8.28202e-45	4.04671	0.986	0.341	5_Enterocyte
Gclc	chr9	5.22341e-49	1.20217e-44	3.80054	0.995	0.482	5_Enterocyte
Tmem37	chr1	1.23125e-48	2.83373e-44	-1.5904	0.998	1	5_Enterocyte
Rab30	chr7	2.06078e-48	4.74289e-44	3.94056	0.988	0.624	5_Enterocyte
Plscr1	chr9	1.09398e-47	2.51781e-43	2.69391	0.998	0.776	5_Enterocyte
Cd55	chr1	7.18619e-46	1.6539e-41	3.51503	0.988	0.612	5_Enterocyte
Cdkn2b	chr4	1.56339e-45	3.59815e-41	-3.4901	0.075	0.565	5_Enterocyte
Neat1	chr19	5.98965e-45	1.37852e-40	2.52256	0.999	0.812	5_Enterocyte
Muc13	chr16	1.19431e-44	2.74871e-40	1.19418	1	1	5_Enterocyte
Gpx2	chr12	1.36167e-44	3.13388e-40	5.28777	0.947	0.188	5_Enterocyte
Hadh	chr3	4.27948e-44	9.84923e-40	-1.16147	0.994	1	5_Enterocyte
Klf6	chr13	1.01338e-43	2.33228e-39	3.05218	0.979	0.506	5_Enterocyte
Prr5	chr15	2.04383e-43	4.70387e-39	-2.35655	0.458	0.976	5_Enterocyte
Gch1	chr14	3.41486e-43	7.85931e-39	2.02442	0.999	0.871	5_Enterocyte
Card14	chr11	4.57663e-43	1.05331e-38	2.52551	0.988	0.612	5_Enterocyte
Gfpt1	chr6	8.72628e-43	2.00835e-38	2.80113	0.969	0.518	5_Enterocyte
Krt18	chr15	1.28524e-42	2.95799e-38	1.40421	1	1	5_Enterocyte
Papss1	chr3	1.776e-42	4.08746e-38	-1.84796	0.773	1	5_Enterocyte
Clic5	chr17	2.24381e-42	5.16413e-38	-2.14614	0.614	0.976	5_Enterocyte
Trim15	chr17	3.8394e-42	8.83637e-38	3.07807	0.97	0.459	5_Enterocyte
Chpt1	chr10	6.88911e-42	1.58553e-37	-1.33853	0.998	1	5_Enterocyte
B4galt6	chr18	9.04603e-42	2.08194e-37	3.84526	0.931	0.2	5_Enterocyte
Selenoi	chr5	2.19186e-41	5.04456e-37	2.10999	1	0.871	5_Enterocyte
Asap1	chr15	2.38333e-41	5.48524e-37	3.24703	0.96	0.4	5_Enterocyte
Ceacam1	chr7	9.77398e-41	2.24948e-36	2.6527	0.975	0.694	5_Enterocyte
Id1	chr2	1.18327e-40	2.72329e-36	4.73628	0.907	0.106	5_Enterocyte
Plagl2	chr2	3.46566e-40	7.97623e-36	-1.97288	0.432	0.976	5_Enterocyte
Tes	chr6	9.28617e-40	2.13721e-35	2.21331	0.981	0.671	5_Enterocyte
Clca4b	chr3	1.11484e-39	2.56581e-35	1.44037	1	1	5_Enterocyte
Tbc1d10a	chr11	1.45168e-39	3.34104e-35	-2.40239	0.271	0.859	5_Enterocyte
Sptlc2	chr12	2.33635e-39	5.3771e-35	1.53789	1	0.976	5_Enterocyte
Prr13	chr15	2.37903e-39	5.47533e-35	1.94142	0.993	0.918	5_Enterocyte
Sat1	chrX	2.82883e-39	6.51056e-35	1.15433	1	1	5_Enterocyte
Gm26620	chr1	8.626e-39	1.98527e-34	-3.33612	0.08	0.529	5_Enterocyte
Maml2	chr9	1.37409e-38	3.16247e-34	-3.86449	0.031	0.365	5_Enterocyte
Pacc1	chr1	7.69869e-38	1.77185e-33	-3.49577	0.04	0.4	5_Enterocyte
Smim24	chr10	8.59417e-38	1.97795e-33	-1.12548	0.996	1	5_Enterocyte
Hnf4aos	chr2	2.57837e-37	5.93413e-33	-3.31516	0.121	0.612	5_Enterocyte
Rps8	chr4	5.9441e-37	1.36804e-32	-1.013	1	1	5_Enterocyte
Xbp1	chr11	7.37256e-37	1.6968e-32	2.55991	0.948	0.424	5_Enterocyte
Serpinb1a	chr13	7.56868e-37	1.74193e-32	1.33823	1	1	5_Enterocyte
Reg3g	chr6	9.75226e-37	2.24448e-32	5.0421	0.925	0.388	5_Enterocyte
Tmem52	chr4	1.29907e-36	2.98981e-32	-2.32698	0.246	0.824	5_Enterocyte
Calr	chr8	1.38125e-36	3.17895e-32	-1.16835	0.997	1	5_Enterocyte
Tmc5	chr7	1.54858e-36	3.56406e-32	1.79439	0.99	0.812	5_Enterocyte
0610005C13Rik	chr7	1.5681e-36	3.60899e-32	-2.20319	0.364	0.941	5_Enterocyte
Guca2a	chr4	2.02941e-36	4.67069e-32	1.16543	1	1	5_Enterocyte
Nr1h4	chr10	2.78832e-36	6.41731e-32	-1.40701	0.938	1	5_Enterocyte
Tmem51	chr4	5.19379e-36	1.19535e-31	-1.70989	0.774	1	5_Enterocyte
Lmo7	chr14	6.15183e-36	1.41584e-31	2.26981	0.976	0.706	5_Enterocyte
Fabp2	chr3	9.93208e-36	2.28587e-31	-1.51952	0.999	1	5_Enterocyte
Abhd15	chr11	9.94623e-36	2.28913e-31	-3.94184	0.02	0.294	5_Enterocyte
Gm15675	chr1	1.17176e-35	2.69681e-31	4.22329	0.853	0.153	5_Enterocyte
Hs3st1	chr5	1.36234e-35	3.13543e-31	4.5553	0.838	0.106	5_Enterocyte
Tut7	chr13	1.65823e-35	3.81641e-31	1.9865	0.994	0.835	5_Enterocyte
Arhgef28	chr13	2.10881e-35	4.85342e-31	-3.00823	0.068	0.482	5_Enterocyte
Tifa	chr3	2.35037e-35	5.40938e-31	1.73518	0.989	0.812	5_Enterocyte
Prkag2	chr5	2.5567e-35	5.88425e-31	-2.58498	0.137	0.647	5_Enterocyte
Acot1	chr12	3.14849e-35	7.24624e-31	-1.99465	0.382	0.929	5_Enterocyte
Fos	chr12	5.27468e-35	1.21397e-30	4.77519	0.827	0.082	5_Enterocyte
Krt23	chr11	7.53606e-35	1.73442e-30	6.91513	0.794	0.012	5_Enterocyte
Acaa2	chr18	7.69983e-35	1.77212e-30	-1.23596	0.963	1	5_Enterocyte
St3gal6	chr16	8.20641e-35	1.88871e-30	-2.10492	0.343	0.894	5_Enterocyte
Cdkn1c	chr7	1.18017e-34	2.71617e-30	-1.16562	0.992	1	5_Enterocyte
Dusp12	chr1	3.02566e-34	6.96357e-30	-2.24697	0.336	0.882	5_Enterocyte
Itprid2	chr2	3.98531e-34	9.17218e-30	2.08531	0.966	0.671	5_Enterocyte
Cdh17	chr4	4.09996e-34	9.43606e-30	1.13802	1	1	5_Enterocyte
Klf5	chr14	4.46961e-34	1.02868e-29	1.27483	0.998	0.953	5_Enterocyte
Eps8	chr6	5.12398e-34	1.17928e-29	1.26857	1	1	5_Enterocyte
Dnajc11	chr4	5.43066e-34	1.24987e-29	-1.9438	0.424	0.929	5_Enterocyte
9930012K11Rik	chr14	6.14054e-34	1.41324e-29	-3.82154	0.021	0.294	5_Enterocyte
Dgat2	chr7	7.27811e-34	1.67506e-29	-1.09646	0.992	1	5_Enterocyte
Sdc4	chr2	7.8688e-34	1.811e-29	-1.7527	0.623	0.965	5_Enterocyte
Mir99ahg	chr16	9.4416e-34	2.17298e-29	-2.45399	0.248	0.788	5_Enterocyte
H2az2	chr11	1.24984e-33	2.8765e-29	-1.56897	0.729	0.988	5_Enterocyte
Errfi1	chr4	1.60542e-33	3.69487e-29	2.62665	0.934	0.4	5_Enterocyte
Phlda1	chr10	1.82736e-33	4.20567e-29	4.11188	0.84	0.129	5_Enterocyte
Pde3a	chr6	2.81748e-33	6.48443e-29	1.97032	0.991	0.859	5_Enterocyte
Atp8b1	chr18	3.20482e-33	7.37589e-29	1.92789	0.97	0.682	5_Enterocyte
Lgmn	chr12	4.74567e-33	1.09222e-28	1.83118	1	1	5_Enterocyte
Rpl10a	chr17	4.99906e-33	1.15053e-28	-1.11384	0.97	1	5_Enterocyte
Plekhg5	chr4	5.25193e-33	1.20873e-28	-2.18567	0.226	0.776	5_Enterocyte
Hif1a	chr12	5.30683e-33	1.22137e-28	2.41082	0.937	0.518	5_Enterocyte
Rac1	chr5	8.32999e-33	1.91715e-28	1.21654	0.998	0.953	5_Enterocyte
Slc34a2	chr5	1.54752e-32	3.56163e-28	-1.78001	0.624	0.976	5_Enterocyte
Raph1	chr1	1.70948e-32	3.93437e-28	2.26014	0.945	0.541	5_Enterocyte
Igsf9	chr1	3.63361e-32	8.36275e-28	-2.11141	0.347	0.859	5_Enterocyte
Dgkg	chr16	1.84832e-31	4.25392e-27	-3.05659	0.072	0.459	5_Enterocyte
Capn15	chr17	5.1724e-31	1.19043e-26	-2.03893	0.354	0.859	5_Enterocyte
Pls1	chr9	5.29667e-31	1.21903e-26	-1.24016	0.976	1	5_Enterocyte
Anxa2	chr9	5.47719e-31	1.26058e-26	1.43513	0.997	0.929	5_Enterocyte
Sgk1	chr10	1.31508e-30	3.02665e-26	-2.09623	0.467	0.929	5_Enterocyte
Rpl13	chr8	1.56043e-30	3.59133e-26	-1.0642	0.998	1	5_Enterocyte
Mon2	chr10	1.72101e-30	3.9609e-26	2.41418	0.896	0.4	5_Enterocyte
Smim1	chr4	2.22481e-30	5.12039e-26	-1.39631	0.806	0.988	5_Enterocyte
Timp3	chr10	2.75924e-30	6.35039e-26	-1.55827	0.631	0.988	5_Enterocyte
Tfg	chr16	3.74538e-30	8.62e-26	-1.14456	0.941	1	5_Enterocyte
Eif4ebp1	chr8	3.75724e-30	8.64729e-26	1.69277	0.975	0.765	5_Enterocyte
Hnrnpdl	chr5	4.28983e-30	9.87304e-26	-1.39076	0.761	1	5_Enterocyte
Cdr2	chr7	4.40389e-30	1.01355e-25	-3.07987	0.09	0.494	5_Enterocyte
Gda	chr19	5.15531e-30	1.18649e-25	1.77738	0.98	0.906	5_Enterocyte
Pld1	chr3	5.42738e-30	1.24911e-25	2.27758	0.924	0.471	5_Enterocyte
Zfp707	chr15	8.33576e-30	1.91848e-25	-3.22633	0.052	0.388	5_Enterocyte
Rpl3	chr15	8.34652e-30	1.92095e-25	-1.09724	0.993	1	5_Enterocyte
Fbxl5	chr5	1.12604e-29	2.59157e-25	2.04321	0.946	0.506	5_Enterocyte
Klf3	chr5	1.19137e-29	2.74195e-25	1.54223	0.986	0.859	5_Enterocyte
E230016M11Rik	chr6	1.55317e-29	3.57461e-25	-2.58506	0.165	0.635	5_Enterocyte
Atf4	chr15	2.17562e-29	5.00718e-25	1.80984	0.953	0.659	5_Enterocyte
Casp8	chr1	2.66548e-29	6.1346e-25	1.51478	0.98	0.835	5_Enterocyte
Zc3hav1	chr6	2.70552e-29	6.22676e-25	1.99326	0.945	0.612	5_Enterocyte
Gmds	chr13	4.02825e-29	9.27102e-25	1.92664	0.98	0.871	5_Enterocyte
B4galt1	chr4	5.7442e-29	1.32203e-24	3.71936	0.768	0.118	5_Enterocyte
Dynll2	chr11	7.75909e-29	1.78575e-24	-1.07143	0.928	1	5_Enterocyte
Lpin2	chr17	8.9427e-29	2.05816e-24	2.32711	0.933	0.518	5_Enterocyte
Rab42	chr4	1.07352e-28	2.4707e-24	-2.70957	0.087	0.482	5_Enterocyte
Nars	chr18	1.29181e-28	2.97309e-24	1.82183	0.957	0.612	5_Enterocyte
Ctdspl	chr9	1.96591e-28	4.52454e-24	-1.36299	0.826	1	5_Enterocyte
Klf4	chr4	2.54241e-28	5.85136e-24	2.0571	0.965	0.718	5_Enterocyte
Kcns3	chr12	4.20386e-28	9.67517e-24	-2.15881	0.229	0.718	5_Enterocyte
Nostrin	chr2	4.73817e-28	1.09049e-23	1.38844	0.986	0.788	5_Enterocyte
Tnfaip8	chr18	5.39475e-28	1.2416e-23	2.79503	0.838	0.318	5_Enterocyte
Abcd4	chr12	8.74836e-28	2.01343e-23	-2.8675	0.105	0.506	5_Enterocyte
Lypd8	chr11	9.94965e-28	2.28991e-23	-1.93749	0.644	0.965	5_Enterocyte
Itgav	chr2	1.1638e-27	2.67849e-23	2.23699	0.898	0.471	5_Enterocyte
Id2	chr12	1.18621e-27	2.73005e-23	-1.94476	0.448	0.894	5_Enterocyte
Dst	chr1	1.23936e-27	2.85239e-23	1.76628	0.954	0.741	5_Enterocyte
Fabp1	chr6	1.34048e-27	3.08511e-23	-2.21351	0.334	0.824	5_Enterocyte
Pfkfb3	chr2	1.88768e-27	4.3445e-23	2.55241	0.86	0.341	5_Enterocyte
Junb	chr8	1.95726e-27	4.50463e-23	1.9491	0.928	0.612	5_Enterocyte
Pglyrp1	chr7	2.92281e-27	6.72685e-23	-1.88729	0.417	0.871	5_Enterocyte
Rnasel	chr1	3.40681e-27	7.84078e-23	1.66322	0.959	0.694	5_Enterocyte
Rab3a	chr8	4.36625e-27	1.00489e-22	-4.94755	0.007	0.176	5_Enterocyte
Prpsap1	chr11	4.43367e-27	1.02041e-22	-1.57522	0.615	0.929	5_Enterocyte
Cldn3	chr5	4.97941e-27	1.14601e-22	-2.51445	0.148	0.588	5_Enterocyte
Ank3	chr10	5.32008e-27	1.22442e-22	-2.42977	0.19	0.647	5_Enterocyte
Ryr1	chr7	1.77649e-26	4.08859e-22	-3.97997	0.016	0.224	5_Enterocyte
Cyp2j8	chr4	1.77865e-26	4.09355e-22	-5.24301	0.005	0.153	5_Enterocyte
Lad1	chr1	2.51814e-26	5.7955e-22	-1.53278	0.551	0.941	5_Enterocyte
Azin1	chr15	2.6185e-26	6.02648e-22	2.57701	0.848	0.353	5_Enterocyte
Mxi1	chr19	3.91203e-26	9.00354e-22	-1.8711	0.295	0.788	5_Enterocyte
Ifrd1	chr12	6.34603e-26	1.46054e-21	2.15819	0.914	0.612	5_Enterocyte
Gna11	chr10	6.64166e-26	1.52858e-21	-1.31245	0.783	0.976	5_Enterocyte
Ap1ar	chr3	1.02719e-25	2.36408e-21	-1.29097	0.809	0.976	5_Enterocyte
Cs	chr10	1.16043e-25	2.67073e-21	1.26155	0.98	0.882	5_Enterocyte
Traf4	chr11	1.17046e-25	2.69381e-21	-2.32276	0.168	0.612	5_Enterocyte
Tgoln1	chr6	1.29817e-25	2.98773e-21	1.03483	0.998	0.953	5_Enterocyte
Mbd2	chr18	1.68901e-25	3.88725e-21	1.36637	0.987	0.812	5_Enterocyte
Trim2	chr3	1.75994e-25	4.05051e-21	-2.33206	0.254	0.706	5_Enterocyte
Socs3	chr11	1.78514e-25	4.1085e-21	3.07699	0.778	0.212	5_Enterocyte
Fam222a	chr5	1.9088e-25	4.39311e-21	-3.00952	0.043	0.329	5_Enterocyte
Creb3l3	chr10	1.90929e-25	4.39424e-21	1.0345	1	0.953	5_Enterocyte
Lhfpl2	chr13	1.98126e-25	4.55987e-21	2.66268	0.815	0.282	5_Enterocyte
Paqr9	chr9	2.37018e-25	5.45496e-21	-3.61497	0.031	0.282	5_Enterocyte
Hras	chr7	2.7361e-25	6.29714e-21	-1.20824	0.826	0.976	5_Enterocyte
Fga	chr3	2.87264e-25	6.61138e-21	3.65434	0.747	0.165	5_Enterocyte
Mxd1	chr6	3.19185e-25	7.34604e-21	2.40725	0.867	0.447	5_Enterocyte
Crem	chr18	3.32485e-25	7.65214e-21	3.15574	0.749	0.165	5_Enterocyte
Cxxc5	chr18	3.48812e-25	8.0279e-21	-1.57823	0.506	0.918	5_Enterocyte
L3hypdh	chr12	3.69766e-25	8.51017e-21	-2.52594	0.124	0.529	5_Enterocyte
Tmem86a	chr7	4.21553e-25	9.70205e-21	-2.67172	0.091	0.459	5_Enterocyte
Slc9a3	chr13	5.11601e-25	1.17745e-20	3.37015	0.754	0.165	5_Enterocyte
Nrn1	chr13	5.222e-25	1.20184e-20	-1.48883	0.74	0.965	5_Enterocyte
Gpd1	chr15	5.53039e-25	1.27282e-20	-1.5485	0.514	0.929	5_Enterocyte
Nfe2l2	chr2	7.92709e-25	1.82442e-20	-1.35566	0.77	0.976	5_Enterocyte
Rasa2	chr9	9.81506e-25	2.25894e-20	1.30379	0.969	0.882	5_Enterocyte
Esyt2	chr12	1.00733e-24	2.31838e-20	1.96455	0.904	0.541	5_Enterocyte
Pkdcc	chr17	1.03905e-24	2.39138e-20	-2.26318	0.172	0.612	5_Enterocyte
Pip4k2a	chr2	1.07404e-24	2.4719e-20	2.5984	0.818	0.306	5_Enterocyte
Gls	chr1	1.36646e-24	3.14491e-20	-1.96796	0.384	0.824	5_Enterocyte
Ankrd37	chr8	1.3685e-24	3.14961e-20	-2.76675	0.089	0.447	5_Enterocyte
Slc28a2	chr2	1.4335e-24	3.29919e-20	2.85856	0.891	0.529	5_Enterocyte
Epas1	chr17	1.54098e-24	3.54655e-20	3.08763	0.739	0.141	5_Enterocyte
Cgnl1	chr9	1.73273e-24	3.98788e-20	4.15574	0.677	0.047	5_Enterocyte
Klf12	chr14	1.86222e-24	4.2859e-20	-2.66769	0.108	0.494	5_Enterocyte
Cmtm8	chr9	2.34495e-24	5.3969e-20	-1.27064	0.72	0.953	5_Enterocyte
Pdp2	chr8	3.21986e-24	7.4105e-20	-3.10411	0.059	0.365	5_Enterocyte
Ptprg	chr14	3.27305e-24	7.53293e-20	2.14501	0.88	0.506	5_Enterocyte
Cubn	chr2	3.39572e-24	7.81526e-20	-1.2759	0.952	1	5_Enterocyte
Eif2s2	chr2	4.2226e-24	9.7183e-20	1.20037	0.991	0.929	5_Enterocyte
Mafb	chr2	5.62893e-24	1.2955e-19	-1.40701	0.651	0.965	5_Enterocyte
Calm2	chr17	5.66092e-24	1.30286e-19	-1.11402	0.862	1	5_Enterocyte
Sdccag8	chr1	6.11256e-24	1.40681e-19	-2.04111	0.272	0.729	5_Enterocyte
Stat3	chr11	8.81757e-24	2.02936e-19	1.36895	0.975	0.8	5_Enterocyte
Prodh	chr16	1.47113e-23	3.38581e-19	-1.57269	0.475	0.882	5_Enterocyte
Bcl3	chr7	1.80132e-23	4.14573e-19	2.93815	0.728	0.129	5_Enterocyte
Pdgfa	chr5	2.13327e-23	4.90972e-19	-1.96078	0.332	0.765	5_Enterocyte
Dazap1	chr10	2.18792e-23	5.03551e-19	-1.69179	0.453	0.847	5_Enterocyte
Stk10	chr11	2.4541e-23	5.64811e-19	-3.65804	0.025	0.247	5_Enterocyte
Apcdd1	chr18	2.6344e-23	6.06308e-19	-3.17805	0.045	0.318	5_Enterocyte
Bcl2l15	chr3	3.21922e-23	7.40904e-19	3.74369	0.685	0.106	5_Enterocyte
Gsta2	chr9	3.71945e-23	8.56033e-19	2.79601	0.831	0.424	5_Enterocyte
Exoc3l4	chr12	4.6066e-23	1.06021e-18	-1.50604	0.644	0.929	5_Enterocyte
Neurl1b	chr17	4.81749e-23	1.10875e-18	-3.45873	0.025	0.247	5_Enterocyte
Tcim	chr8	5.43999e-23	1.25201e-18	3.17751	0.731	0.176	5_Enterocyte
Fkbp5	chr17	5.82816e-23	1.34135e-18	-3.07308	0.049	0.329	5_Enterocyte
Slc51b	chr9	6.03021e-23	1.38785e-18	1.27969	0.992	0.965	5_Enterocyte
Akr7a5	chr4	6.41534e-23	1.47649e-18	-1.13038	0.903	1	5_Enterocyte
Sult6b2	chr6	6.69018e-23	1.53975e-18	4.95257	0.721	0.212	5_Enterocyte
Lrp4	chr2	7.61026e-23	1.7515e-18	-2.72051	0.097	0.447	5_Enterocyte
Akap13	chr7	7.7546e-23	1.78472e-18	1.41203	0.965	0.929	5_Enterocyte
Afp	chr5	8.96742e-23	2.06385e-18	4.27772	0.725	0.176	5_Enterocyte
Ethe1	chr7	9.45104e-23	2.17516e-18	2.80986	0.769	0.271	5_Enterocyte
Lratd1	chr12	1.36548e-22	3.14265e-18	4.08919	0.654	0.071	5_Enterocyte
Mapk1ip1l	chr14	2.17512e-22	5.00605e-18	1.79654	0.886	0.471	5_Enterocyte
Insig1	chr5	2.25008e-22	5.17857e-18	-2.58004	0.116	0.482	5_Enterocyte
Mtarc2	chr1	2.35745e-22	5.42568e-18	-1.00738	0.904	0.988	5_Enterocyte
Gnai3	chr3	2.39404e-22	5.50989e-18	1.0293	0.989	0.929	5_Enterocyte
Tmem184a	chr5	2.43309e-22	5.59975e-18	-1.55075	0.526	0.894	5_Enterocyte
Gm49890	chr4	2.74694e-22	6.32209e-18	-2.41459	0.128	0.506	5_Enterocyte
Lrrn1	chr6	3.67983e-22	8.46913e-18	-1.95109	0.238	0.671	5_Enterocyte
Fam53b	chr7	3.82103e-22	8.79411e-18	-2.7809	0.079	0.4	5_Enterocyte
Phgdh	chr3	3.88054e-22	8.93106e-18	-1.82871	0.479	0.847	5_Enterocyte
Mgam	chr6	3.9818e-22	9.1641e-18	1.53537	0.984	0.906	5_Enterocyte
Vps37b	chr5	4.31191e-22	9.92385e-18	2.67218	0.76	0.259	5_Enterocyte
Ttr	chr18	4.58132e-22	1.05439e-17	1.99172	0.989	0.918	5_Enterocyte
Cebpb	chr2	4.71339e-22	1.08479e-17	1.4555	0.965	0.882	5_Enterocyte
Ccl25	chr8	5.55172e-22	1.27773e-17	-2.5116	0.192	0.6	5_Enterocyte
Rnf208	chr2	6.21297e-22	1.42991e-17	-1.71775	0.39	0.8	5_Enterocyte
Efna1	chr3	6.94969e-22	1.59947e-17	2.16574	0.856	0.506	5_Enterocyte
C1galt1	chr6	7.77359e-22	1.78909e-17	1.55309	0.918	0.718	5_Enterocyte
Gimd1	chr3	7.86725e-22	1.81065e-17	1.60874	0.915	0.635	5_Enterocyte
Plec	chr15	8.68694e-22	1.9993e-17	1.45824	0.947	0.765	5_Enterocyte
Tnk2	chr16	8.92975e-22	2.05518e-17	-3.31012	0.024	0.235	5_Enterocyte
Ccdc186	chr19	9.02437e-22	2.07696e-17	1.61527	0.921	0.612	5_Enterocyte
Aldh1b1	chr4	9.24175e-22	2.12699e-17	-1.47627	0.497	0.929	5_Enterocyte
Palld	chr8	1.20217e-21	2.76679e-17	-1.93443	0.187	0.624	5_Enterocyte
Ptpn12	chr5	1.25461e-21	2.88748e-17	2.82899	0.726	0.212	5_Enterocyte
Kbtbd13	chr9	1.87661e-21	4.31902e-17	-5.39501	0.002	0.106	5_Enterocyte
Prkaa2	chr4	2.12235e-21	4.88458e-17	1.49817	0.927	0.647	5_Enterocyte
Litaf	chr16	2.12486e-21	4.89037e-17	1.11014	0.974	0.894	5_Enterocyte
Tef	chr15	2.14812e-21	4.94391e-17	-2.33088	0.117	0.482	5_Enterocyte
Gulp1	chr1	2.26362e-21	5.20972e-17	-2.09896	0.156	0.553	5_Enterocyte
Clic1	chr17	2.32966e-21	5.36171e-17	1.05173	0.998	0.976	5_Enterocyte
Cdx1	chr18	2.65214e-21	6.10389e-17	-1.47971	0.5	0.894	5_Enterocyte
Ghr	chr15	2.81069e-21	6.4688e-17	-1.04134	0.937	1	5_Enterocyte
9130008F23Rik	chr17	2.81735e-21	6.48413e-17	2.82577	0.698	0.141	5_Enterocyte
Tnfrsf1a	chr6	2.84739e-21	6.55327e-17	1.4739	0.929	0.671	5_Enterocyte
Acot12	chr13	3.135e-21	7.2152e-17	-3.08976	0.034	0.271	5_Enterocyte
Suco	chr1	3.19608e-21	7.35577e-17	1.79111	0.891	0.529	5_Enterocyte
Ccdc160	chrX	3.81629e-21	8.78318e-17	-2.52374	0.08	0.4	5_Enterocyte
Slc7a2	chr8	4.36679e-21	1.00502e-16	-6.65804	0	0.082	5_Enterocyte
Pigyl	chr9	4.38462e-21	1.00912e-16	-1.27141	0.619	0.953	5_Enterocyte
Camk2g	chr14	5.94982e-21	1.36935e-16	-1.98145	0.157	0.565	5_Enterocyte
Lect2	chr13	7.68542e-21	1.7688e-16	-1.82841	0.491	0.835	5_Enterocyte
Zfyve21	chr12	9.54216e-21	2.19613e-16	-1.55311	0.464	0.824	5_Enterocyte
Rap1b	chr10	9.75365e-21	2.2448e-16	1.07417	0.982	0.894	5_Enterocyte
Etl4	chr2	1.00005e-20	2.30161e-16	-1.42396	0.619	0.941	5_Enterocyte
Anks4b	chr7	1.15639e-20	2.66144e-16	-1.37294	0.608	0.965	5_Enterocyte
Fkbp2	chr19	1.15839e-20	2.66604e-16	-1.19242	0.771	0.988	5_Enterocyte
Ehd4	chr2	1.16927e-20	2.69108e-16	1.82349	0.854	0.376	5_Enterocyte
Leap2	chr11	1.2033e-20	2.7694e-16	-1.66662	0.451	0.847	5_Enterocyte
Fam3b	chr16	1.3041e-20	3.00139e-16	6.71808	0.568	0	5_Enterocyte
Dusp14	chr11	1.33427e-20	3.07081e-16	2.70987	0.724	0.2	5_Enterocyte
Nlrp6	chr7	1.65703e-20	3.81366e-16	-3.33612	0.021	0.212	5_Enterocyte
Fam13a	chr6	2.25506e-20	5.19003e-16	-5.03656	0.004	0.118	5_Enterocyte
Shb	chr4	2.25984e-20	5.20101e-16	1.49355	0.901	0.612	5_Enterocyte
Hmgcs2	chr3	2.61343e-20	6.01481e-16	-1.47237	0.698	0.953	5_Enterocyte
Noct	chr3	2.70795e-20	6.23234e-16	4.39995	0.602	0.035	5_Enterocyte
Cpne8	chr15	2.74746e-20	6.32327e-16	1.20816	0.971	0.871	5_Enterocyte
Ugdh	chr5	3.50239e-20	8.06075e-16	1.14621	0.977	0.871	5_Enterocyte
Zfp703	chr8	3.98068e-20	9.16154e-16	1.99493	0.803	0.329	5_Enterocyte
Ptprr	chr10	4.16779e-20	9.59217e-16	3.77867	0.62	0.071	5_Enterocyte
Ttc39c	chr18	4.34354e-20	9.99666e-16	-2.04095	0.19	0.588	5_Enterocyte
Sppl2a	chr2	4.95482e-20	1.14035e-15	1.11853	0.975	0.894	5_Enterocyte
Oaf	chr9	5.09702e-20	1.17308e-15	-1.81326	0.306	0.718	5_Enterocyte
Ets2	chr16	5.20859e-20	1.19876e-15	1.52472	0.911	0.588	5_Enterocyte
Pdxk	chr10	6.45304e-20	1.48517e-15	-2.21198	0.149	0.518	5_Enterocyte
Snx8	chr5	7.13554e-20	1.64224e-15	-1.51184	0.567	0.882	5_Enterocyte
Coq8a	chr1	8.8886e-20	2.04571e-15	-2.81979	0.049	0.306	5_Enterocyte
Prodh2	chr7	8.92366e-20	2.05378e-15	-4.14347	0.007	0.141	5_Enterocyte
Tbc1d1	chr5	1.01037e-19	2.32536e-15	-1.07515	0.894	0.988	5_Enterocyte
Fbxo21	chr5	1.21906e-19	2.80566e-15	-2.41822	0.097	0.424	5_Enterocyte
Cks2	chr13	1.22593e-19	2.82148e-15	-1.56744	0.338	0.776	5_Enterocyte
Clic4	chr4	1.24851e-19	2.87345e-15	2.04793	0.829	0.424	5_Enterocyte
Sfxn1	chr13	1.25293e-19	2.88363e-15	-1.67098	0.371	0.776	5_Enterocyte
Nudt22	chr19	1.39753e-19	3.21642e-15	-1.16489	0.701	0.965	5_Enterocyte
Dbp	chr7	1.47134e-19	3.38629e-15	-3.38051	0.035	0.259	5_Enterocyte
Gpr155	chr2	1.70944e-19	3.93427e-15	-2.34992	0.086	0.4	5_Enterocyte
Smo	chr6	1.73214e-19	3.98652e-15	-4.97997	0.003	0.106	5_Enterocyte
Msrb3	chr10	1.76087e-19	4.05265e-15	1.76262	0.852	0.388	5_Enterocyte
Emc6	chr11	2.01384e-19	4.63485e-15	-1.12433	0.747	0.976	5_Enterocyte
Sec22b	chr3	2.03089e-19	4.6741e-15	1.43341	0.915	0.565	5_Enterocyte
Ptprh	chr7	2.10055e-19	4.83442e-15	1.69565	0.868	0.565	5_Enterocyte
Rnf227	chr11	2.17352e-19	5.00235e-15	-2.87278	0.07	0.353	5_Enterocyte
Rnf103	chr6	2.27511e-19	5.23616e-15	-1.28774	0.618	0.929	5_Enterocyte
Nr1d2	chr14	2.57109e-19	5.91735e-15	-2.28679	0.098	0.424	5_Enterocyte
Bhlhe40	chr6	3.0757e-19	7.07873e-15	1.21266	0.966	0.8	5_Enterocyte
Vasn	chr16	3.60498e-19	8.29686e-15	-3.55851	0.026	0.224	5_Enterocyte
Srxn1	chr2	4.736e-19	1.08999e-14	1.33006	0.933	0.741	5_Enterocyte
Nectin1	chr9	4.81147e-19	1.10736e-14	-2.12283	0.142	0.506	5_Enterocyte
Ralgps1	chr2	4.87086e-19	1.12103e-14	-2.14347	0.127	0.482	5_Enterocyte
Chrac1	chr15	5.62767e-19	1.29521e-14	-1.21712	0.657	0.906	5_Enterocyte
Sdr16c5	chr4	6.17928e-19	1.42216e-14	-2.54952	0.055	0.318	5_Enterocyte
Hagh	chr17	7.41107e-19	1.70566e-14	-1.12893	0.709	0.929	5_Enterocyte
1700019D03Rik	chr1	7.4149e-19	1.70654e-14	-1.70434	0.262	0.682	5_Enterocyte
Fgfrl1	chr5	8.59227e-19	1.97751e-14	-2.65804	0.076	0.365	5_Enterocyte
Soat1	chr1	9.12129e-19	2.09926e-14	1.38723	0.925	0.635	5_Enterocyte
Siva1	chr12	9.50646e-19	2.18791e-14	-2.29686	0.121	0.459	5_Enterocyte
Gm47889	chr10	9.86182e-19	2.2697e-14	-2.87485	0.062	0.329	5_Enterocyte
Airn	chr17	9.96051e-19	2.29241e-14	-1.35319	0.5	0.918	5_Enterocyte
Gm17382	chr17	1.08876e-18	2.50579e-14	-4.57558	0.007	0.129	5_Enterocyte
Cdh4	chr2	1.1235e-18	2.58573e-14	-2.91262	0.034	0.247	5_Enterocyte
Smox	chr2	1.27468e-18	2.93368e-14	3.51077	0.607	0.094	5_Enterocyte
Il4ra	chr7	1.31546e-18	3.02752e-14	1.68601	0.838	0.482	5_Enterocyte
Snhg3	chr4	1.35327e-18	3.11455e-14	-1.80163	0.259	0.659	5_Enterocyte
Rmnd5a	chr6	1.36471e-18	3.14088e-14	-1.86023	0.322	0.694	5_Enterocyte
Tmem219	chr7	1.4107e-18	3.24673e-14	-1.5384	0.39	0.788	5_Enterocyte
Stk39	chr2	1.63692e-18	3.76736e-14	-2.54557	0.066	0.341	5_Enterocyte
Mpzl2	chr9	1.82891e-18	4.20923e-14	-2.9576	0.034	0.247	5_Enterocyte
Tmem171	chr13	1.852e-18	4.26237e-14	-1.82617	0.212	0.612	5_Enterocyte
Emp1	chr6	2.00073e-18	4.60468e-14	2.36432	0.733	0.282	5_Enterocyte
4930522L14Rik	chr5	2.04938e-18	4.71666e-14	-2.8436	0.041	0.271	5_Enterocyte
Synpo	chr18	2.09952e-18	4.83204e-14	-1.5894	0.331	0.753	5_Enterocyte
Kif21a	chr15	2.17232e-18	4.9996e-14	1.12358	0.965	0.882	5_Enterocyte
Mir22hg	chr11	2.18162e-18	5.021e-14	1.29615	0.938	0.706	5_Enterocyte
Acsl3	chr1	2.49033e-18	5.73151e-14	1.55839	0.884	0.541	5_Enterocyte
Tmem97	chr11	2.84074e-18	6.53796e-14	-1.76707	0.216	0.624	5_Enterocyte
Daam1	chr12	3.19142e-18	7.34506e-14	1.83708	0.808	0.412	5_Enterocyte
Strip2	chr6	3.28306e-18	7.55597e-14	-3.58765	0.019	0.188	5_Enterocyte
Slc39a5	chr10	4.08301e-18	9.39706e-14	-1.2053	0.626	0.965	5_Enterocyte
Tpm1	chr9	4.16613e-18	9.58834e-14	1.39674	0.948	0.788	5_Enterocyte
Hnf1a	chr5	4.77122e-18	1.0981e-13	-2.20738	0.137	0.482	5_Enterocyte
Mgat4c	chr10	5.29211e-18	1.21798e-13	1.93929	0.86	0.565	5_Enterocyte
Wipi1	chr11	5.3738e-18	1.23678e-13	-1.83701	0.17	0.553	5_Enterocyte
Smagp	chr15	5.65703e-18	1.30197e-13	1.09782	0.975	0.918	5_Enterocyte
Tmem150b	chr7	6.96406e-18	1.60278e-13	1.16203	0.931	0.788	5_Enterocyte
Fam20b	chr1	7.73839e-18	1.78099e-13	-1.26219	0.592	0.882	5_Enterocyte
Aspa	chr11	7.89802e-18	1.81773e-13	-3.165	0.032	0.235	5_Enterocyte
Slc2a2	chr3	7.99825e-18	1.8408e-13	-1.89333	0.235	0.624	5_Enterocyte
Ucp2	chr7	8.01531e-18	1.84472e-13	-2.17262	0.111	0.435	5_Enterocyte
Anxa11	chr14	8.41391e-18	1.93646e-13	1.18835	0.95	0.776	5_Enterocyte
Abca14	chr7	8.68293e-18	1.99838e-13	-2.2007	0.13	0.471	5_Enterocyte
Sesn1	chr10	9.48885e-18	2.18386e-13	-2.15847	0.13	0.471	5_Enterocyte
H1f4	chr13	9.54677e-18	2.19719e-13	-1.92589	0.22	0.6	5_Enterocyte
Scml4	chr10	1.01841e-17	2.34387e-13	-2.73466	0.047	0.282	5_Enterocyte
Igf2bp3	chr6	1.04634e-17	2.40814e-13	-1.12612	0.671	0.918	5_Enterocyte
Acvr1c	chr2	1.0581e-17	2.43522e-13	-1.79035	0.255	0.647	5_Enterocyte
Ppara	chr15	1.10163e-17	2.53539e-13	-1.68262	0.222	0.624	5_Enterocyte
Reep6	chr10	1.19178e-17	2.74289e-13	-1.19161	0.667	0.929	5_Enterocyte
Osr2	chr15	1.35736e-17	3.12396e-13	-1.87377	0.222	0.6	5_Enterocyte
Dohh	chr10	1.57061e-17	3.61477e-13	-1.64475	0.308	0.718	5_Enterocyte
Plaur	chr7	1.64103e-17	3.77683e-13	5.44699	0.53	0.024	5_Enterocyte
Gnb1l	chr16	1.64362e-17	3.78278e-13	-3.43565	0.017	0.176	5_Enterocyte
Rp9	chr9	1.64782e-17	3.79246e-13	-1.11888	0.772	0.918	5_Enterocyte
Fgb	chr3	1.6663e-17	3.83498e-13	4.85634	0.553	0.047	5_Enterocyte
Naa50	chr16	1.70385e-17	3.92141e-13	-1.34992	0.518	0.871	5_Enterocyte
Sorbs2	chr8	1.79423e-17	4.12943e-13	-3.43565	0.026	0.212	5_Enterocyte
Khk	chr5	1.87023e-17	4.30432e-13	-1.74824	0.278	0.659	5_Enterocyte
4930581F22Rik	chr9	2.57281e-17	5.92132e-13	-2.60558	0.048	0.282	5_Enterocyte
Stard5	chr7	2.87123e-17	6.60814e-13	-1.31752	0.513	0.871	5_Enterocyte
Rhof	chr5	3.04884e-17	7.01692e-13	4.25485	0.533	0.035	5_Enterocyte
Map3k13	chr16	3.08625e-17	7.10301e-13	-1.99753	0.16	0.518	5_Enterocyte
Tlcd1	chr11	3.35378e-17	7.71873e-13	-2.38955	0.088	0.376	5_Enterocyte
B4galt5	chr2	3.53572e-17	8.13746e-13	1.43063	0.867	0.553	5_Enterocyte
Mertk	chr2	3.90917e-17	8.99695e-13	-1.71301	0.287	0.671	5_Enterocyte
Tusc1	chr4	3.99471e-17	9.19384e-13	-2.4826	0.114	0.424	5_Enterocyte
Gm30122	chr10	4.9655e-17	1.14281e-12	-3.15108	0.023	0.2	5_Enterocyte
Jaml	chr9	5.13253e-17	1.18125e-12	-3.81851	0.015	0.165	5_Enterocyte
Peli1	chr11	5.97353e-17	1.37481e-12	1.46485	0.884	0.612	5_Enterocyte
Ugcg	chr4	6.21398e-17	1.43015e-12	1.10588	0.958	0.871	5_Enterocyte
Tst	chr15	6.35249e-17	1.46203e-12	-1.35868	0.583	0.894	5_Enterocyte
Me2	chr18	6.57106e-17	1.51233e-12	-1.71268	0.21	0.6	5_Enterocyte
Bcl11a	chr11	6.79635e-17	1.56418e-12	-4.82797	0.003	0.094	5_Enterocyte
Acat1	chr9	7.66577e-17	1.76428e-12	-1.11593	0.697	0.929	5_Enterocyte
Ptprj	chr2	7.85706e-17	1.8083e-12	1.88927	0.802	0.412	5_Enterocyte
Zfyve9	chr4	7.93918e-17	1.8272e-12	-1.75263	0.356	0.718	5_Enterocyte
Slc7a4	chr16	8.62268e-17	1.98451e-12	-2.45293	0.073	0.341	5_Enterocyte
Stk40	chr4	9.07254e-17	2.08804e-12	2.73163	0.613	0.141	5_Enterocyte
Insr	chr8	9.80799e-17	2.25731e-12	-1.55113	0.31	0.706	5_Enterocyte
Atp11b	chr3	9.92701e-17	2.2847e-12	1.23248	0.925	0.753	5_Enterocyte
Tmem203	chr2	1.0076e-16	2.31898e-12	-1.50965	0.306	0.706	5_Enterocyte
Phb2	chr6	1.11479e-16	2.56569e-12	-1.00792	0.76	0.976	5_Enterocyte
Clec2e	chr6	1.11648e-16	2.56958e-12	-1.12618	0.739	0.965	5_Enterocyte
Herc3	chr6	1.25845e-16	2.89633e-12	-1.75622	0.222	0.6	5_Enterocyte
Rab11fip3	chr17	1.37142e-16	3.15633e-12	-1.94927	0.223	0.588	5_Enterocyte
Dcp1b	chr6	1.42956e-16	3.29013e-12	-2.20387	0.112	0.424	5_Enterocyte
Grhpr	chr4	1.61158e-16	3.70906e-12	-1.16794	0.594	0.929	5_Enterocyte
Dusp6	chr10	1.65848e-16	3.81699e-12	3.69216	0.541	0.059	5_Enterocyte
Ccdc74a	chr16	2.0991e-16	4.83107e-12	-2.22266	0.102	0.4	5_Enterocyte
Pag1	chr3	2.24167e-16	5.15919e-12	3.41127	0.575	0.106	5_Enterocyte
Ppp1r12a	chr10	2.42374e-16	5.57823e-12	1.15037	0.95	0.847	5_Enterocyte
Sbno2	chr10	2.48388e-16	5.71665e-12	2.13581	0.678	0.224	5_Enterocyte
Ebpl	chr14	2.65543e-16	6.11147e-12	-1.41075	0.387	0.776	5_Enterocyte
Greb1l	chr18	2.67662e-16	6.16024e-12	-3.39501	0.019	0.176	5_Enterocyte
Bend7	chr2	2.76651e-16	6.36712e-12	-1.23411	0.575	0.859	5_Enterocyte
Maff	chr15	2.86629e-16	6.59677e-12	2.18233	0.694	0.271	5_Enterocyte
Pecr	chr1	2.99423e-16	6.89122e-12	-1.53038	0.347	0.729	5_Enterocyte
Dusp16	chr6	3.03529e-16	6.98572e-12	2.08993	0.714	0.294	5_Enterocyte
Ormdl3	chr11	3.17723e-16	7.3124e-12	-1.42425	0.355	0.753	5_Enterocyte
Gm2061	chr1	3.23918e-16	7.45497e-12	-1.13541	0.741	0.976	5_Enterocyte
Aoc1	chr6	3.53167e-16	8.12814e-12	-1.15728	0.635	0.941	5_Enterocyte
Nr5a2	chr1	3.72171e-16	8.56553e-12	-1.81979	0.185	0.541	5_Enterocyte
St3gal4	chr9	3.77626e-16	8.69106e-12	-1.20226	0.63	0.918	5_Enterocyte
Thra	chr11	3.99108e-16	9.18548e-12	-1.19785	0.555	0.871	5_Enterocyte
Arhgap8	chr15	4.12092e-16	9.4843e-12	-2.57315	0.062	0.306	5_Enterocyte
Imp3	chr9	4.17516e-16	9.60913e-12	-1.51509	0.355	0.729	5_Enterocyte
Slc30a10	chr1	4.50395e-16	1.03658e-11	-1.6004	0.282	0.671	5_Enterocyte
Stom	chr2	4.79259e-16	1.10301e-11	3.57198	0.547	0.071	5_Enterocyte
1600027J07Rik	chr8	5.06435e-16	1.16556e-11	-3.86449	0.011	0.141	5_Enterocyte
Elf3	chr1	5.21535e-16	1.20031e-11	1.45454	0.858	0.541	5_Enterocyte
Pxdc1	chr13	5.73172e-16	1.31916e-11	2.46711	0.67	0.259	5_Enterocyte
Ccdc71l	chr12	5.85508e-16	1.34755e-11	2.15665	0.692	0.271	5_Enterocyte
Syne1	chr10	6.20866e-16	1.42892e-11	-2.3812	0.106	0.4	5_Enterocyte
Ccnjl	chr11	6.26026e-16	1.4408e-11	2.80391	0.594	0.129	5_Enterocyte
Tmpo	chr10	6.77532e-16	1.55934e-11	-2.40807	0.077	0.341	5_Enterocyte
Fgd4	chr16	6.87395e-16	1.58204e-11	1.26306	0.92	0.753	5_Enterocyte
Fkbp4	chr6	7.02451e-16	1.61669e-11	-1.62472	0.326	0.694	5_Enterocyte
Rpusd3	chr6	8.50506e-16	1.95744e-11	-2.17011	0.098	0.388	5_Enterocyte
Xist	chrX	8.68016e-16	1.99774e-11	-1.06336	0.521	0.941	5_Enterocyte
Anpep	chr7	9.10192e-16	2.09481e-11	-1.30572	0.54	0.906	5_Enterocyte
Vipr1	chr9	9.23106e-16	2.12453e-11	-1.57058	0.221	0.6	5_Enterocyte
Prpf19	chr19	9.23421e-16	2.12525e-11	-1.44901	0.312	0.694	5_Enterocyte
Prr15l	chr11	9.4368e-16	2.17188e-11	-1.61224	0.281	0.659	5_Enterocyte
Pdgfd	chr9	9.62188e-16	2.21448e-11	-2.96205	0.059	0.294	5_Enterocyte
Nat8f4	chr6	9.70828e-16	2.23436e-11	2.46035	0.632	0.176	5_Enterocyte
Pdzd2	chr15	9.8281e-16	2.26194e-11	-1.67146	0.304	0.694	5_Enterocyte
Snhg20	chr11	9.98581e-16	2.29823e-11	-2.31159	0.076	0.341	5_Enterocyte
Slc5a8	chr10	1.03882e-15	2.39085e-11	1.9513	0.722	0.294	5_Enterocyte
Mcl1	chr3	1.08642e-15	2.5004e-11	1.02107	0.956	0.859	5_Enterocyte
Hnrnpa1	chr15	1.16439e-15	2.67984e-11	-1.2214	0.578	0.847	5_Enterocyte
Nsf	chr11	1.18161e-15	2.71947e-11	1.55256	0.831	0.494	5_Enterocyte
Spag9	chr11	1.36107e-15	3.1325e-11	1.00398	0.976	0.918	5_Enterocyte
Slc25a44	chr3	1.41367e-15	3.25355e-11	-1.58966	0.318	0.682	5_Enterocyte
Mpp5	chr12	1.5005e-15	3.45341e-11	1.13988	0.938	0.741	5_Enterocyte
1810059C17Rik	chr2	1.58198e-15	3.64093e-11	-5.4654	0.001	0.071	5_Enterocyte
Ptprk	chr10	1.73992e-15	4.00442e-11	-1.1403	0.617	0.918	5_Enterocyte
Adh5	chr3	1.8045e-15	4.15306e-11	-1.13588	0.59	0.906	5_Enterocyte
Pmepa1	chr2	2.05097e-15	4.72031e-11	1.45692	0.856	0.576	5_Enterocyte
Bcar3	chr3	2.14661e-15	4.94041e-11	1.37913	0.883	0.624	5_Enterocyte
Tab1	chr15	2.32242e-15	5.34504e-11	-2.48812	0.054	0.282	5_Enterocyte
Xpo7	chr14	2.35873e-15	5.42862e-11	-1.63568	0.247	0.624	5_Enterocyte
Gal3st1	chr11	2.35966e-15	5.43075e-11	-1.83389	0.178	0.518	5_Enterocyte
Tdrp	chr8	2.47329e-15	5.69229e-11	-1.50192	0.398	0.753	5_Enterocyte
Flrt3	chr2	2.53109e-15	5.8253e-11	1.80756	0.781	0.447	5_Enterocyte
Mfhas1	chr8	2.94457e-15	6.77692e-11	2.39832	0.637	0.212	5_Enterocyte
Unc119	chr11	2.95324e-15	6.79688e-11	-1.35138	0.434	0.788	5_Enterocyte
Dusp1	chr17	3.37941e-15	7.77772e-11	3.58173	0.526	0.071	5_Enterocyte
Ppcs	chr4	3.42599e-15	7.88491e-11	-1.46412	0.34	0.718	5_Enterocyte
2010103J01Rik	chr1	3.58507e-15	8.25104e-11	-3.07308	0.034	0.224	5_Enterocyte
Gm26793	chr7	3.6333e-15	8.36205e-11	-4.17262	0.006	0.106	5_Enterocyte
Ppa2	chr3	3.8114e-15	8.77193e-11	-1.23269	0.5	0.847	5_Enterocyte
Slc19a1	chr10	3.85666e-15	8.8761e-11	-1.46862	0.32	0.694	5_Enterocyte
Tnfrsf11a	chr1	3.889e-15	8.95053e-11	-1.66973	0.36	0.718	5_Enterocyte
Agmat	chr4	4.27572e-15	9.84057e-11	-1.74784	0.239	0.6	5_Enterocyte
Zc3h6	chr2	4.33353e-15	9.97362e-11	-1.71842	0.181	0.529	5_Enterocyte
Stard4	chr18	4.75663e-15	1.09474e-10	-1.29365	0.473	0.8	5_Enterocyte
Nr2f6	chr8	5.67902e-15	1.30703e-10	-1.31716	0.425	0.776	5_Enterocyte
Adgrl2	chr3	5.95347e-15	1.37019e-10	2.12234	0.66	0.212	5_Enterocyte
Ndrg1	chr15	6.67163e-15	1.53548e-10	-1.53251	0.277	0.647	5_Enterocyte
Bora	chr14	6.84094e-15	1.57444e-10	-2.40279	0.061	0.294	5_Enterocyte
Gas2l3	chr10	6.91083e-15	1.59053e-10	2.39667	0.621	0.188	5_Enterocyte
Flvcr1	chr1	7.58226e-15	1.74506e-10	-1.69338	0.256	0.6	5_Enterocyte
Tigd2	chr6	7.99755e-15	1.84064e-10	-1.48604	0.264	0.635	5_Enterocyte
Fbxo4	chr15	8.2205e-15	1.89195e-10	2.25926	0.652	0.247	5_Enterocyte
5430403G16Rik	chr5	9.18831e-15	2.11469e-10	-3.77352	0.01	0.129	5_Enterocyte
Gsta3	chr1	9.30656e-15	2.14191e-10	1.47124	0.823	0.494	5_Enterocyte
4732463B04Rik	chr12	9.69206e-15	2.23063e-10	-2.2681	0.065	0.306	5_Enterocyte
Susd1	chr4	1.00428e-14	2.31136e-10	-1.94755	0.147	0.459	5_Enterocyte
Ccdc85b	chr19	1.09731e-14	2.52546e-10	-2.0892	0.148	0.459	5_Enterocyte
Mat2a	chr6	1.12366e-14	2.58611e-10	1.84446	0.753	0.424	5_Enterocyte
Reps2	chrX	1.2397e-14	2.85316e-10	2.44734	0.617	0.176	5_Enterocyte
Zbtb8a	chr4	1.24162e-14	2.85759e-10	-2.55851	0.039	0.235	5_Enterocyte
Thap7	chr16	1.35106e-14	3.10946e-10	-1.44081	0.438	0.753	5_Enterocyte
Trdmt1	chr2	1.50365e-14	3.46066e-10	-2.58765	0.035	0.224	5_Enterocyte
Reep4	chr14	1.5556e-14	3.58021e-10	-1.8936	0.212	0.541	5_Enterocyte
Pfkp	chr13	1.57754e-14	3.6307e-10	1.18984	0.888	0.647	5_Enterocyte
0610040J01Rik	chr5	1.62117e-14	3.73112e-10	1.36808	0.825	0.518	5_Enterocyte
Tet3	chr6	1.64227e-14	3.77969e-10	-1.39984	0.485	0.788	5_Enterocyte
Midn	chr10	1.71918e-14	3.95669e-10	1.20052	0.874	0.647	5_Enterocyte
Nr1d1	chr11	1.80225e-14	4.14788e-10	-3.29547	0.013	0.141	5_Enterocyte
Fblim1	chr4	2.05494e-14	4.72945e-10	-1.28229	0.409	0.8	5_Enterocyte
C1qtnf12	chr4	2.19289e-14	5.04695e-10	-1.4034	0.37	0.741	5_Enterocyte
Fahd1	chr17	2.24685e-14	5.17113e-10	-1.19388	0.497	0.847	5_Enterocyte
Pard3b	chr1	2.29993e-14	5.29328e-10	-1.08328	0.83	0.965	5_Enterocyte
Nme4	chr17	2.32165e-14	5.34328e-10	-2.65804	0.054	0.271	5_Enterocyte
Rarres1	chr3	2.33188e-14	5.36682e-10	2.5188	0.627	0.2	5_Enterocyte
Arhgap18	chr10	2.38293e-14	5.48432e-10	-1.13558	0.417	0.812	5_Enterocyte
Notch1	chr2	2.41438e-14	5.55669e-10	-4.65804	0.003	0.082	5_Enterocyte
Commd10	chr18	2.5645e-14	5.9022e-10	-1.34755	0.462	0.8	5_Enterocyte
Pllp	chr8	3.02281e-14	6.95699e-10	-2.71694	0.041	0.235	5_Enterocyte
Adprhl2	chr4	3.13717e-14	7.22019e-10	-1.67185	0.303	0.647	5_Enterocyte
Cdk18	chr1	3.14272e-14	7.23297e-10	-1.28189	0.476	0.8	5_Enterocyte
Spata13	chr14	3.25096e-14	7.48208e-10	-2.03435	0.116	0.4	5_Enterocyte
Gas2	chr7	3.52756e-14	8.11869e-10	-2.23622	0.112	0.388	5_Enterocyte
Gid4	chr11	3.60067e-14	8.28695e-10	-1.75511	0.213	0.553	5_Enterocyte
Tfeb	chr17	3.80027e-14	8.74632e-10	-1.84708	0.163	0.482	5_Enterocyte
Bcl2l11	chr2	4.14775e-14	9.54605e-10	-2.75115	0.05	0.259	5_Enterocyte
Plekha7	chr7	4.34642e-14	1.00033e-09	-1.48812	0.342	0.694	5_Enterocyte
Hif3a	chr7	4.55803e-14	1.04903e-09	-1.75794	0.19	0.518	5_Enterocyte
Gm13270	chr2	4.87774e-14	1.12261e-09	-3.22194	0.02	0.165	5_Enterocyte
Paqr7	chr4	6.48626e-14	1.49281e-09	-2.21747	0.069	0.306	5_Enterocyte
Sft2d2	chr1	6.9627e-14	1.60247e-09	1.21065	0.841	0.565	5_Enterocyte
Commd9	chr2	7.44792e-14	1.71414e-09	-1.11599	0.609	0.871	5_Enterocyte
Itga2	chr13	7.50355e-14	1.72694e-09	3.61808	0.523	0.106	5_Enterocyte
Fam189a2	chr19	7.74714e-14	1.783e-09	-2.28459	0.094	0.353	5_Enterocyte
Folr2	chr7	8.38927e-14	1.93079e-09	-2.32909	0.088	0.341	5_Enterocyte
Sac3d1	chr19	8.85372e-14	2.03768e-09	-3.12199	0.023	0.176	5_Enterocyte
Plpp3	chr4	9.04983e-14	2.08282e-09	1.68625	0.787	0.471	5_Enterocyte
Gtpbp2	chr17	9.51257e-14	2.18932e-09	1.38163	0.811	0.541	5_Enterocyte
Cyp2j6	chr4	9.58878e-14	2.20686e-09	-1.5949	0.287	0.635	5_Enterocyte
Gtf3a	chr5	1.02806e-13	2.36607e-09	-1.33612	0.342	0.706	5_Enterocyte
Tnfrsf21	chr17	1.06469e-13	2.45037e-09	3.8298	0.459	0.035	5_Enterocyte
Pde4dip	chr3	1.0742e-13	2.47227e-09	1.66388	0.727	0.365	5_Enterocyte
Ffar4	chr19	1.14086e-13	2.62569e-09	5.90801	0.421	0	5_Enterocyte
Nr2e3	chr9	1.22676e-13	2.82339e-09	-3.20738	0.035	0.212	5_Enterocyte
Cdt1	chr8	1.2722e-13	2.92797e-09	-2.85069	0.031	0.2	5_Enterocyte
Fosl2	chr5	1.41941e-13	3.26676e-09	1.79231	0.669	0.247	5_Enterocyte
Malrd1	chr2	1.45744e-13	3.35431e-09	-1.69721	0.207	0.541	5_Enterocyte
Rnf32	chr5	1.50057e-13	3.45357e-09	-3.24301	0.021	0.165	5_Enterocyte
Maob	chrX	1.54389e-13	3.55326e-09	-1.02126	0.705	0.965	5_Enterocyte
Gxylt1	chr15	1.56497e-13	3.60177e-09	1.82863	0.681	0.306	5_Enterocyte
Kbtbd3	chr9	1.61485e-13	3.71657e-09	-2.75115	0.039	0.224	5_Enterocyte
Sec22a	chr16	1.62668e-13	3.7438e-09	-1.17169	0.404	0.776	5_Enterocyte
Cd59a	chr2	1.82429e-13	4.19861e-09	-1.81237	0.201	0.518	5_Enterocyte
Phlpp1	chr1	2.30418e-13	5.30307e-09	-1.85069	0.11	0.388	5_Enterocyte
Sfn	chr4	2.31709e-13	5.33278e-09	2.16893	0.646	0.247	5_Enterocyte
C2cd2	chr16	2.50102e-13	5.7561e-09	1.90604	0.66	0.282	5_Enterocyte
Spsb1	chr4	2.51452e-13	5.78718e-09	-1.59058	0.291	0.612	5_Enterocyte
Atpaf2	chr11	2.6221e-13	6.03477e-09	-1.33926	0.333	0.682	5_Enterocyte
Spns2	chr11	2.63897e-13	6.0736e-09	-1.35171	0.321	0.682	5_Enterocyte
Pdlim1	chr19	2.69335e-13	6.19875e-09	-1.08096	0.529	0.859	5_Enterocyte
Kmt2b	chr7	2.79321e-13	6.42858e-09	-1.66299	0.236	0.565	5_Enterocyte
Hivep2	chr10	2.8471e-13	6.55259e-09	1.86552	0.664	0.271	5_Enterocyte
Fan1	chr7	2.89411e-13	6.6608e-09	-2.85069	0.024	0.176	5_Enterocyte
Ppfibp1	chr6	2.99866e-13	6.90141e-09	1.23105	0.858	0.624	5_Enterocyte
Sap30	chr8	3.05959e-13	7.04164e-09	-2.21747	0.067	0.294	5_Enterocyte
Slc37a4	chr9	3.07264e-13	7.07168e-09	-1.10672	0.607	0.894	5_Enterocyte
Dnttip2	chr3	3.61507e-13	8.32008e-09	-1.16291	0.468	0.812	5_Enterocyte
Coa7	chr4	3.79217e-13	8.72768e-09	-1.32484	0.367	0.706	5_Enterocyte
Cyp2u1	chr3	4.42258e-13	1.01786e-08	-1.75472	0.164	0.471	5_Enterocyte
Nfkbiz	chr16	4.47607e-13	1.03017e-08	2.30279	0.604	0.212	5_Enterocyte
Gatm	chr2	4.73311e-13	1.08933e-08	1.93083	0.694	0.318	5_Enterocyte
Fgd6	chr10	5.66346e-13	1.30344e-08	1.95544	0.631	0.247	5_Enterocyte
Lgals3	chr14	6.39362e-13	1.47149e-08	1.34651	0.945	0.894	5_Enterocyte
Tfap4	chr16	6.73877e-13	1.55093e-08	-4.02061	0.006	0.094	5_Enterocyte
Edem3	chr1	6.95726e-13	1.60121e-08	2.04438	0.645	0.282	5_Enterocyte
Pard6b	chr2	7.64079e-13	1.75853e-08	1.55056	0.741	0.447	5_Enterocyte
Alad	chr4	7.94424e-13	1.82837e-08	-1.00447	0.681	0.941	5_Enterocyte
Dsg2	chr18	8.22326e-13	1.89258e-08	1.15497	0.881	0.694	5_Enterocyte
Sgpp2	chr1	8.53082e-13	1.96337e-08	1.20137	0.884	0.706	5_Enterocyte
Bmyc	chr2	8.55712e-13	1.96942e-08	-3.00597	0.019	0.153	5_Enterocyte
Dchs1	chr7	8.57512e-13	1.97356e-08	-5.24301	0.001	0.059	5_Enterocyte
Tinagl1	chr4	8.73576e-13	2.01053e-08	1.41971	0.783	0.482	5_Enterocyte
Clstn1	chr4	8.86438e-13	2.04014e-08	-1.06979	0.537	0.835	5_Enterocyte
Hipk1	chr3	8.90087e-13	2.04854e-08	1.53532	0.707	0.341	5_Enterocyte
Gm42413	chr5	9.43952e-13	2.17251e-08	-3.53251	0.01	0.118	5_Enterocyte
Zfp799	chr17	1.00762e-12	2.31903e-08	-2.88044	0.042	0.224	5_Enterocyte
Coq7	chr7	1.13693e-12	2.61665e-08	-1.00411	0.658	0.906	5_Enterocyte
Trim63	chr4	1.15102e-12	2.64907e-08	-3.45159	0.013	0.129	5_Enterocyte
Rnf125	chr18	1.22722e-12	2.82444e-08	2.97778	0.495	0.094	5_Enterocyte
Epm2a	chr10	1.23627e-12	2.84529e-08	-3.33612	0.013	0.129	5_Enterocyte
Add3	chr19	1.27759e-12	2.94037e-08	-1.3588	0.446	0.729	5_Enterocyte
Bcl2l1	chr2	1.2949e-12	2.98022e-08	1.14768	0.868	0.624	5_Enterocyte
Mrps26	chr2	1.36401e-12	3.13927e-08	-1.00787	0.568	0.871	5_Enterocyte
Rbfa	chr18	1.39246e-12	3.20476e-08	-1.48812	0.252	0.576	5_Enterocyte
Efnb2	chr8	1.5193e-12	3.49666e-08	4.72566	0.407	0.012	5_Enterocyte
Fam118b	chr9	1.62685e-12	3.74419e-08	1.27269	0.804	0.553	5_Enterocyte
Jmjd6	chr11	1.68565e-12	3.87952e-08	-1.20171	0.457	0.753	5_Enterocyte
Vsir	chr10	1.70176e-12	3.9166e-08	-2.74051	0.03	0.188	5_Enterocyte
Tmem165	chr5	1.72573e-12	3.97178e-08	1.40926	0.764	0.459	5_Enterocyte
Myo1e	chr9	1.73537e-12	3.99395e-08	1.67946	0.808	0.565	5_Enterocyte
Dhrs9	chr2	1.93563e-12	4.45485e-08	3.85766	0.432	0.035	5_Enterocyte
Stard7	chr2	1.94553e-12	4.47764e-08	-1.39236	0.246	0.588	5_Enterocyte
Lzic	chr4	1.97645e-12	4.5488e-08	-1.41542	0.312	0.647	5_Enterocyte
Cast	chr13	2.06003e-12	4.74117e-08	1.12737	0.872	0.659	5_Enterocyte
Styk1	chr6	2.2263e-12	5.12382e-08	2.35988	0.528	0.118	5_Enterocyte
Ppp2r3a	chr9	2.30932e-12	5.3149e-08	-1.85377	0.179	0.471	5_Enterocyte
Plekha6	chr1	2.39301e-12	5.50751e-08	1.8318	0.664	0.294	5_Enterocyte
BC016579	chr16	2.46655e-12	5.67676e-08	2.27417	0.555	0.165	5_Enterocyte
Vsig10	chr5	2.60805e-12	6.00244e-08	-1.42994	0.202	0.529	5_Enterocyte
Txnip	chr3	2.73198e-12	6.28764e-08	-1.72913	0.139	0.424	5_Enterocyte
Nsmce4a	chr7	2.88083e-12	6.63024e-08	-1.3644	0.354	0.682	5_Enterocyte
Gm43305	chr14	2.90265e-12	6.68045e-08	-2.10252	0.072	0.294	5_Enterocyte
2810030D12Rik	chr8	2.94791e-12	6.7846e-08	-2.62242	0.034	0.2	5_Enterocyte
Ncln	chr10	2.99927e-12	6.90281e-08	-1.1672	0.375	0.718	5_Enterocyte
Thrb	chr14	3.02861e-12	6.97034e-08	-1.01274	0.572	0.894	5_Enterocyte
Lrrc1	chr9	3.04173e-12	7.00054e-08	1.04609	0.887	0.682	5_Enterocyte
Nlrc4	chr17	3.26963e-12	7.52505e-08	1.11046	0.859	0.612	5_Enterocyte
Ier3	chr17	3.41176e-12	7.85216e-08	1.86664	0.633	0.247	5_Enterocyte
Mms22l	chr4	3.42563e-12	7.88409e-08	-2.63056	0.044	0.224	5_Enterocyte
E2f3	chr13	3.49749e-12	8.04947e-08	1.97953	0.6	0.212	5_Enterocyte
Tiparp	chr3	3.53549e-12	8.13692e-08	1.51265	0.744	0.435	5_Enterocyte
Vps13a	chr19	3.64171e-12	8.38139e-08	-1.49559	0.29	0.624	5_Enterocyte
Top1	chr2	3.92069e-12	9.02347e-08	1.03425	0.909	0.718	5_Enterocyte
Zmynd8	chr2	3.94996e-12	9.09083e-08	-1.09946	0.596	0.847	5_Enterocyte
Gm11944	chr11	4.0465e-12	9.31302e-08	-3.65804	0.011	0.118	5_Enterocyte
Sdf2l1	chr16	4.06611e-12	9.35816e-08	-1.56744	0.251	0.565	5_Enterocyte
Aimp2	chr5	4.09482e-12	9.42423e-08	-1.52559	0.257	0.588	5_Enterocyte
Per2	chr1	4.16048e-12	9.57535e-08	-1.78357	0.134	0.412	5_Enterocyte
Rnf24	chr2	4.491e-12	1.0336e-07	3.00551	0.465	0.071	5_Enterocyte
Ing2	chr8	4.94627e-12	1.13838e-07	-1.50401	0.25	0.576	5_Enterocyte
Herc4	chr10	5.43896e-12	1.25178e-07	1.46881	0.739	0.388	5_Enterocyte
Inpp5a	chr7	5.69462e-12	1.31062e-07	1.24593	0.808	0.553	5_Enterocyte
Capn10	chr1	6.03693e-12	1.3894e-07	-1.28549	0.235	0.576	5_Enterocyte
Uqcc3	chr19	6.07893e-12	1.39906e-07	-1.0285	0.582	0.835	5_Enterocyte
Tcf3	chr10	6.2651e-12	1.44191e-07	-1.95109	0.097	0.341	5_Enterocyte
Cracr2a	chr6	6.37925e-12	1.46818e-07	-3.82797	0.007	0.094	5_Enterocyte
Fas	chr19	6.40297e-12	1.47364e-07	-1.75682	0.102	0.353	5_Enterocyte
Isoc1	chr18	6.45235e-12	1.48501e-07	-1.59275	0.178	0.482	5_Enterocyte
Dtx4	chr19	6.68703e-12	1.53902e-07	-3.65804	0.007	0.094	5_Enterocyte
Hes6	chr1	6.73337e-12	1.54969e-07	-1.16127	0.409	0.741	5_Enterocyte
Cerk	chr15	6.93005e-12	1.59495e-07	5.69068	0.377	0	5_Enterocyte
Irf7	chr7	7.51605e-12	1.72982e-07	1.24259	0.811	0.447	5_Enterocyte
Gm36963	chr16	7.54113e-12	1.73559e-07	-4.4654	0.003	0.071	5_Enterocyte
Gpank1	chr17	7.67066e-12	1.7654e-07	-1.50332	0.186	0.494	5_Enterocyte
Itpripl1	chr2	7.99375e-12	1.83976e-07	-2.5268	0.04	0.212	5_Enterocyte
Arrdc1	chr2	8.0091e-12	1.84329e-07	-1.28748	0.404	0.718	5_Enterocyte
Gpat3	chr5	8.75064e-12	2.01396e-07	1.28312	0.779	0.494	5_Enterocyte
Dock5	chr14	9.1218e-12	2.09938e-07	2.63198	0.502	0.118	5_Enterocyte
Cops3	chr11	9.18498e-12	2.11392e-07	-1.06509	0.486	0.812	5_Enterocyte
Tmem41a	chr16	9.40519e-12	2.1646e-07	-1.0663	0.598	0.859	5_Enterocyte
Gsta1	chr9	9.71255e-12	2.23534e-07	2.52541	0.609	0.271	5_Enterocyte
Zfp280c	chrX	9.86052e-12	2.2694e-07	-2.4601	0.032	0.188	5_Enterocyte
Pdcd2l	chr7	1.11827e-11	2.57371e-07	-2.04205	0.125	0.376	5_Enterocyte
Osgepl1	chr1	1.28891e-11	2.96643e-07	-2.45873	0.055	0.247	5_Enterocyte
9430038I01Rik	chr7	1.33233e-11	3.06635e-07	-1.52478	0.219	0.529	5_Enterocyte
Ttc39aos1	chr4	1.4053e-11	3.23429e-07	-3.78357	0.009	0.106	5_Enterocyte
Gamt	chr10	1.41745e-11	3.26225e-07	-1.79478	0.228	0.529	5_Enterocyte
Comtd1	chr14	1.42629e-11	3.28261e-07	-1.03879	0.395	0.753	5_Enterocyte
Neurl3	chr1	1.48106e-11	3.40866e-07	-3.65804	0.009	0.106	5_Enterocyte
Hipk2	chr6	1.51617e-11	3.48947e-07	-1.25684	0.441	0.741	5_Enterocyte
Slc35b1	chr11	1.56942e-11	3.61203e-07	-1.0544	0.628	0.824	5_Enterocyte
Banf1	chr19	1.61959e-11	3.7275e-07	-1.05858	0.585	0.847	5_Enterocyte
Gm15441	chr3	1.7016e-11	3.91622e-07	-3.15554	0.015	0.129	5_Enterocyte
Dact2	chr17	1.70393e-11	3.92158e-07	-1.56529	0.212	0.518	5_Enterocyte
Cldn4	chr5	1.74176e-11	4.00867e-07	1.15492	0.863	0.624	5_Enterocyte
Plekhf1	chr7	1.7797e-11	4.09597e-07	-3.07308	0.015	0.129	5_Enterocyte
Zbtb5	chr4	1.79634e-11	4.13427e-07	-2.34872	0.046	0.224	5_Enterocyte
Pgs1	chr11	1.87733e-11	4.32068e-07	1.22896	0.772	0.494	5_Enterocyte
Tmem238l	chr11	1.90792e-11	4.39109e-07	2.60123	0.475	0.094	5_Enterocyte
Ube2c	chr2	1.91426e-11	4.40568e-07	-1.80657	0.127	0.388	5_Enterocyte
Gm49327	chr12	1.99213e-11	4.58489e-07	-2.33612	0.046	0.224	5_Enterocyte
Gcat	chr15	2.02101e-11	4.65135e-07	-1.0823	0.536	0.812	5_Enterocyte
Gcat	chr15	2.02101e-11	4.65135e-07	-1.0823	0.536	0.812	5_Enterocyte
Oxct1	chr15	2.02471e-11	4.65987e-07	2.32997	0.533	0.153	5_Enterocyte
Enpp3	chr10	2.18814e-11	5.036e-07	1.76469	0.668	0.341	5_Enterocyte
Trim30d	chr7	2.3287e-11	5.35949e-07	2.84446	0.444	0.059	5_Enterocyte
Mpnd	chr17	2.38572e-11	5.49073e-07	-1.17472	0.386	0.729	5_Enterocyte
Sulf2	chr2	2.39974e-11	5.52299e-07	-1.29652	0.402	0.706	5_Enterocyte
Wdr92	chr11	2.57022e-11	5.91535e-07	-2.45873	0.057	0.247	5_Enterocyte
Lrrc10b	chr19	2.64005e-11	6.07608e-07	-1.08762	0.504	0.776	5_Enterocyte
Gask1b	chr3	2.73465e-11	6.29379e-07	1.74892	0.613	0.235	5_Enterocyte
Slc38a2	chr15	2.77209e-11	6.37997e-07	1.72697	0.64	0.282	5_Enterocyte
Auts2	chr5	2.79671e-11	6.43664e-07	-1.11469	0.473	0.776	5_Enterocyte
Lta4h	chr10	2.89726e-11	6.66804e-07	-1.00843	0.593	0.835	5_Enterocyte
Dpep1	chr8	2.90101e-11	6.67667e-07	-3.33612	0.022	0.153	5_Enterocyte
Cachd1	chr4	2.94662e-11	6.78164e-07	-1.42575	0.285	0.6	5_Enterocyte
Ncapd3	chr9	2.99644e-11	6.89631e-07	-2.34992	0.042	0.212	5_Enterocyte
Tenm3	chr8	3.05697e-11	7.03562e-07	-2.7937	0.053	0.235	5_Enterocyte
Odf3b	chr15	3.08389e-11	7.09758e-07	-3.07308	0.019	0.141	5_Enterocyte
Kcnk5	chr14	3.23937e-11	7.45541e-07	-2.30846	0.068	0.271	5_Enterocyte
Aars	chr8	3.2544e-11	7.49e-07	1.29798	0.741	0.424	5_Enterocyte
Atp10b	chr11	3.30568e-11	7.60802e-07	6.12823	0.362	0	5_Enterocyte
Uri1	chr7	3.43133e-11	7.8972e-07	-1.09281	0.518	0.8	5_Enterocyte
S100b	chr10	3.50741e-11	8.07232e-07	-2.89905	0.019	0.141	5_Enterocyte
Prdm11	chr2	3.51397e-11	8.08741e-07	-2.78357	0.03	0.176	5_Enterocyte
Gpd1l	chr9	3.55464e-11	8.18101e-07	-1.24648	0.308	0.647	5_Enterocyte
Vasp	chr7	3.58036e-11	8.24019e-07	1.05637	0.845	0.647	5_Enterocyte
Cables1	chr18	3.62625e-11	8.34582e-07	-2.12555	0.067	0.271	5_Enterocyte
Zc3h7a	chr16	3.89926e-11	8.97415e-07	1.54111	0.68	0.365	5_Enterocyte
Fam83b	chr9	4.05323e-11	9.32852e-07	1.55582	0.724	0.424	5_Enterocyte
Hsd17b10	chrX	4.31104e-11	9.92185e-07	-1.08046	0.406	0.741	5_Enterocyte
Fam91a1	chr15	4.63594e-11	1.06696e-06	1.0467	0.89	0.647	5_Enterocyte
Pwwp2b	chr7	4.67272e-11	1.07543e-06	-1.62462	0.199	0.482	5_Enterocyte
Rab11fip4	chr11	4.75933e-11	1.09536e-06	-2.76496	0.022	0.153	5_Enterocyte
Cysrt1	chr2	4.84911e-11	1.11602e-06	-2.02333	0.091	0.318	5_Enterocyte
Ablim1	chr19	5.04678e-11	1.16152e-06	1.17332	0.834	0.576	5_Enterocyte
2610318N02Rik	chr16	5.04868e-11	1.16195e-06	-2.37794	0.058	0.247	5_Enterocyte
Slc44a3	chr3	5.10559e-11	1.17505e-06	-1.80887	0.185	0.459	5_Enterocyte
Btg2	chr1	5.11348e-11	1.17687e-06	4.00017	0.397	0.035	5_Enterocyte
Ifitm2	chr7	5.34516e-11	1.23019e-06	-1.98562	0.12	0.365	5_Enterocyte
Gata5	chr2	5.7907e-11	1.33273e-06	1.42508	0.726	0.447	5_Enterocyte
Rnf126	chr10	6.13779e-11	1.41261e-06	-1.44679	0.24	0.553	5_Enterocyte
Gdpd5	chr7	6.54471e-11	1.50626e-06	-1.5048	0.205	0.506	5_Enterocyte
5033403H07Rik	chr5	6.85329e-11	1.57728e-06	-1.52054	0.179	0.471	5_Enterocyte
Rin2	chr2	7.06651e-11	1.62636e-06	-1.29547	0.235	0.553	5_Enterocyte
Slc28a1	chr7	7.15677e-11	1.64713e-06	-4.65804	0.002	0.059	5_Enterocyte
Acox2	chr14	7.37984e-11	1.69847e-06	2.00242	0.531	0.165	5_Enterocyte
Fam131c	chr4	7.41421e-11	1.70638e-06	-3.21058	0.013	0.118	5_Enterocyte
Ski	chr4	7.72641e-11	1.77823e-06	-1.49234	0.264	0.565	5_Enterocyte
2700081O15Rik	chr19	8.29052e-11	1.90806e-06	-2.25751	0.059	0.247	5_Enterocyte
Zfpm1	chr8	8.51125e-11	1.95886e-06	-1.59069	0.219	0.506	5_Enterocyte
Ccl24	chr5	8.5227e-11	1.9615e-06	-2.37116	0.048	0.224	5_Enterocyte
Fcgbp	chr7	8.9e-11	2.04834e-06	1.59746	0.651	0.294	5_Enterocyte
Cdkn1a	chr17	8.94953e-11	2.05973e-06	1.29578	0.863	0.741	5_Enterocyte
Bmp2	chr2	9.18544e-11	2.11403e-06	2.59777	0.473	0.106	5_Enterocyte
Dus2	chr8	9.22735e-11	2.12368e-06	-1.84541	0.105	0.341	5_Enterocyte
Cnst	chr1	9.44665e-11	2.17415e-06	-2.25949	0.048	0.224	5_Enterocyte
Kif27	chr13	9.56151e-11	2.20058e-06	-2.65804	0.035	0.188	5_Enterocyte
Liph	chr16	9.71245e-11	2.23532e-06	1.34392	0.719	0.447	5_Enterocyte
Ppard	chr17	9.81848e-11	2.25972e-06	1.87503	0.586	0.259	5_Enterocyte
Zfp607a	chr7	9.90604e-11	2.27987e-06	-2.86449	0.023	0.153	5_Enterocyte
Oxr1	chr15	9.92116e-11	2.28335e-06	-1.4287	0.25	0.553	5_Enterocyte
Ccn1	chr3	9.94937e-11	2.28985e-06	-4.02061	0.006	0.082	5_Enterocyte
Sik3	chr9	1.09866e-10	2.52857e-06	1.19552	0.817	0.529	5_Enterocyte
Emc8	chr8	1.10924e-10	2.55291e-06	-1.29294	0.314	0.612	5_Enterocyte
E030030I06Rik	chr10	1.12991e-10	2.60049e-06	-1.50177	0.206	0.494	5_Enterocyte
Arhgap9	chr10	1.1464e-10	2.63843e-06	-1.53986	0.144	0.412	5_Enterocyte
Uty	chrY	1.16795e-10	2.68804e-06	4.13149	0.387	0.035	5_Enterocyte
Bphl	chr13	1.31829e-10	3.03404e-06	-1.34622	0.311	0.612	5_Enterocyte
Bid	chr6	1.47662e-10	3.39845e-06	-1.39011	0.178	0.471	5_Enterocyte
Nipsnap1	chr11	1.49913e-10	3.45024e-06	-1.1299	0.346	0.659	5_Enterocyte
Eif2s3y	chrY	1.5174e-10	3.49229e-06	5.65484	0.343	0	5_Enterocyte
Gsr	chr8	1.5475e-10	3.56157e-06	1.08492	0.857	0.682	5_Enterocyte
Degs1	chr1	1.5626e-10	3.59632e-06	-1.27661	0.297	0.6	5_Enterocyte
Areg	chr5	1.58232e-10	3.64171e-06	2.31409	0.674	0.388	5_Enterocyte
Abcd3	chr3	1.75276e-10	4.03399e-06	-1.11852	0.349	0.682	5_Enterocyte
Pla2g12a	chr3	1.77105e-10	4.07607e-06	-1.31924	0.33	0.624	5_Enterocyte
Mrps30	chr13	1.79114e-10	4.12231e-06	-1.31635	0.226	0.529	5_Enterocyte
Adal	chr2	1.79246e-10	4.12534e-06	-2.37425	0.05	0.224	5_Enterocyte
Upf3a	chr8	1.82964e-10	4.21091e-06	-1.32844	0.288	0.588	5_Enterocyte
Lrat	chr3	1.86195e-10	4.28528e-06	-2.48812	0.032	0.176	5_Enterocyte
Abhd3	chr18	1.89122e-10	4.35264e-06	-1.55696	0.199	0.482	5_Enterocyte
Noxo1	chr17	2.00304e-10	4.60999e-06	-1.39624	0.192	0.482	5_Enterocyte
Fcf1	chr12	2.03377e-10	4.68073e-06	-1.01249	0.532	0.8	5_Enterocyte
Pgrmc2	chr3	2.03547e-10	4.68464e-06	-1.0431	0.482	0.765	5_Enterocyte
Rasgrf2	chr13	2.06953e-10	4.76301e-06	-1.97622	0.06	0.247	5_Enterocyte
Anapc7	chr5	2.10348e-10	4.84116e-06	-1.14924	0.382	0.682	5_Enterocyte
Zfp235	chr7	2.16282e-10	4.97774e-06	-2.85069	0.024	0.153	5_Enterocyte
Riox1	chr12	2.18034e-10	5.01804e-06	-2.20348	0.066	0.259	5_Enterocyte
Mro	chr18	2.19808e-10	5.05889e-06	-3.35848	0.014	0.118	5_Enterocyte
Slc25a25	chr2	2.28522e-10	5.25943e-06	1.11822	0.795	0.541	5_Enterocyte
Atm	chr9	2.28764e-10	5.26499e-06	-2.36259	0.046	0.212	5_Enterocyte
Mrps9	chr1	2.30663e-10	5.30871e-06	-1.11185	0.362	0.682	5_Enterocyte
Ptk6	chr2	2.30664e-10	5.30872e-06	3.48151	0.38	0.035	5_Enterocyte
Polr2e	chr10	2.41566e-10	5.55963e-06	-1.05348	0.523	0.8	5_Enterocyte
Xxylt1	chr16	2.44641e-10	5.63042e-06	-1.4687	0.28	0.565	5_Enterocyte
E130215H24Rik	chr2	2.5102e-10	5.77722e-06	-3.11748	0.014	0.118	5_Enterocyte
Dio1	chr4	2.51737e-10	5.79372e-06	-1.30837	0.375	0.671	5_Enterocyte
Gm3054	chr5	2.61533e-10	6.01917e-06	2.96157	0.386	0.035	5_Enterocyte
Nfia	chr4	2.62067e-10	6.03148e-06	-2.25594	0.056	0.235	5_Enterocyte
Odf2	chr2	2.6375e-10	6.0702e-06	-1.55523	0.157	0.424	5_Enterocyte
Rapgef1	chr2	2.64383e-10	6.08478e-06	-1.57558	0.18	0.447	5_Enterocyte
Parp4	chr14	2.75176e-10	6.33316e-06	1.29947	0.74	0.447	5_Enterocyte
Ddit3	chr10	2.75896e-10	6.34975e-06	1.28726	0.837	0.671	5_Enterocyte
Ddit3	chr10	2.75896e-10	6.34975e-06	1.28726	0.837	0.671	5_Enterocyte
Pdzrn3	chr6	2.78275e-10	6.4045e-06	-2.62702	0.037	0.188	5_Enterocyte
Per3	chr4	3.08545e-10	7.10117e-06	-3.27953	0.011	0.106	5_Enterocyte
Ccnd3	chr17	3.11756e-10	7.17506e-06	-1.04626	0.541	0.824	5_Enterocyte
Zc3h12c	chr9	3.17442e-10	7.30592e-06	-1.62121	0.081	0.294	5_Enterocyte
Slc6a4	chr11	3.19245e-10	7.34743e-06	-1.99812	0.066	0.259	5_Enterocyte
Stard10	chr7	3.4552e-10	7.95215e-06	-1.00749	0.615	0.788	5_Enterocyte
Wdr7	chr18	3.48196e-10	8.01372e-06	-1.05931	0.486	0.741	5_Enterocyte
Wdr91	chr6	3.53122e-10	8.1271e-06	-2.15735	0.114	0.341	5_Enterocyte
Nudt2	chr4	3.55378e-10	8.17902e-06	-1.31077	0.301	0.6	5_Enterocyte
Bcl11b	chr12	3.5876e-10	8.25687e-06	-1.7029	0.15	0.4	5_Enterocyte
Tbc1d17	chr7	3.59079e-10	8.26421e-06	-1.4671	0.189	0.471	5_Enterocyte
Galm	chr17	3.77162e-10	8.68038e-06	-1.07757	0.582	0.776	5_Enterocyte
Nomo1	chr7	3.85068e-10	8.86233e-06	-1.44801	0.233	0.518	5_Enterocyte
Zfp467	chr6	3.88875e-10	8.94996e-06	-1.39818	0.215	0.506	5_Enterocyte
Klhl36	chr8	3.91477e-10	9.00985e-06	-2.70111	0.029	0.165	5_Enterocyte
Rapgef5	chr12	3.91535e-10	9.01118e-06	-2.27471	0.047	0.212	5_Enterocyte
Zdhhc21	chr4	3.91823e-10	9.0178e-06	1.48151	0.67	0.376	5_Enterocyte
Plekhm1	chr11	4.06507e-10	9.35576e-06	2.10572	0.501	0.153	5_Enterocyte
Lrrc8e	chr8	4.13759e-10	9.52267e-06	-3.03656	0.018	0.129	5_Enterocyte
Adam10	chr9	4.27839e-10	9.84672e-06	1.23331	0.744	0.471	5_Enterocyte
Txnrd1	chr10	4.32523e-10	9.95452e-06	1.12294	0.789	0.518	5_Enterocyte
Tm4sf20	chr1	7.86796e-262	1.81081e-257	3.03108	1	0.962	1_Enterocyte
Rab30	chr7	2.1924e-256	5.04581e-252	3.24318	1	0.841	1_Enterocyte
Reg3b	chr6	1.87052e-241	4.305e-237	6.71116	0.918	0.059	1_Enterocyte
Cd55	chr1	1.21593e-218	2.79847e-214	2.97732	0.988	0.698	1_Enterocyte
Asap1	chr15	2.50123e-211	5.75659e-207	3.08245	0.965	0.445	1_Enterocyte
Krt18	chr15	5.09157e-211	1.17183e-206	1.35485	1	1	1_Enterocyte
Gm15675	chr1	4.80879e-198	1.10674e-193	4.00326	0.863	0.149	1_Enterocyte
Gch1	chr14	9.77462e-195	2.24963e-190	1.72112	1	0.924	1_Enterocyte
S100a10	chr3	6.55296e-194	1.50816e-189	1.50269	1	1	1_Enterocyte
Gfpt1	chr6	7.54793e-194	1.73716e-189	2.52894	0.963	0.524	1_Enterocyte
Trim15	chr17	1.69903e-193	3.91031e-189	2.70179	0.951	0.465	1_Enterocyte
Fam162a	chr16	5.3841e-182	1.23915e-177	2.18054	0.991	0.809	1_Enterocyte
B4galt6	chr18	2.03351e-176	4.68013e-172	2.14152	0.983	0.616	1_Enterocyte
Muc3	chr5	7.50209e-176	1.72661e-171	2.48493	0.97	0.532	1_Enterocyte
Pde3a	chr6	4.00315e-171	9.21326e-167	1.81918	0.999	0.892	1_Enterocyte
Krt23	chr11	5.36216e-171	1.2341e-166	5.47865	0.718	0.036	1_Enterocyte
Mgam	chr6	1.28733e-164	2.96279e-160	2.23066	0.979	0.777	1_Enterocyte
Fos	chr12	1.39939e-164	3.22069e-160	3.08424	0.868	0.259	1_Enterocyte
Clec2e	chr6	5.94411e-164	1.36804e-159	-1.88378	0.682	0.989	1_Enterocyte
Plscr1	chr9	4.16291e-163	9.58094e-159	1.72091	0.993	0.859	1_Enterocyte
Id1	chr2	4.99536e-161	1.14968e-156	3.20115	0.854	0.229	1_Enterocyte
Sat1	chrX	3.09403e-160	7.12091e-156	1.02062	1	1	1_Enterocyte
Neat1	chr19	5.09665e-148	1.17299e-143	1.57676	0.996	0.902	1_Enterocyte
Klf5	chr14	8.85041e-142	2.03692e-137	1.1031	1	0.973	1_Enterocyte
Klf6	chr13	1.27986e-138	2.94561e-134	1.94723	0.953	0.61	1_Enterocyte
Azin1	chr15	2.26613e-129	5.2155e-125	2.291	0.879	0.46	1_Enterocyte
Selenoi	chr5	1.77567e-128	4.0867e-124	1.37488	0.996	0.923	1_Enterocyte
Cebpb	chr2	1.95338e-127	4.49571e-123	1.78321	0.951	0.798	1_Enterocyte
Ifrd1	chr12	2.62359e-126	6.0382e-122	2.11546	0.929	0.634	1_Enterocyte
Ets2	chr16	4.05923e-124	9.34232e-120	1.5544	0.959	0.693	1_Enterocyte
Rhof	chr5	1.0575e-122	2.43384e-118	4.28987	0.596	0.048	1_Enterocyte
Crem	chr18	1.55547e-122	3.57992e-118	2.61562	0.759	0.207	1_Enterocyte
Slc34a2	chr5	1.70686e-122	3.92833e-118	-1.34514	0.811	0.99	1_Enterocyte
Tes	chr6	3.14708e-120	7.24299e-116	1.41795	0.971	0.77	1_Enterocyte
Reg3g	chr6	1.20056e-119	2.7631e-115	5.76471	0.549	0.021	1_Enterocyte
Card14	chr11	2.65374e-110	6.10758e-106	1.57182	0.932	0.659	1_Enterocyte
Itprid2	chr2	2.11357e-109	4.86439e-105	1.48895	0.934	0.694	1_Enterocyte
Hnf4aos	chr2	4.9735e-108	1.14465e-103	-2.95249	0.182	0.691	1_Enterocyte
Atp11b	chr3	3.51671e-106	8.0937e-102	1.39927	0.963	0.768	1_Enterocyte
Hs3st1	chr5	1.3714e-105	3.15628e-101	3.72492	0.581	0.077	1_Enterocyte
Dusp14	chr11	1.8982e-105	4.3687e-101	2.34303	0.767	0.296	1_Enterocyte
Zc3hav1	chr6	4.39868e-104	1.01236e-99	1.69528	0.909	0.638	1_Enterocyte
Efna1	chr3	6.77656e-104	1.55963e-99	1.90248	0.859	0.461	1_Enterocyte
Lmo7	chr14	1.05641e-103	2.43133e-99	1.44267	0.968	0.786	1_Enterocyte
Klf3	chr5	3.82254e-103	8.79758e-99	1.20096	0.973	0.839	1_Enterocyte
Gda	chr19	8.72455e-99	2.00796e-94	1.1961	0.994	0.945	1_Enterocyte
Tut7	chr13	1.74742e-97	4.02168e-93	1.1494	0.986	0.914	1_Enterocyte
Bcl3	chr7	3.55442e-97	8.18049e-93	2.94397	0.604	0.119	1_Enterocyte
Junb	chr8	6.22662e-97	1.43306e-92	1.74966	0.877	0.572	1_Enterocyte
Mon2	chr10	6.36525e-97	1.46496e-92	1.69459	0.861	0.476	1_Enterocyte
Pag1	chr3	9.25819e-96	2.13077e-91	3.31796	0.575	0.095	1_Enterocyte
Mat2a	chr6	5.91875e-95	1.3622e-90	1.95527	0.832	0.485	1_Enterocyte
Atf4	chr15	7.7109e-93	1.77466e-88	1.32446	0.929	0.709	1_Enterocyte
Kif21a	chr15	4.38699e-92	1.00967e-87	1.08381	0.99	0.917	1_Enterocyte
E230016M11Rik	chr6	8.56539e-92	1.97132e-87	-2.1766	0.221	0.706	1_Enterocyte
Raph1	chr1	1.72927e-91	3.97991e-87	1.50415	0.892	0.618	1_Enterocyte
Acsl3	chr1	4.55024e-91	1.04724e-86	1.319	0.94	0.722	1_Enterocyte
Tcim	chr8	4.61709e-91	1.06262e-86	2.16533	0.749	0.304	1_Enterocyte
Plagl2	chr2	9.19314e-91	2.1158e-86	-1.58278	0.47	0.864	1_Enterocyte
Clic5	chr17	1.07379e-90	2.47132e-86	-1.27546	0.756	0.949	1_Enterocyte
Mertk	chr2	7.84786e-90	1.80618e-85	-1.91995	0.308	0.777	1_Enterocyte
Tmem165	chr5	1.01248e-89	2.33023e-85	1.51583	0.882	0.579	1_Enterocyte
Xbp1	chr11	1.08729e-88	2.50239e-84	1.6345	0.833	0.457	1_Enterocyte
Shb	chr4	1.15187e-88	2.65103e-84	1.35932	0.917	0.652	1_Enterocyte
Cubn	chr2	2.84943e-88	6.55797e-84	-1.04351	0.951	0.996	1_Enterocyte
Mafb	chr2	2.15524e-87	4.96028e-83	-1.22094	0.705	0.963	1_Enterocyte
Errfi1	chr4	4.38706e-86	1.00968e-81	1.5294	0.892	0.616	1_Enterocyte
Plec	chr15	5.66529e-85	1.30387e-80	1.27971	0.948	0.765	1_Enterocyte
Anxa11	chr14	1.13955e-84	2.62267e-80	1.14572	0.958	0.802	1_Enterocyte
Odc1	chr12	1.19691e-84	2.75468e-80	1.44704	0.919	0.743	1_Enterocyte
Fbxl5	chr5	1.69526e-84	3.90165e-80	1.27411	0.912	0.704	1_Enterocyte
Slc28a2	chr2	1.70658e-84	3.92769e-80	2.1332	0.818	0.486	1_Enterocyte
Bhlhe40	chr6	1.82156e-84	4.19231e-80	1.06066	0.973	0.843	1_Enterocyte
Klf4	chr4	4.05262e-84	9.3271e-80	1.29572	0.961	0.798	1_Enterocyte
Casp8	chr1	8.00108e-83	1.84145e-78	1.16958	0.933	0.792	1_Enterocyte
Hif1a	chr12	8.84704e-83	2.03615e-78	1.64078	0.827	0.509	1_Enterocyte
Ptpn12	chr5	3.9526e-82	9.09692e-78	2.14963	0.697	0.263	1_Enterocyte
Epas1	chr17	4.24035e-82	9.75918e-78	2.53136	0.59	0.143	1_Enterocyte
Gimd1	chr3	1.08464e-81	2.4963e-77	1.05391	0.969	0.822	1_Enterocyte
Tnfrsf1a	chr6	2.78437e-81	6.40823e-77	1.1262	0.943	0.767	1_Enterocyte
Sapcd2	chr2	3.72658e-81	8.57673e-77	-1.92175	0.252	0.703	1_Enterocyte
Atp8b1	chr18	3.08876e-80	7.10878e-76	1.20733	0.951	0.729	1_Enterocyte
Mxd1	chr6	3.61209e-78	8.31322e-74	1.77554	0.792	0.432	1_Enterocyte
Tnfaip8	chr18	4.34426e-78	9.99832e-74	2.38051	0.621	0.19	1_Enterocyte
Ptprh	chr7	1.13911e-77	2.62166e-73	1.39986	0.887	0.656	1_Enterocyte
Mgat5	chr1	2.65136e-77	6.10212e-73	1.46553	0.871	0.59	1_Enterocyte
Ethe1	chr7	3.25192e-76	7.48429e-72	2.08656	0.699	0.3	1_Enterocyte
Gas2l3	chr10	1.29689e-75	2.98479e-71	2.05104	0.668	0.248	1_Enterocyte
Scmh1	chr4	2.0184e-74	4.64536e-70	1.41861	0.846	0.537	1_Enterocyte
Cgnl1	chr9	5.93789e-74	1.36661e-69	3.14951	0.479	0.081	1_Enterocyte
Tmc5	chr7	8.29897e-74	1.91001e-69	1.02449	0.969	0.829	1_Enterocyte
Lpin2	chr17	2.52144e-73	5.80309e-69	1.2198	0.943	0.765	1_Enterocyte
Ccnjl	chr11	2.62025e-73	6.0305e-69	2.1962	0.622	0.202	1_Enterocyte
Tbc1d10a	chr11	2.77686e-73	6.39094e-69	-1.79449	0.28	0.701	1_Enterocyte
Hacd2	chr16	3.65184e-73	8.40471e-69	1.45387	0.853	0.558	1_Enterocyte
Il4ra	chr7	7.36534e-73	1.69513e-68	1.41445	0.835	0.491	1_Enterocyte
Gprin3	chr6	7.44401e-73	1.71324e-68	-3.13803	0.066	0.46	1_Enterocyte
Gab3	chrX	7.87055e-73	1.81141e-68	-3.48345	0.053	0.439	1_Enterocyte
Mcl1	chr3	4.83914e-72	1.11373e-67	1.03599	0.954	0.814	1_Enterocyte
Suco	chr1	1.12932e-71	2.59914e-67	1.26678	0.889	0.683	1_Enterocyte
Id2	chr12	1.28565e-71	2.95893e-67	-1.45682	0.483	0.835	1_Enterocyte
Ceacam1	chr7	1.89971e-71	4.37219e-67	1.44349	0.887	0.703	1_Enterocyte
Prr5	chr15	8.80598e-71	2.0267e-66	-1.13263	0.678	0.922	1_Enterocyte
Arrdc4	chr7	7.55196e-70	1.73808e-65	-1.00009	0.815	0.952	1_Enterocyte
Gxylt1	chr15	8.23889e-70	1.89618e-65	1.62287	0.746	0.383	1_Enterocyte
Bmp2	chr2	1.06592e-69	2.45321e-65	2.48596	0.567	0.17	1_Enterocyte
Hkdc1	chr10	2.53082e-69	5.82467e-65	1.35185	0.84	0.519	1_Enterocyte
Phlda1	chr10	3.22461e-69	7.42143e-65	1.52837	0.825	0.508	1_Enterocyte
Edem3	chr1	4.0376e-69	9.29254e-65	1.97813	0.683	0.294	1_Enterocyte
Ctps	chr4	6.72492e-69	1.54774e-64	4.04977	0.387	0.032	1_Enterocyte
Pdzd2	chr15	6.77802e-69	1.55996e-64	-1.80677	0.248	0.668	1_Enterocyte
Ier3	chr17	1.50532e-68	3.4645e-64	1.93619	0.673	0.286	1_Enterocyte
Ehd4	chr2	3.20831e-68	7.38392e-64	1.30353	0.835	0.548	1_Enterocyte
Capn15	chr17	4.71963e-68	1.08622e-63	-1.26941	0.476	0.855	1_Enterocyte
Fam91a1	chr15	4.89965e-68	1.12765e-63	1.05174	0.933	0.781	1_Enterocyte
Plaur	chr7	2.60252e-67	5.9897e-63	3.72297	0.402	0.043	1_Enterocyte
Efnb2	chr8	2.76716e-67	6.36862e-63	3.13208	0.444	0.072	1_Enterocyte
Nars	chr18	1.99946e-66	4.60175e-62	1.1266	0.898	0.708	1_Enterocyte
Emp1	chr6	7.0586e-66	1.62454e-61	1.79687	0.721	0.373	1_Enterocyte
St3gal6	chr16	8.10113e-66	1.86448e-61	-1.38749	0.449	0.808	1_Enterocyte
Mgat4c	chr10	1.32357e-65	3.04619e-61	1.6613	0.83	0.559	1_Enterocyte
Peli1	chr11	2.35359e-65	5.41678e-61	1.27575	0.868	0.67	1_Enterocyte
Fh1	chr1	3.81872e-65	8.78879e-61	1.30993	0.845	0.592	1_Enterocyte
Ankrd37	chr8	5.40827e-65	1.24471e-60	-2.38036	0.114	0.498	1_Enterocyte
Sgk1	chr10	9.83858e-65	2.26435e-60	-1.04162	0.755	0.953	1_Enterocyte
Reps2	chrX	1.03153e-64	2.37406e-60	2.44116	0.541	0.156	1_Enterocyte
Sdc4	chr2	6.91283e-64	1.59099e-59	-1.11638	0.692	0.902	1_Enterocyte
Mir99ahg	chr16	8.40881e-64	1.93529e-59	-1.7304	0.285	0.685	1_Enterocyte
Ccdc186	chr19	1.31752e-63	3.03227e-59	1.2203	0.876	0.648	1_Enterocyte
Deptor	chr15	2.55566e-63	5.88186e-59	4.25633	0.353	0.026	1_Enterocyte
Zfp703	chr8	3.70968e-63	8.53783e-59	1.76471	0.665	0.299	1_Enterocyte
Bcl2l15	chr3	4.13892e-63	9.52573e-59	3.74888	0.371	0.036	1_Enterocyte
Synpo	chr18	4.10144e-62	9.43946e-58	-1.55189	0.311	0.704	1_Enterocyte
Gm26620	chr1	9.81542e-62	2.25902e-57	-2.43161	0.111	0.482	1_Enterocyte
Ppcs	chr4	2.42672e-61	5.5851e-57	-1.25055	0.464	0.819	1_Enterocyte
Herc4	chr10	4.32403e-61	9.95175e-57	1.47057	0.749	0.411	1_Enterocyte
Itga2	chr13	5.16439e-61	1.18858e-56	3.8298	0.373	0.043	1_Enterocyte
Dusp1	chr17	6.36089e-61	1.46396e-56	2.90959	0.433	0.081	1_Enterocyte
Zfyve9	chr4	7.77148e-61	1.78861e-56	-1.46071	0.386	0.756	1_Enterocyte
Ovol2	chr2	8.77289e-61	2.01908e-56	1.4742	0.774	0.447	1_Enterocyte
Pard6b	chr2	3.5107e-60	8.07988e-56	1.36498	0.781	0.486	1_Enterocyte
Clic4	chr4	4.09462e-60	9.42377e-56	1.37742	0.822	0.527	1_Enterocyte
Hnf4a	chr2	5.12462e-59	1.17943e-54	-1.28593	0.512	0.822	1_Enterocyte
Fgf15	chr7	2.10305e-58	4.84016e-54	-1.89213	0.356	0.695	1_Enterocyte
Lratd1	chr12	2.63487e-58	6.06416e-54	1.80695	0.633	0.276	1_Enterocyte
Hivep2	chr10	2.72653e-58	6.2751e-54	2.00356	0.565	0.197	1_Enterocyte
Prkaa2	chr4	2.83686e-58	6.52904e-54	1.06139	0.887	0.691	1_Enterocyte
Adgrl2	chr3	9.76838e-58	2.24819e-53	1.9066	0.593	0.226	1_Enterocyte
Cerk	chr15	3.02438e-57	6.96061e-53	6.10551	0.285	0.005	1_Enterocyte
Esyt2	chr12	4.70156e-57	1.08206e-52	1.11022	0.902	0.732	1_Enterocyte
Phgdh	chr3	2.19135e-56	5.0434e-52	-1.10432	0.632	0.88	1_Enterocyte
Plek2	chr12	5.62982e-56	1.2957e-51	1.42993	0.75	0.419	1_Enterocyte
Mapk1ip1l	chr14	8.00218e-56	1.8417e-51	1.1085	0.842	0.615	1_Enterocyte
Mxi1	chr19	1.03661e-55	2.38576e-51	-1.19593	0.455	0.804	1_Enterocyte
Maff	chr15	1.05321e-55	2.42396e-51	1.51834	0.714	0.379	1_Enterocyte
Mecom	chr3	1.17501e-55	2.70428e-51	1.26442	0.897	0.753	1_Enterocyte
Eif4ebp1	chr8	1.43163e-55	3.2949e-51	1.02692	0.927	0.8	1_Enterocyte
AA986860	chr1	1.63813e-55	3.77015e-51	1.53123	0.743	0.437	1_Enterocyte
Etnk2	chr1	2.32472e-55	5.35035e-51	2.6428	0.425	0.09	1_Enterocyte
Fosl2	chr5	4.15654e-55	9.56628e-51	1.5679	0.673	0.325	1_Enterocyte
Nat8f4	chr6	7.42527e-55	1.70893e-50	1.86397	0.596	0.237	1_Enterocyte
Ptprg	chr14	1.55072e-54	3.56898e-50	1.3208	0.808	0.537	1_Enterocyte
Ank3	chr10	1.9497e-54	4.48724e-50	-1.38643	0.379	0.722	1_Enterocyte
Gulp1	chr1	4.596e-54	1.05777e-49	-2.07373	0.182	0.535	1_Enterocyte
Cdc42ep5	chr7	1.02499e-53	2.35901e-49	1.02325	0.918	0.799	1_Enterocyte
Daam1	chr12	1.02971e-53	2.36988e-49	1.35163	0.76	0.442	1_Enterocyte
Hdac4	chr1	2.82762e-53	6.50776e-49	1.87714	0.563	0.217	1_Enterocyte
Tsc22d3	chrX	3.59284e-53	8.26893e-49	-2.10285	0.143	0.489	1_Enterocyte
Flrt3	chr2	4.34899e-53	1.00092e-48	1.63328	0.669	0.343	1_Enterocyte
Rhog	chr7	6.46359e-53	1.4876e-48	1.19441	0.817	0.569	1_Enterocyte
Fkbp5	chr17	1.42595e-52	3.28184e-48	-2.06296	0.137	0.485	1_Enterocyte
Parp4	chr14	2.08251e-52	4.79289e-48	1.28395	0.769	0.508	1_Enterocyte
Lhfpl2	chr13	1.25396e-51	2.88598e-47	1.56378	0.652	0.31	1_Enterocyte
0610040J01Rik	chr5	5.36537e-51	1.23484e-46	1.15268	0.826	0.587	1_Enterocyte
Acadsb	chr7	6.48843e-51	1.49331e-46	2.63876	0.409	0.094	1_Enterocyte
St3gal4	chr9	1.08848e-50	2.50513e-46	-1.00505	0.606	0.882	1_Enterocyte
Dock5	chr14	1.64996e-50	3.79738e-46	2.07414	0.514	0.181	1_Enterocyte
Ormdl3	chr11	7.79494e-50	1.79401e-45	-1.05795	0.522	0.835	1_Enterocyte
Nuak2	chr1	9.26212e-50	2.13168e-45	-2.14519	0.133	0.463	1_Enterocyte
Chp2	chr7	1.11949e-49	2.5765e-45	-1.02996	0.655	0.893	1_Enterocyte
Shroom3	chr5	1.42193e-49	3.27258e-45	-1.37226	0.354	0.696	1_Enterocyte
Abca14	chr7	1.70315e-49	3.9198e-45	-1.86055	0.198	0.539	1_Enterocyte
Tsc22d2	chr3	3.15326e-49	7.25722e-45	1.04479	0.874	0.705	1_Enterocyte
Sgpp2	chr1	3.65044e-49	8.40149e-45	1.05637	0.871	0.678	1_Enterocyte
Gabrb3	chr7	5.10459e-49	1.17482e-44	-1.34784	0.435	0.75	1_Enterocyte
Dnajc11	chr4	8.53834e-49	1.9651e-44	-1.09789	0.511	0.819	1_Enterocyte
Rnf186	chr4	1.01086e-48	2.32648e-44	1.45142	0.749	0.503	1_Enterocyte
Cdr2	chr7	1.08112e-48	2.4882e-44	-1.49532	0.306	0.633	1_Enterocyte
Fam118b	chr9	7.26936e-48	1.67304e-43	1.0798	0.827	0.574	1_Enterocyte
Vps37b	chr5	1.61114e-47	3.70803e-43	1.36314	0.718	0.43	1_Enterocyte
Tbx3	chr5	2.19461e-47	5.0509e-43	1.03952	0.838	0.673	1_Enterocyte
Sult6b2	chr6	2.936e-47	6.7572e-43	2.24111	0.52	0.198	1_Enterocyte
Slc2a2	chr3	2.99359e-47	6.88974e-43	-1.03385	0.526	0.827	1_Enterocyte
Ccdc71l	chr12	3.69881e-47	8.51281e-43	1.42864	0.698	0.4	1_Enterocyte
Castor2	chr5	3.82094e-47	8.7939e-43	-1.11564	0.46	0.77	1_Enterocyte
Auts2	chr5	5.3303e-47	1.22677e-42	-1.19505	0.516	0.809	1_Enterocyte
Folr2	chr7	6.05759e-47	1.39415e-42	-2.14696	0.117	0.431	1_Enterocyte
Fgd6	chr10	4.87445e-46	1.12185e-41	1.47683	0.618	0.297	1_Enterocyte
Sox9	chr11	8.56937e-46	1.97224e-41	2.90068	0.368	0.083	1_Enterocyte
Sik1	chr17	1.40936e-45	3.24364e-41	4.19802	0.259	0.016	1_Enterocyte
Oaf	chr9	2.7019e-45	6.21843e-41	-1.09472	0.435	0.765	1_Enterocyte
Rnf125	chr18	3.22851e-45	7.43043e-41	2.39399	0.405	0.109	1_Enterocyte
Osbpl6	chr2	3.49142e-45	8.0355e-41	-1.24399	0.48	0.763	1_Enterocyte
Noct	chr3	4.01124e-45	9.23187e-41	1.86787	0.502	0.181	1_Enterocyte
Mthfd1l	chr10	4.09829e-45	9.43221e-41	1.44156	0.653	0.347	1_Enterocyte
Apcdd1	chr18	4.95176e-45	1.13965e-40	-2.29928	0.093	0.39	1_Enterocyte
Txnip	chr3	5.96383e-45	1.37258e-40	-1.78913	0.142	0.465	1_Enterocyte
Elf3	chr1	6.35978e-45	1.4637e-40	1.13779	0.797	0.601	1_Enterocyte
Snhg3	chr4	1.34826e-44	3.10302e-40	-1.35588	0.297	0.631	1_Enterocyte
Dusp6	chr10	1.89906e-44	4.3707e-40	1.8625	0.501	0.188	1_Enterocyte
Utp14b	chr1	2.12238e-44	4.88466e-40	1.54508	0.621	0.32	1_Enterocyte
Paqr9	chr9	3.30165e-44	7.59875e-40	-1.96476	0.122	0.425	1_Enterocyte
Jak2	chr19	3.76979e-44	8.67616e-40	1.1164	0.777	0.512	1_Enterocyte
Itgav	chr2	4.07274e-44	9.37342e-40	1.15516	0.775	0.533	1_Enterocyte
Tnfrsf21	chr17	1.07025e-43	2.46318e-39	1.97716	0.454	0.15	1_Enterocyte
Pstpip2	chr18	1.21289e-43	2.79148e-39	1.23315	0.759	0.504	1_Enterocyte
Gm47889	chr10	3.71924e-43	8.55982e-39	-2.40843	0.078	0.359	1_Enterocyte
Prom1	chr5	6.38031e-43	1.46843e-38	6.04429	0.216	0.002	1_Enterocyte
Star	chr8	6.82378e-43	1.57049e-38	3.14789	0.393	0.115	1_Enterocyte
Btg2	chr1	9.0846e-43	2.09082e-38	3.44524	0.276	0.031	1_Enterocyte
Pld1	chr3	1.06806e-42	2.45814e-38	1.10152	0.794	0.603	1_Enterocyte
Pde4dip	chr3	1.14761e-42	2.64123e-38	1.32805	0.668	0.383	1_Enterocyte
S100a6	chr3	1.26345e-42	2.90783e-38	3.24416	0.332	0.064	1_Enterocyte
Tle3	chr9	1.5273e-42	3.51507e-38	-1.06207	0.423	0.748	1_Enterocyte
B4galt1	chr4	1.66827e-42	3.83953e-38	1.90349	0.47	0.164	1_Enterocyte
Nfkbiz	chr16	2.6399e-42	6.07574e-38	1.86991	0.473	0.167	1_Enterocyte
Gpx2	chr12	1.32673e-41	3.05347e-37	1.974	0.634	0.354	1_Enterocyte
Nupr1	chr7	1.90318e-41	4.38017e-37	4.75771	0.256	0.025	1_Enterocyte
Tmc7	chr7	3.8354e-41	8.82717e-37	2.06231	0.415	0.126	1_Enterocyte
Dusp16	chr6	1.45013e-40	3.33748e-36	1.37331	0.646	0.359	1_Enterocyte
9130008F23Rik	chr17	2.06346e-40	4.74906e-36	1.6873	0.5	0.2	1_Enterocyte
Styk1	chr6	2.50796e-40	5.77207e-36	2.14349	0.396	0.114	1_Enterocyte
Gata5	chr2	4.58889e-40	1.05613e-35	1.15125	0.73	0.499	1_Enterocyte
Hmox1	chr8	7.17186e-40	1.6506e-35	-1.69703	0.515	0.742	1_Enterocyte
Ptprr	chr10	9.24612e-40	2.12799e-35	1.76711	0.483	0.182	1_Enterocyte
Dusp12	chr1	1.32231e-39	3.0433e-35	-1.04889	0.484	0.765	1_Enterocyte
Stk17b	chr1	1.2611e-38	2.90242e-34	1.45362	0.588	0.314	1_Enterocyte
Gm3054	chr5	2.39569e-38	5.51367e-34	2.75383	0.301	0.057	1_Enterocyte
Nfil3	chr13	2.57862e-38	5.9347e-34	2.16988	0.368	0.1	1_Enterocyte
Arhgap10	chr8	3.93074e-38	9.04659e-34	-1.09551	0.377	0.688	1_Enterocyte
Piga	chrX	4.94426e-38	1.13792e-33	1.86259	0.425	0.145	1_Enterocyte
Slc38a2	chr15	6.42991e-38	1.47984e-33	1.32815	0.619	0.327	1_Enterocyte
Arl5b	chr2	6.43883e-38	1.4819e-33	1.30149	0.658	0.389	1_Enterocyte
Abhd15	chr11	1.08928e-37	2.50697e-33	-2.95023	0.04	0.27	1_Enterocyte
Wipf3	chr6	1.09435e-37	2.51865e-33	-1.1767	0.35	0.646	1_Enterocyte
Slc5a8	chr10	1.35928e-37	3.12837e-33	1.78263	0.461	0.178	1_Enterocyte
Ttc39c	chr18	1.57937e-37	3.63492e-33	-1.25482	0.292	0.596	1_Enterocyte
Rab42	chr4	2.53708e-37	5.8391e-33	-1.89079	0.138	0.415	1_Enterocyte
Ccdc88c	chr12	2.69953e-37	6.21298e-33	-1.57679	0.183	0.473	1_Enterocyte
Trib3	chr2	3.16964e-37	7.29492e-33	2.63216	0.325	0.077	1_Enterocyte
Tmem139	chr6	5.48355e-37	1.26204e-32	1.63018	0.527	0.254	1_Enterocyte
Ptger4	chr15	6.88589e-37	1.58479e-32	1.59275	0.491	0.203	1_Enterocyte
Spsb1	chr4	1.44247e-36	3.31984e-32	-1.40577	0.241	0.535	1_Enterocyte
Fam53b	chr7	2.13115e-36	4.90485e-32	-1.93323	0.108	0.374	1_Enterocyte
Rasal1	chr5	6.80959e-36	1.56723e-31	3.6927	0.223	0.02	1_Enterocyte
Me2	chr18	8.42042e-36	1.93796e-31	-1.30541	0.259	0.555	1_Enterocyte
Trim25	chr11	8.84198e-36	2.03498e-31	1.0421	0.734	0.487	1_Enterocyte
Tef	chr15	1.67754e-35	3.86086e-31	-1.53704	0.216	0.493	1_Enterocyte
Xpo7	chr14	2.93929e-35	6.76477e-31	-1.1568	0.295	0.599	1_Enterocyte
Rab11fip3	chr17	3.98433e-35	9.16994e-31	-1.34919	0.27	0.555	1_Enterocyte
Mfhas1	chr8	8.13773e-35	1.8729e-30	1.23891	0.626	0.357	1_Enterocyte
Hipk1	chr3	1.11376e-34	2.56331e-30	1.23135	0.617	0.343	1_Enterocyte
Clasp2	chr9	1.14743e-34	2.64081e-30	1.39517	0.622	0.362	1_Enterocyte
Rmnd5a	chr6	1.2712e-34	2.92566e-30	-1.00036	0.438	0.719	1_Enterocyte
Fam3b	chr16	1.71704e-34	3.95176e-30	5.29815	0.183	0.005	1_Enterocyte
Gask1b	chr3	3.45137e-34	7.94333e-30	1.44194	0.551	0.28	1_Enterocyte
Rnf217	chr10	5.71559e-34	1.31544e-29	1.05316	0.726	0.517	1_Enterocyte
1700019D03Rik	chr1	1.1562e-33	2.66099e-29	-1.22968	0.308	0.587	1_Enterocyte
Pof1b	chrX	1.36145e-33	3.13338e-29	1.59034	0.519	0.253	1_Enterocyte
Acvr1c	chr2	2.43603e-33	5.60652e-29	-1.12694	0.357	0.639	1_Enterocyte
Gdpd5	chr7	3.1977e-33	7.3595e-29	-1.30648	0.235	0.518	1_Enterocyte
Plekhg5	chr4	4.16465e-33	9.58495e-29	-1.12596	0.341	0.626	1_Enterocyte
Palld	chr8	6.13521e-33	1.41202e-28	-1.14295	0.287	0.587	1_Enterocyte
Amot	chrX	1.09036e-32	2.50947e-28	1.72195	0.439	0.185	1_Enterocyte
Arhgef28	chr13	1.09362e-32	2.51698e-28	-1.32797	0.275	0.54	1_Enterocyte
BC016579	chr16	1.81772e-32	4.18349e-28	1.52827	0.469	0.206	1_Enterocyte
Phlpp2	chr8	2.00593e-32	4.61664e-28	-1.27852	0.252	0.527	1_Enterocyte
Slc7a1	chr5	3.79259e-32	8.72865e-28	1.83507	0.374	0.125	1_Enterocyte
Zfp948	chr17	4.12174e-32	9.48619e-28	1.2022	0.616	0.364	1_Enterocyte
Socs3	chr11	1.00095e-31	2.30369e-27	1.58804	0.475	0.216	1_Enterocyte
Sox6	chr7	1.56415e-31	3.5999e-27	-1.08751	0.363	0.637	1_Enterocyte
Tigd2	chr6	2.1033e-31	4.84075e-27	-1.0507	0.307	0.596	1_Enterocyte
Pip4k2a	chr2	2.49294e-31	5.73751e-27	1.11278	0.752	0.543	1_Enterocyte
Susd1	chr4	5.44507e-31	1.25318e-26	-1.66063	0.169	0.42	1_Enterocyte
Insig1	chr5	5.84583e-31	1.34542e-26	-1.72045	0.15	0.404	1_Enterocyte
Smox	chr2	6.30888e-31	1.45199e-26	2.23067	0.305	0.082	1_Enterocyte
Rras2	chr7	6.77621e-31	1.55955e-26	1.15307	0.674	0.456	1_Enterocyte
Tfeb	chr17	1.75126e-30	4.03052e-26	-1.28887	0.233	0.503	1_Enterocyte
9930012K11Rik	chr14	2.53314e-30	5.83001e-26	-3.00898	0.03	0.217	1_Enterocyte
Zfand2a	chr5	4.41797e-30	1.0168e-25	1.56466	0.461	0.221	1_Enterocyte
Plekha6	chr1	4.4553e-30	1.02539e-25	1.04555	0.675	0.444	1_Enterocyte
Nr1d1	chr11	5.24568e-30	1.20729e-25	-4.50015	0.005	0.162	1_Enterocyte
Tmem52	chr4	5.66355e-30	1.30347e-25	-1.05717	0.354	0.621	1_Enterocyte
Naip3-ps1	chr13	1.01946e-29	2.34629e-25	-1.44022	0.201	0.454	1_Enterocyte
Gm49890	chr4	1.1252e-29	2.58965e-25	-1.52878	0.188	0.437	1_Enterocyte
Prkag2	chr5	1.73615e-29	3.99576e-25	-1.43715	0.211	0.462	1_Enterocyte
Ctnnal1	chr4	2.9489e-29	6.78689e-25	1.62065	0.412	0.167	1_Enterocyte
Adprhl2	chr4	3.49524e-29	8.0443e-25	-1.05053	0.368	0.62	1_Enterocyte
Cldn3	chr5	4.37836e-29	1.00768e-24	-1.37868	0.193	0.452	1_Enterocyte
Osgin1	chr8	5.00951e-29	1.15294e-24	-1.62031	0.169	0.411	1_Enterocyte
Wdr91	chr6	6.3086e-29	1.45192e-24	-1.63894	0.143	0.383	1_Enterocyte
Stk40	chr4	8.46381e-29	1.94795e-24	1.28906	0.505	0.254	1_Enterocyte
Zfp707	chr15	8.61947e-29	1.98377e-24	-2.22909	0.055	0.255	1_Enterocyte
Tenm3	chr8	1.04705e-28	2.40979e-24	-1.95085	0.081	0.296	1_Enterocyte
Areg	chr5	3.07562e-28	7.07854e-24	1.19056	0.744	0.558	1_Enterocyte
E2f3	chr13	3.46182e-28	7.96737e-24	1.14594	0.581	0.337	1_Enterocyte
Coq10b	chr1	4.18843e-28	9.63967e-24	1.17762	0.532	0.276	1_Enterocyte
Sfn	chr4	4.52909e-28	1.04237e-23	1.00024	0.571	0.317	1_Enterocyte
Zc3h6	chr2	6.38219e-28	1.46886e-23	-1.40297	0.165	0.411	1_Enterocyte
Lrp4	chr2	8.99156e-28	2.06941e-23	-1.75856	0.117	0.342	1_Enterocyte
Cdkn2b	chr4	1.878e-27	4.32221e-23	-1.88173	0.097	0.314	1_Enterocyte
Ppara	chr15	2.19013e-27	5.04057e-23	-1.07974	0.358	0.599	1_Enterocyte
Dgkg	chr16	2.80178e-27	6.4483e-23	-1.65699	0.139	0.368	1_Enterocyte
B3gnt7	chr1	2.95681e-27	6.8051e-23	4.97807	0.148	0.005	1_Enterocyte
Sbno2	chr10	4.68344e-27	1.07789e-22	1.31639	0.495	0.26	1_Enterocyte
Apobec1	chr6	5.06067e-27	1.16471e-22	1.1518	0.56	0.322	1_Enterocyte
Ccdc85b	chr19	5.16806e-27	1.18943e-22	-1.29508	0.221	0.465	1_Enterocyte
Vopp1	chr6	1.06952e-26	2.46151e-22	2.20809	0.259	0.064	1_Enterocyte
Rcan1	chr16	1.20854e-26	2.78146e-22	-1.26561	0.198	0.441	1_Enterocyte
Aen	chr7	1.71268e-26	3.94173e-22	-1.47713	0.163	0.393	1_Enterocyte
Slc23a2	chr2	2.03144e-26	4.67536e-22	3.74788	0.167	0.015	1_Enterocyte
Rap2b	chr3	2.70634e-26	6.22864e-22	2.19739	0.286	0.087	1_Enterocyte
Fam189a2	chr19	5.96876e-26	1.37371e-21	-1.93764	0.08	0.28	1_Enterocyte
Tc2n	chr12	1.30125e-25	2.99482e-21	1.35928	0.475	0.25	1_Enterocyte
Mms22l	chr4	1.44023e-25	3.31468e-21	-2.13989	0.062	0.25	1_Enterocyte
Tbc1d9	chr8	1.51805e-25	3.49379e-21	1.47467	0.445	0.219	1_Enterocyte
Rnf24	chr2	1.69602e-25	3.90339e-21	2.02474	0.282	0.086	1_Enterocyte
Rnf145	chr11	2.18725e-25	5.03395e-21	2.00028	0.28	0.083	1_Enterocyte
Pdgfd	chr9	2.92032e-25	6.72112e-21	-2.12587	0.083	0.279	1_Enterocyte
Kcns3	chr12	3.36609e-25	7.74706e-21	-1.11793	0.301	0.539	1_Enterocyte
2010103J01Rik	chr1	3.40689e-25	7.84095e-21	-2.03076	0.081	0.275	1_Enterocyte
Tm4sf4	chr3	3.67978e-25	8.46902e-21	2.06271	0.359	0.151	1_Enterocyte
Nlrp4e	chr7	3.70081e-25	8.51741e-21	2.72158	0.198	0.033	1_Enterocyte
Chac1	chr2	3.98608e-25	9.17397e-21	4.63958	0.141	0.006	1_Enterocyte
Chn2	chr6	4.67901e-25	1.07687e-20	1.18084	0.632	0.444	1_Enterocyte
Hnf1a	chr5	5.00571e-25	1.15207e-20	-1.27924	0.206	0.439	1_Enterocyte
Fbxo21	chr5	6.39627e-25	1.4721e-20	-1.65839	0.103	0.31	1_Enterocyte
Kifc3	chr8	1.56395e-24	3.59944e-20	-1.10447	0.31	0.542	1_Enterocyte
Nr1d2	chr14	1.67621e-24	3.85779e-20	-1.33186	0.159	0.383	1_Enterocyte
Ccdc180	chr4	1.73535e-24	3.99391e-20	-2.98601	0.024	0.176	1_Enterocyte
Dhrs9	chr2	2.08555e-24	4.79989e-20	2.2058	0.224	0.05	1_Enterocyte
Spsb4	chr9	2.654e-24	6.10817e-20	-1.5098	0.136	0.349	1_Enterocyte
Rps27rt	chr9	2.78359e-24	6.40644e-20	1.48295	0.403	0.187	1_Enterocyte
Nectin1	chr9	2.8108e-24	6.46906e-20	-1.219	0.224	0.452	1_Enterocyte
Camk2g	chr14	3.428e-24	7.88955e-20	-1.2225	0.239	0.47	1_Enterocyte
Mboat1	chr13	4.73476e-24	1.0897e-19	2.67522	0.199	0.037	1_Enterocyte
Hif3a	chr7	8.36816e-24	1.92593e-19	-1.02836	0.307	0.535	1_Enterocyte
Ppp1r15a	chr7	1.45222e-23	3.34228e-19	2.13249	0.266	0.081	1_Enterocyte
Osr2	chr15	1.53934e-23	3.54279e-19	-1.16021	0.231	0.46	1_Enterocyte
Pdzrn3	chr6	1.59187e-23	3.66369e-19	-3.03025	0.022	0.169	1_Enterocyte
Fdft1	chr14	1.66359e-23	3.82876e-19	-1.1607	0.228	0.458	1_Enterocyte
Gpr157	chr4	2.27192e-23	5.22881e-19	-1.71709	0.103	0.299	1_Enterocyte
Plk3	chr4	2.59775e-23	5.97872e-19	1.33439	0.424	0.208	1_Enterocyte
Sesn1	chr10	3.76121e-23	8.65643e-19	-1.31154	0.173	0.39	1_Enterocyte
Myo1e	chr9	4.955e-23	1.14039e-18	1.05413	0.708	0.566	1_Enterocyte
Cpm	chr10	7.01087e-23	1.61355e-18	-1.13746	0.223	0.447	1_Enterocyte
Ralgps1	chr2	8.09142e-23	1.86224e-18	-1.26223	0.193	0.411	1_Enterocyte
D230025D16Rik	chr8	1.7098e-22	3.93511e-18	-1.39056	0.147	0.354	1_Enterocyte
Tmpo	chr10	1.76209e-22	4.05544e-18	-1.60965	0.107	0.301	1_Enterocyte
Ppp2r3a	chr9	2.02978e-22	4.67153e-18	-1.31491	0.18	0.395	1_Enterocyte
Pim1	chr17	2.31528e-22	5.32862e-18	1.17776	0.48	0.258	1_Enterocyte
Kcnk5	chr14	3.61031e-22	8.30913e-18	-1.40062	0.147	0.353	1_Enterocyte
Sipa1l2	chr8	4.21413e-22	9.69881e-18	-1.12037	0.274	0.496	1_Enterocyte
Nr5a2	chr1	5.92382e-22	1.36337e-17	-1.22619	0.228	0.445	1_Enterocyte
Jdp2	chr12	7.09477e-22	1.63286e-17	3.86887	0.133	0.01	1_Enterocyte
Vasn	chr16	1.24728e-21	2.87063e-17	-2.74058	0.027	0.169	1_Enterocyte
Pacc1	chr1	1.43223e-21	3.29629e-17	-2.15428	0.056	0.218	1_Enterocyte
Pdxk	chr10	1.46354e-21	3.36834e-17	-1.10042	0.243	0.461	1_Enterocyte
Ndrg1	chr15	2.00609e-21	4.61703e-17	-1.09098	0.276	0.497	1_Enterocyte
2610005L07Rik	chr8	2.62559e-21	6.04279e-17	-1.44431	0.123	0.317	1_Enterocyte
Asns	chr6	4.20117e-21	9.669e-17	1.35761	0.393	0.192	1_Enterocyte
Bcl9	chr3	5.37438e-21	1.23691e-16	-1.33512	0.152	0.352	1_Enterocyte
4732463B04Rik	chr12	6.08858e-21	1.40129e-16	-1.66169	0.08	0.254	1_Enterocyte
L3hypdh	chr12	7.12639e-21	1.64014e-16	-1.29359	0.163	0.366	1_Enterocyte
Fam129a	chr1	9.1932e-21	2.11581e-16	4.21483	0.124	0.009	1_Enterocyte
Aph1b	chr9	1.02743e-20	2.36463e-16	-1.0564	0.248	0.46	1_Enterocyte
Rap1gap2	chr11	1.41151e-20	3.24858e-16	1.0689	0.517	0.315	1_Enterocyte
Gng11	chr6	2.16525e-20	4.98332e-16	-1.03691	0.25	0.465	1_Enterocyte
Ptpre	chr7	2.27065e-20	5.22591e-16	-1.01847	0.272	0.487	1_Enterocyte
Gjb2	chr14	2.31167e-20	5.3203e-16	-1.28946	0.185	0.384	1_Enterocyte
Defa24	chr8	2.3378e-20	5.38044e-16	1.21749	0.353	0.155	1_Enterocyte
Dynll1	chr5	3.20733e-20	7.38167e-16	1.68987	0.325	0.141	1_Enterocyte
Paqr8	chr1	3.58741e-20	8.25642e-16	1.66109	0.318	0.136	1_Enterocyte
Slc66a2	chr18	4.57347e-20	1.05258e-15	2.07576	0.215	0.059	1_Enterocyte
Vsir	chr10	4.96523e-20	1.14275e-15	-1.70158	0.076	0.243	1_Enterocyte
Ptpn22	chr3	6.29098e-20	1.44787e-15	3.68094	0.121	0.009	1_Enterocyte
Syne1	chr10	7.17262e-20	1.65078e-15	-1.21817	0.174	0.377	1_Enterocyte
Svil	chr18	8.78282e-20	2.02137e-15	-1.06143	0.205	0.414	1_Enterocyte
Gprc5a	chr6	8.81582e-20	2.02896e-15	4.4908	0.111	0.005	1_Enterocyte
Myzap	chr9	1.04784e-19	2.4116e-15	1.75299	0.25	0.083	1_Enterocyte
[truncated: 3,806 more rows]
