# Supplementary material for: IL-22 promotes genesis of small intestinal secretory cells that protect against cholera in mice
Source: bioRxiv. 2026 May 28:2025.09.12.675873. Preprint. [Version 3] doi: 10.1101/2025.09.12.675873 (PMC13060058; doi:10.1101/2025.09.12.675873)
Supplement: Supplement 7 [file media-7.xlsx]

## Sheet: Sheet1
Locus_tag	Name	MWU_P.value.PBS1.	Log2FC.PBS1.	MWU_P.value.PBS2.	Log2FC.PBS2.	MWU_P.value.PBS3.	Log2FC.PBS3.	MWU_P.value.IL22Fc1.	Log2FC.IL22Fc1.	MWU_P.value.IL22Fc2.	Log2FC.IL22Fc2.	MWU_P.value.IL22Fc3.	Log2FC.IL22Fc3.	MWU_P.value.IL22Fc4.	Log2FC.IL22Fc4.
N900_RS00005	hypothetical protein CDS	0.609941	0.446129	0.693465	-0.84008	0.958102	-0.128208	0.562623	Inf	0.743246	0.36375	0.705565	2.74713	0.600207	0.526851
N900_RS00010	mioC CDS	0.0392469	1.38033	0.0469591	0.180098	0.268765	1.04979	0.221388	-3.44086	0.54853	Inf	0.517931	Inf	0.466531	Inf
N900_RS00015	mnmE CDS	0.912798	-0.437559	0.898831	0.469605	0.938391	1.18729	0.467599	-5.76279	0.675786	Inf	0.472529	-5.47879	0.74574	Inf
N900_RS00020	yidC CDS	0.377137	-2.67857	0.733729	2.29558	0.552623	0.92426	0.67183	-1.95543	0.381454	-2.75519	0.749098	Inf	0.752723	Inf
N900_RS00025	yidD CDS	0.328923	-0.508642	0.144653	-0.550715	0.452997	-0.535172	0.384148	-1.79316	0.269341	0.360286	0.526596	-1.76594	0.541579	-0.658779
N900_RS00030	rnpA CDS	1	1.32143	1	Inf	1	Inf	0.990391	Inf	1	Inf	0.976151	-5.47879	1	Inf
N900_RS00035	50S ribosomal protein L34 CDS	NA	NA	NA	NA	NA	NA	NA	NA	NA	NA	NA	NA	NA	NA
N900_RS00040	amino acid ABC transporter ATP-binding protein CDS	0.479918	0.194693	0.458351	-0.15148	0.569324	-0.16515	0.320288	0.329968	0.622146	0.398614	0.638334	0.777352	0.159375	0.392968
N900_RS00045	amino acid ABC transporter permease CDS	0.812364	0.0915553	0.598291	0.123978	0.85502	-0.107338	0.401239	0.100159	0.668416	-0.00139434	0.469019	-0.564028	0.128254	0.985057
N900_RS00050	amino acid ABC transporter substrate-binding protein CDS	0.779063	0.195902	0.528418	-0.146006	0.718236	0.0838837	0.490135	0.450897	0.553208	-0.244895	0.223215	-0.800923	0.238009	-0.65917
N900_RS00055	dnaA CDS	1	-3.26353	0.773458	-0.0829364	1	1.69365	0.990391	Inf	1	Inf	0.976151	-6.47879	0.716693	Inf
N900_RS00060	dnaN CDS	1	0.984398	1	1.03254	1	-0.0433189	0.990391	-5.76279	1	-6.34015	0.976151	-5.47879	0.728093	-2.13991
N900_RS00065	recF CDS	0.48221	0.304539	0.563613	-0.167052	0.401192	0.37268	0.461961	-0.7538	0.129586	-0.794662	0.091581	-0.411321	0.120849	-1.34784
N900_RS00070	DNA topoisomerase (ATP-hydrolyzing) subunit B CDS	0.498283	1.75884	0.325185	1.91706	0.625766	2.56286	0.513644	-4.17783	0.4215	-4.75519	0.877791	2.1648	0.566901	-1.81798
N900_RS00075	hypothetical protein CDS	0.528852	0.210605	0.783612	-0.167571	0.865103	0.164123	0.306901	-1.49675	0.550221	0.0461602	0.669276	0.861094	0.473366	0.317703
N900_RS00080	hypothetical protein CDS	0.244842	1.22832	0.208206	1.76506	0.329138	3.13725	0.267912	Inf	0.270656	Inf	0.657043	Inf	0.557989	Inf
N900_RS00085	Hsp20 family protein CDS	0.847861	0.215062	0.595287	0.439485	0.308886	-0.310541	0.563436	0.407136	0.392539	-0.178266	0.53563	-2.73199	0.573257	-0.155012
N900_RS00090	valine--pyruvate transaminase CDS	0.868513	0.0683061	0.362678	-0.130121	0.380129	0.130345	0.599497	1.08926	0.254604	0.866243	0.631373	-0.019343	0.647179	0.281152
N900_RS00095	glyS CDS	NA	NA	1	Inf	NA	NA	NA	NA	NA	NA	NA	NA	NA	NA
N900_RS00100	glyQ CDS	0.432217	1.78086	0.306292	Inf	0.353632	Inf	0.682916	Inf	0.368869	-1.43326	0.698723	-4.3509	0.734203	0.0300195
N900_RS00105	TMEM165/GDT1 family protein CDS	0.829859	0.244603	0.775235	0.0792292	0.532853	-0.314527	0.64386	0.0811324	0.643954	0.056122	0.206683	-1.02897	0.449499	1.60273
N900_RS00110	hypothetical protein CDS	0.747898	-0.0483233	0.710661	0.130057	0.82863	-0.0757404	0.481725	-0.810617	0.670364	0.61184	0.639948	0.104669	0.242231	0.65516
N900_RS00115	tusA CDS	NA	NA	NA	NA	NA	NA	NA	NA	NA	NA	NA	NA	NA	NA
N900_RS00120	hypothetical protein CDS	0.88866	-0.0987844	0.903038	0.115003	0.869011	-0.274173	0.444759	-0.270936	0.56752	0.655614	0.653925	-0.37362	0.493112	-0.0418734
N900_RS00125	oxidoreductase CDS	0.773078	0.17507	0.776118	0.0815191	0.886298	0.00645771	0.531995	0.26816	0.212024	1.01262	0.575354	0.155711	0.227063	-0.348447
N900_RS00130	ilvA CDS	0.635614	0.169016	0.28933	-0.111708	0.683118	-0.0926768	0.285512	0.563295	0.650552	0.705777	0.383977	-0.130255	0.729693	0.744988
N900_RS00135	ilvD CDS	0.807086	-0.0494044	0.430335	-0.214068	0.249791	-0.316811	0.151181	-0.392437	0.767379	0.522155	0.586424	0.273333	0.525272	0.595771
N900_RS00140	ilvE CDS	0.82903	0.183282	0.763352	-0.209909	0.485398	0.0101786	0.323433	-0.30664	0.60347	0.61216	0.588596	0.603297	0.706024	0.415024
N900_RS00145	ilvM CDS	0.856737	0.0874218	0.820257	1.64e-05	0.385737	0.462823	0.262514	1.48587	0.623867	-0.10511	0.64613	0.919006	0.545796	0.18392
N900_RS00150	acetolactate synthase 2 catalytic subunit CDS	0.740559	0.14879	0.321209	-0.102545	0.753937	0.0682448	0.224894	0.563641	0.0962327	-0.371324	0.582953	0.0763372	0.258907	0.315269
N900_RS00155	YifB family Mg chelatase-like AAA ATPase CDS	0.893977	-0.0260565	0.884059	0.301707	0.858245	0.0352258	0.564317	0.331729	0.706834	0.513175	0.223484	-0.132942	0.500263	0.0582288
N900_RS00160	acyltransferase CDS	0.87766	0.0353075	0.394286	-0.204751	0.605636	-0.266139	0.449283	0.543599	0.707258	0.666754	0.356717	0.165926	0.689341	-0.659361
N900_RS00165	thiol:disulfide interchange protein DsbA/DsbL CDS	2.5e-06	-2.6406	1.19e-05	-2.22871	2.9e-07	-3.89958	0.130949	-0.762789	0.00201327	-4.95682	0.00148391	-7.52082	0.00260719	-4.1988
N900_RS00170	serine/threonine protein kinase CDS	0.380534	0.276248	0.72561	-0.025773	0.212581	0.49526	0.453046	0.581224	0.697042	0.236538	0.32301	0.354073	0.656239	0.476048
N900_RS00175	ccoG CDS	0.363399	-0.445906	0.100845	0.760303	0.737817	-0.0140246	0.00892319	0.672646	0.150848	0.818035	0.031879	0.73084	0.102189	0.423315
N900_RS00180	DUF1040 family protein CDS	0.841391	0.191874	0.625092	-0.355396	0.860895	-0.00602041	0.599552	0.0359531	0.241076	0.705965	0.699577	-0.297788	0.604798	0.147037
N900_RS00185	hypothetical protein CDS	0.97822	-0.204635	0.54822	-1.26736	0.442326	1.98839	0.650363	-5.76279	0.508041	0.222089	0.622055	2.58574	0.492592	-2.47694
N900_RS00190	SpoOM-related protein CDS	0.901824	0.0482032	0.316175	-0.19275	0.585569	-0.184044	0.576796	0.0626378	0.544887	0.38436	0.561095	0.27093	0.631375	0.789057
N900_RS00195	hemolysin III family protein CDS	0.426678	0.439064	0.488091	0.470491	0.343703	0.445762	0.549532	0.648357	0.499684	0.199643	0.556022	-0.202464	0.455402	0.437417
N900_RS00200	DUF3157 family protein CDS	0.867231	-0.124765	0.374592	-0.451618	0.853985	0.051351	0.303675	0.118631	0.374112	-0.150823	0.426371	-0.238509	0.545288	0.581519
N900_RS00205	TrkH family potassium uptake protein CDS	0.86677	-0.0363208	0.470617	-0.308327	0.413322	-0.218241	0.0603995	-1.25378	0.489985	-0.234584	0.559436	0.317118	0.0209742	-0.951121
N900_RS00210	trkA CDS	1	0.953702	0.766057	0.0280949	1	-0.435636	0.763114	Inf	1	Inf	0.770518	Inf	0.297282	-0.0955114
N900_RS00215	rsmB CDS	0.769739	-0.404147	0.58407	-0.276947	0.709229	-0.17475	0.299151	0.942498	0.70398	0.752151	0.511613	0.337001	0.314944	-0.0486758
N900_RS00220	methionyl-tRNA formyltransferase CDS	1	-0.752567	1	-0.23494	1	-0.872207	0.990391	-6.76279	1	-6.34015	0.832393	Inf	0.903589	-4.13991
N900_RS00225	peptide deformylase CDS	0.555888	0.237602	0.310411	-0.0947619	0.263179	-0.720728	0.532374	0.335243	0.316032	-1.20675	0.527209	0.185153	0.535594	0.92814
N900_RS00230	LysM peptidoglycan-binding domain-containing protein CDS	0.900437	0.0923463	0.258796	-0.0356307	0.566809	-0.170023	0.594848	0.424472	0.702583	0.132502	0.113189	-0.224937	0.473724	0.68544
N900_RS00235	dprA CDS	0.625404	-0.11014	0.839793	0.122666	0.798916	0.120316	0.686942	0.962995	0.696575	0.291062	0.685988	0.53975	0.58842	0.178963
N900_RS00240	DUF494 domain-containing protein CDS	0.829421	0.0176218	0.878756	-0.213922	0.833475	-0.189397	0.200817	-0.925686	0.667681	0.280852	0.576643	0.604847	0.516799	0.187706
N900_RS00245	DNA topoisomerase CDS	0.66624	0.227664	0.826996	-0.00537876	0.787914	0.226712	0.419155	0.309865	0.696017	0.248829	0.271472	-0.594876	0.682735	0.0959492
N900_RS00250	5-(carboxyamino)imidazole ribonucleotide synthase CDS	3.3e-07	-2.212	4.78e-06	-1.90059	2.55e-07	-2.46868	0.00349201	-1.80482	0.000281668	-2.63773	0.000860652	-3.53328	0.000407645	-2.66466
N900_RS00255	purE CDS	1.94e-06	-7.24335	4.58e-06	-8.89672	6.68e-06	-5.95021	0.0273563	-8.08472	0.000723123	-9.51008	0.00620064	-7.3509	0.00117942	-8.78376
N900_RS00260	threonylcarbamoyl-AMP synthase CDS	0.919061	0.0326261	0.52805	0.186157	0.879021	0.00664813	0.6703	0.892173	0.648581	0.157134	0.448292	-0.0727692	0.607121	0.769926
N900_RS00265	hemF CDS	0.000336555	2.87602	0.00139296	3.40249	2.15e-05	4.23962	0.000144943	Inf	0.0122327	Inf	0.0253319	Inf	0.0102359	Inf
N900_RS00270	aroE CDS	7.18e-10	-2.50933	2.73e-06	-1.65541	6.14e-09	-2.57434	0.0225033	-5.76279	1.78e-05	-6.60319	0.0011552	-4.04605	1.67e-05	-2.82763
N900_RS00275	DUF1488 domain-containing protein CDS	0.80664	-0.136857	0.801322	0.211394	0.853229	-0.195322	0.547984	-0.376208	0.638822	0.326958	0.672858	-0.161075	0.625957	0.36965
N900_RS00280	gamma carbonic anhydrase family protein CDS	0.872436	0.215691	0.618531	0.222464	0.703372	0.168316	0.388706	0.709875	0.1622	-0.481178	0.674041	0.950887	0.471809	0.348543
N900_RS00285	hypothetical protein CDS	0.707581	-0.0936042	0.583249	-0.156937	0.651444	-1.68718	0.268696	Inf	0.183328	-1.75519	0.58385	-6.3509	0.197334	Inf
N900_RS00320	crcB CDS	0.85957	0.241263	0.318698	-0.267361	0.638634	0.0436644	0.371301	0.135057	0.450965	-0.592571	0.473799	-1.30651	0.0869224	1.57663
N900_RS00325	thiC CDS	0.904083	-0.00400837	0.692531	0.172782	0.655679	-0.000963863	0.52062	0.21067	0.501334	-0.154955	0.676037	0.731354	0.703577	0.510446
N900_RS00330	thiamine phosphate synthase CDS	0.503058	0.198285	0.501816	0.0464484	0.816058	0.106128	0.624118	-0.0299907	0.592026	0.298789	0.505898	0.411095	0.679384	1.0393
N900_RS00335	thiF CDS	0.456363	0.212567	0.46101	-0.249745	0.675326	-0.00769504	0.444309	0.00125355	0.562102	0.895667	0.272568	0.938673	0.387819	0.651682
N900_RS00340	thiS CDS	0.828357	0.114504	0.780045	1.32645	0.705069	0.0497905	0.435633	-0.325383	0.546888	0.353334	0.550093	1.64749	0.586608	-0.0577565
N900_RS00345	thiazole synthase CDS	0.676735	0.113628	0.754369	0.0241679	0.581958	-0.0446371	0.543272	0.350553	0.409768	0.246175	0.580109	0.934502	0.571568	0.547995
N900_RS00350	thiH CDS	0.618544	0.0227287	0.462835	-0.1152	0.854529	-0.000608852	0.599078	-0.174747	0.650224	0.395309	0.333509	1.5209	0.533509	0.483665
N900_RS00355	aminopeptidase P family protein CDS	0.84344	0.16943	0.311036	0.394283	0.459278	0.387929	0.302474	0.647101	0.525488	0.186188	0.565794	0.122671	0.564599	-0.0310947
N900_RS00360	LysR family transcriptional regulator CDS	0.880974	0.0487889	0.554107	0.0866228	0.829027	0.15785	0.520686	0.684983	0.34236	0.466616	0.648374	0.226683	0.636155	0.635879
N900_RS00365	multidrug effflux MFS transporter CDS	0.302171	-0.128323	0.123376	-0.111063	0.16457	-0.366864	0.664832	0.588887	0.521634	0.364548	0.292111	0.435863	0.707769	0.475963
N900_RS00370	hypothetical protein CDS	0.000410782	3.8324	0.000442354	3.17256	0.000366409	3.98053	0.0343341	1.93765	0.162013	1.20674	0.078742	-1.70065	0.149899	1.79477
N900_RS00375	asnC CDS	0.570561	0.260033	0.761279	0.213265	0.826176	0.210473	0.400228	0.461213	0.594856	0.742376	0.583592	0.475314	0.631536	-0.521186
N900_RS00380	EAL domain-containing protein CDS	0.868438	0.183607	0.723312	-0.0489891	0.873564	0.199923	0.546902	-0.020349	0.738931	0.215149	0.589148	0.672931	0.657216	0.519192
N900_RS00385	rRNA small subunit methyltransferase J CDS	0.848088	0.172751	0.43622	0.553978	0.541579	0.447918	0.486168	0.581507	0.201376	-0.312782	0.61845	0.570346	0.436817	-0.284478
N900_RS00390	hypothetical protein CDS	0.8377	0.0883362	0.726656	0.511304	0.195623	1.00756	0.559188	-1.61304	0.605291	0.952168	0.119479	1.15689	0.627945	1.61498
N900_RS00395	DMT family transporter CDS	0.618903	0.114684	0.622473	0.142085	0.673684	-0.302254	0.438888	0.603073	0.686856	0.364903	0.505767	0.635511	0.560436	0.820566
N900_RS00400	uspA CDS	0.383738	0.318462	0.833857	0.300566	0.826524	0.071101	0.610684	0.621875	0.716056	0.728087	0.559898	0.459886	0.463191	0.549394
N900_RS00405	hypothetical protein CDS	0.776513	-0.263529	0.292938	-0.992604	0.917612	-0.159438	0.773994	1.19141	0.575315	-0.651903	0.679407	-0.263437	0.635771	-0.500495
N900_RS00410	ftnA CDS	0.808045	0.151666	0.675161	-0.199639	0.484722	0.0739568	0.319842	0.337971	0.558102	0.46603	0.597929	1.92336	0.697739	0.172422
N900_RS00415	uspB CDS	0.922704	0.205714	0.831625	0.257	0.576549	-0.16885	0.708682	1.21449	0.35381	1.13233	0.328418	0.510394	0.121896	-0.786534
N900_RS00420	NAD(P)/FAD-dependent oxidoreductase CDS	0.822056	-0.125051	0.739126	-0.271726	0.740081	0.0597287	0.467636	0.140272	0.730878	0.194908	0.356964	1.11848	0.405601	0.299804
N900_RS00425	DMT family transporter CDS	0.439003	0.256338	0.748837	0.512418	0.848527	0.127005	0.414279	-1.45953	0.70848	0.329238	0.30455	-0.940511	0.654005	0.352676
N900_RS00430	rmuC CDS	0.891882	0.0646255	0.449788	-0.0820059	0.680313	-0.0412643	0.570928	0.0683746	0.456213	0.444733	0.563639	1.22025	0.645204	0.656648
N900_RS00435	ubiE CDS	1	Inf	1	Inf	1	-2.0335	0.990391	Inf	1	Inf	0.976151	Inf	1	Inf
N900_RS00440	SCP2 domain-containing protein CDS	1	2.4089	1	Inf	1	0.509222	0.990391	Inf	1	Inf	0.227705	Inf	1	-5.13991
N900_RS00445	ubiB CDS	0.846842	-0.848492	0.824483	-0.345971	0.874762	-1.10221	0.587418	-5.76279	0.856857	2.73666	0.781979	-4.61393	0.609856	0.53252
N900_RS00450	tatA CDS	0.169859	-1.138	0.696307	-0.314262	0.454395	-0.738705	0.0516241	-0.156516	0.386701	-0.810333	0.552678	-0.790185	0.468838	0.59706
N900_RS00455	tatB CDS	0.249096	-0.352206	0.515079	0.0425945	0.21292	-0.75227	0.594881	1.92138	0.404287	0.259759	0.4629	-1.61755	0.452447	-1.00114
N900_RS00460	tatC CDS	0.0556959	-0.998027	0.648211	-0.0532656	0.245794	-0.606978	0.0839252	0.294407	0.689063	0.46204	0.317744	-0.836327	0.494378	-1.05649
N900_RS00465	cytochrome-c peroxidase CDS	0.820594	0.0220885	0.699644	-0.0277069	0.653736	0.120901	0.246921	0.642168	0.631189	0.529605	0.638029	0.498947	0.58819	0.437244
N900_RS00470	dinF CDS	0.760877	0.133179	0.60905	0.239285	0.863921	-0.0771438	0.606438	-0.21293	0.665132	0.47491	0.568508	0.555991	0.617433	0.06676
N900_RS00475	class I SAM-dependent methyltransferase CDS	0.84554	0.170626	0.585753	-0.250436	0.759874	0.165705	0.343345	-0.257933	0.567566	1.00562	0.507737	0.228207	0.544296	0.0704338
N900_RS00480	lexA CDS	0.604519	-0.968073	0.701783	0.796769	0.803418	0.137253	0.412854	Inf	0.457905	0.374092	0.664967	-3.02897	0.467565	Inf
N900_RS00485	plsB CDS	4.47e-06	-1.37815	4.61e-05	-1.3636	0.00335785	-0.685446	0.0228228	-1.64357	0.000283595	-2.26644	0.012937	-2.88601	3.2e-05	-2.86119
N900_RS00490	4-hydroxybenzoate octaprenyltransferase CDS	1	-0.485922	1	-0.819902	1	-2.48072	0.990391	-5.76279	1	0.999697	0.976151	-0.396703	1	-1.49605
N900_RS00495	chorismate lyase CDS	0.556495	0.163986	0.805082	-0.0385928	0.80254	0.169722	0.355172	-0.904808	0.447829	-0.385451	0.59579	0.719029	0.635202	0.273397
N900_RS00500	hypothetical protein CDS	0.838672	0.106535	0.454911	0.589306	0.815895	0.165268	0.53644	2.4946	0.692579	0.667715	0.425723	1.25396	0.674547	0.103797
N900_RS00505	fliL CDS	0.72959	-0.287492	0.137614	-0.296735	0.0517796	-0.935806	0.110681	0.0666458	0.00432043	-1.79986	0.0395338	-1.21512	0.00264154	-1.86463
N900_RS00510	methyl-accepting chemotaxis protein CDS	0.711086	-0.0418124	0.839607	0.0735857	0.345777	-0.0366098	0.417631	-0.164131	0.549421	0.826052	0.31119	-0.54795	0.719885	0.260378
N900_RS00515	glpG CDS	0.845498	0.230668	0.823575	0.351326	0.848087	0.0473459	0.5717	0.289236	0.740831	0.257108	0.608056	0.0652644	0.695935	0.722458
N900_RS00520	glpE CDS	0.798404	-0.0676808	0.837318	-0.350003	0.604155	0.116622	0.29517	0.40452	0.0413281	1.50534	0.715819	-0.279437	0.291949	0.574756
N900_RS00525	hypothetical protein CDS	0.916838	-0.0131142	0.622553	0.183217	0.699057	0.535771	0.309324	0.851921	0.5537	-0.181544	0.519577	0.391466	0.711402	-0.125738
N900_RS00530	TatD family deoxyribonuclease CDS	0.907478	0.0842927	0.634056	-0.339097	0.591005	-0.207485	0.656041	-0.109813	0.632111	0.678679	0.307534	-0.359513	0.546524	-0.22932
N900_RS00535	hemB CDS	0.706884	-0.0391564	0.787786	-0.848471	0.818289	-0.189397	0.566171	-5.76279	0.415724	-1.88072	0.623719	1.31444	0.426606	-2.38502
N900_RS00540	GNAT family N-acetyltransferase CDS	0.858611	-0.273052	0.744761	-0.119462	0.659766	-0.10861	0.573704	-0.398216	0.720761	0.721191	0.540965	1.05728	0.516768	0.406989
N900_RS00545	polA CDS	0.666667	0.823934	1	0.010173	1	0.573352	0.990391	Inf	1	-0.0272705	0.856857	-5.3509	1	-0.233015
N900_RS00550	YihA family ribosome biogenesis GTP-binding protein CDS	1	0.0438994	1	0.804589	0.896304	-0.365247	0.990391	-5.76279	1	-0.0272705	0.976151	-5.3509	1	-4.13991
N900_RS00555	cytochrome c4 CDS	0.380646	-0.545363	0.441863	0.428486	0.545191	-0.27909	0.0433874	2.069	0.203551	0.345895	0.166255	1.23309	0.306244	0.494301
N900_RS00560	class I SAM-dependent methyltransferase CDS	0.701541	0.103338	0.694858	-0.0805035	0.863161	0.0116073	0.60737	1.1324	0.651868	0.613196	0.600255	0.0820596	0.39452	0.9192
N900_RS00565	yihI CDS	0.702809	-0.173221	0.806737	0.262898	0.677038	-0.00616595	0.611625	-1.05584	0.680949	0.0224166	0.479686	-0.0367212	0.641178	-0.390371
N900_RS00570	DUF2489 domain-containing protein CDS	0.408012	0.391823	0.832832	0.105907	0.66393	0.167057	0.558805	-0.0577323	0.625709	0.854056	0.175061	1.29361	0.544558	1.65661
N900_RS00575	hemN CDS	0.371157	0.284078	0.305119	0.353104	0.586795	0.251649	0.699888	1.01409	0.51635	0.488747	0.658661	0.495607	0.669278	0.0481213
N900_RS00580	heme biosynthesis protein HemY CDS	0.725617	0.0968351	0.836505	0.0738677	0.829085	0.258656	0.39548	0.681662	0.708669	0.178575	0.610322	1.02038	0.445641	0.261156
N900_RS00585	heme biosynthesis operon protein HemX CDS	0.461798	0.481305	0.646814	0.271246	0.750928	0.124337	0.0800775	0.116357	0.421572	-1.0617	0.267247	0.763316	0.277433	2.32362
N900_RS00590	uroporphyrinogen-III synthase CDS	0.940993	0.105705	0.669768	1.12911	0.79194	-0.409641	0.59492	2.9463	0.65287	-0.200602	0.600734	-3.76594	0.750416	-0.691445
N900_RS00595	hemC CDS	0.843416	-0.608177	0.722981	-1.25802	0.929616	0.436814	0.798117	Inf	0.694848	-5.75519	0.512236	-6.47879	0.967335	-0.281925
N900_RS00600	hypothetical protein CDS	0.385215	0.707255	0.768175	0.280702	0.554369	0.279037	0.218521	2.41712	0.389681	-1.22468	0.427244	0.208796	0.401265	0.424879
N900_RS00605	class I adenylate cyclase CDS	0.315873	0.37363	0.00760001	1.15372	0.224383	0.60314	0.433048	0.235063	0.508418	-0.593107	0.263795	-0.674195	0.198595	0.42175
N900_RS00610	cyaY CDS	1	1.09904	0.628109	0.917064	1	0.312825	0.990391	1.29249	1	Inf	0.976151	-6.3509	1	-0.969981
N900_RS00615	lipoprotein CDS	0.877405	0.137233	0.664196	0.00606859	0.81597	0.130164	0.293995	2.49303	0.642708	1.04067	0.4889	-1.90244	0.618995	-0.112
N900_RS00620	lysA CDS	4.51e-10	-1.79323	6.19e-12	-2.50674	5.35e-11	-2.30294	0.00598595	-1.04129	0.00667516	-1.28571	0.00603533	-1.31748	0.00400308	-1.23746
N900_RS00625	dapF CDS	1	1.73647	1	1.50203	1	1.50922	0.990391	Inf	1	Inf	0.976151	Inf	1	Inf
N900_RS00630	DUF484 family protein CDS	0.807555	-0.0303926	0.218706	-0.413396	0.815657	-0.0172061	0.571365	0.532128	0.631222	-0.205904	0.670678	0.665029	0.734473	0.549524
N900_RS00635	xerC CDS	0.253964	-0.335159	0.215476	-0.84008	0.459118	0.0428377	0.186875	-3.64731	0.524663	0.809594	0.521019	-2.30359	0.158239	-4.58351
N900_RS00640	yigB CDS	0.748208	0.179727	0.715198	-0.253217	0.684373	-0.25916	0.581064	-0.937055	0.532716	0.153935	0.250547	0.49459	0.351784	-0.476115
N900_RS00645	sensor domain-containing phosphodiesterase CDS	0.573956	0.292651	0.699563	0.014479	0.875173	0.0765224	0.548139	0.432502	0.377316	0.265641	0.603935	0.489936	0.692297	0.239979
N900_RS00650	DTW domain-containing protein CDS	0.592576	-0.247932	0.757208	-0.188978	0.763993	0.14304	0.430895	-0.653035	0.3967	-0.109533	0.49721	-0.592201	0.312063	0.272664
N900_RS00655	membrane protein CDS	0.881505	0.187486	0.582853	0.131617	0.421658	-0.0487269	0.0414787	-0.394035	0.0549701	0.0155695	0.658833	0.466956	0.206521	0.703073
N900_RS00660	hypothetical protein CDS	0.864458	-0.0876054	0.511099	-0.569675	0.562292	-0.500177	0.263343	-2.02582	0.698647	0.156501	0.648406	0.00224706	0.313408	-0.936033
N900_RS00665	Cof-type HAD-IIB family hydrolase CDS	0.073544	-0.552303	0.043641	-0.697715	0.00453951	-1.46365	0.0285501	-3.58222	0.00172555	-3.22681	0.0973407	-3.10579	0.00123031	-3.09197
N900_RS00670	alpha/beta fold hydrolase CDS	0.439978	0.0548692	0.623985	0.172924	0.84169	0.211254	0.555156	0.415775	0.629146	0.387148	0.511027	0.0584912	0.510061	0.697099
N900_RS00675	rhtB CDS	0.289474	-0.358967	0.82762	-0.010083	0.477323	-0.19091	0.469077	0.314221	0.710763	0.445907	0.609702	0.629535	0.672628	-0.208505
N900_RS00680	HDOD domain-containing protein CDS	0.634348	0.272646	0.719518	-0.33049	0.875965	0.0160596	0.557992	0.731593	0.701127	-0.22699	0.473008	0.462881	0.718931	0.262116
N900_RS00685	DNA starvation/stationary phase protection protein CDS	0.854558	0.157643	0.503641	-0.176372	0.813363	-0.0351699	0.39146	0.589579	0.504685	1.10731	0.384265	-0.0866474	0.471472	0.996633
N900_RS00690	DUF2500 domain-containing protein CDS	0.775507	0.103754	0.7804	0.883261	0.835747	0.578876	0.620454	0.376763	0.78912	1.03585	0.65464	0.538917	0.576801	0.669688
N900_RS00695	DUF4145 domain-containing protein CDS	0.928729	0.329339	0.652385	0.251692	0.790984	0.369271	0.570168	-1.03098	0.637608	0.0944748	0.673428	-0.28242	0.488131	1.4567
N900_RS00700	hypothetical protein CDS	0.213108	1.12879	1	Inf	0.439596	0.634753	0.990391	-5.76279	1	Inf	0.976151	Inf	1	Inf
N900_RS00705	hypothetical protein CDS	0.786969	-0.456174	0.627237	0.987453	0.655986	-0.365247	0.617075	Inf	0.595577	-4.75519	0.586789	Inf	0.577581	Inf
N900_RS00710	lysoplasmalogenase CDS	0.420133	0.260028	0.298162	0.588794	0.42006	0.377165	0.245937	0.948296	0.651189	-0.123992	0.614197	0.442172	0.569434	0.524658
N900_RS00715	DUF1145 domain-containing protein CDS	0.583958	-0.0624237	0.671328	0.33276	0.509967	0.844534	0.507032	0.352686	0.635771	0.37383	0.495474	-0.205803	0.606978	0.779326
N900_RS00720	rsmD CDS	0.314799	-0.598791	0.0618174	-1.05499	0.138159	-0.382008	0.353621	0.139804	0.350229	-0.0917569	0.410868	-0.216035	0.389365	-0.28015
N900_RS00725	ftsY CDS	1	-3.36427	1	Inf	1	2.31231	0.990391	Inf	1	Inf	0.976151	Inf	1	Inf
N900_RS00730	ftsE CDS	0.245931	-0.616235	0.343355	-0.00856844	0.119998	-0.739526	0.0272617	-2.78214	0.0679646	-1.5143	0.459776	-0.42039	0.00943646	-2.0095
N900_RS00735	ftsX CDS	0.00731518	-1.07435	0.0480872	-0.831812	0.0408827	-0.926722	0.0221492	-2.27882	0.00647924	-2.04713	0.0243093	-0.917346	0.00464975	-1.50506
N900_RS00740	rpoH CDS	NA	NA	1	Inf	NA	NA	NA	NA	NA	NA	NA	NA	NA	NA
N900_RS00745	Si-specific NAD(P)(+) transhydrogenase CDS	0.812089	0.0148521	0.785556	0.109187	0.409036	0.0538027	0.525248	0.497953	0.548126	0.443625	0.54955	0.529512	0.604798	0.334076
N900_RS00750	fabR CDS	0.261114	-0.54785	0.107307	-0.0634351	0.0330579	-1.51366	0.298228	-2.19163	0.3706	-0.495302	0.574168	2.18266	0.408919	-1.19374
N900_RS00755	YijD family membrane protein CDS	0.771333	0.182843	0.226436	-0.613681	0.727943	-0.692323	0.621412	0.0596931	0.700019	0.423302	0.633291	0.0993149	0.437939	-0.458391
N900_RS00760	trmA CDS	0.386999	-0.207248	0.173041	-0.386612	0.304935	-0.283339	0.602662	0.169322	0.661222	-0.22429	0.523668	0.306845	0.573266	0.488524
N900_RS00765	btuB CDS	0.26799	-0.169562	0.290631	-0.157143	0.35899	-0.0722999	0.466356	0.82438	0.360724	0.164824	0.612024	0.460423	0.332576	-0.139925
N900_RS00770	S8 family peptidase CDS	0.796619	0.120299	0.510532	0.248754	0.837906	0.0794189	0.587682	0.473616	0.551319	0.64297	0.229049	1.12207	0.472478	-0.130703
N900_RS00775	glutamate racemase CDS	1	-1.7793	1	Inf	1	Inf	0.990391	-5.76279	1	Inf	0.976151	Inf	1	Inf
N900_RS00780	RNA-binding protein CDS	0.496344	0.559111	0.794453	0.600604	0.737114	0.44743	0.429586	0.421786	0.320441	1.16112	0.571114	0.422402	0.525948	0.342086
N900_RS00810	adenosine deaminase CDS	0.739066	0.10738	0.754105	0.189802	0.597073	0.625854	0.573488	-0.279515	0.654051	0.451605	0.631216	-0.213703	0.45363	-0.617328
N900_RS00815	EAL domain-containing protein CDS	0.900401	0.056785	0.70945	0.168674	0.219818	-0.140996	0.412991	0.437373	0.653104	0.233907	0.391402	0.288707	0.662157	0.179533
N900_RS00820	nitrogen regulation protein NR(I) CDS	0.1896	0.581273	0.0430098	0.894021	0.219334	0.634242	0.345528	1.50254	0.178411	0.940552	0.0741051	1.47908	0.151389	0.440116
N900_RS00825	nitrogen regulation protein NR(II) CDS	0.81566	-0.0884449	0.532533	0.268096	0.815785	0.0334541	0.497857	0.512164	0.44132	0.759316	0.631571	-0.314989	0.60322	0.393462
N900_RS00830	DUF4124 domain-containing protein CDS	0.691735	0.329212	0.629046	0.0162305	0.766421	-0.320382	0.638363	0.381326	0.360654	1.21995	0.580054	0.680161	0.627172	-0.296396
N900_RS00835	glutamate--ammonia ligase CDS	0.165808	0.824808	0.278733	0.30596	0.164213	-0.424652	0.303982	Inf	0.577647	Inf	0.191238	0.969668	0.175166	Inf
N900_RS00840	hypothetical protein CDS	0.867421	0.0626657	0.575002	0.11014	0.613933	-0.198992	0.566322	0.173067	0.47131	-0.542269	0.399403	-1.67653	0.626494	0.919158
N900_RS00845	typA CDS	0.34811	-0.286369	0.0237089	-0.261081	0.408405	-0.365967	0.151984	-0.447461	0.12838	-0.148471	0.608202	0.00244169	0.110373	-0.303956
N900_RS00850	AAA family ATPase CDS	0.59429	-0.399285	0.838894	0.367736	0.816574	-0.0168462	0.704626	-0.489826	0.314426	-0.135278	0.378749	0.224279	0.655799	-0.69163
N900_RS00855	virulence factor BrkB family protein CDS	0.706886	0.106296	0.661337	0.269434	0.530391	0.113005	0.361289	0.973779	0.613896	0.262492	0.331962	0.237743	0.587451	-0.401939
N900_RS00860	dtd CDS	0.134635	-0.47367	0.325827	-0.0814214	0.174227	-0.484524	0.282963	-0.924154	0.519711	0.303575	0.16306	-0.244007	0.503512	-0.0508053
N900_RS00865	GNAT family N-acetyltransferase CDS	0.656591	-0.141854	0.47693	-0.317472	0.710984	0.077321	0.215681	-0.34109	0.403951	0.00446765	0.314665	0.990924	0.576523	0.302365
N900_RS00870	AsmA family protein CDS	0.780954	0.0870089	0.388325	-0.148787	0.828947	-0.0706339	0.158405	-0.523435	0.389252	-0.176985	0.371796	-0.394371	0.562797	0.621458
N900_RS00875	pckA CDS	0.45607	0.350656	0.783594	0.327522	0.351841	0.547559	0.531269	0.516167	0.360368	0.807444	0.397579	1.03973	0.251332	0.593785
N900_RS00880	Hsp33 family molecular chaperone HslO CDS	0.197252	-1.1009	0.117087	-2.30547	0.075457	-2.10272	0.397364	-3.62459	0.555243	-2.48631	0.59444	Inf	0.465286	-6.03504
N900_RS00885	hslR CDS	0.92675	0.301084	0.537682	-0.299094	0.582456	0.434304	0.391421	0.426032	0.400847	-0.141052	0.680716	1.17501	0.584334	0.549925
N900_RS00890	gspC CDS	0.869259	0.106852	0.565348	-0.526163	0.878834	0.0926716	0.191789	1.83549	0.745633	0.78439	0.685151	0.385876	0.742433	0.514996
N900_RS00895	gspD CDS	0.190465	-4.10123	0.270589	-4.75293	0.26747	-3.0335	0.582543	-5.62459	0.456901	Inf	0.64777	Inf	0.405517	-6.13991
N900_RS00900	gspE CDS	1	-1.72539	1	-3.43101	1	-2.42465	0.990391	Inf	1	-4.75519	0.976151	Inf	1	-5.13991
N900_RS00905	gspF CDS	0.616677	-0.488349	1	0.376349	0.458958	-0.585807	0.391922	-6.94652	0.972016	0.799893	0.466718	-1.39023	0.412889	0.68378
N900_RS00910	gspG CDS	NA	NA	NA	NA	NA	NA	NA	NA	NA	NA	NA	NA	NA	NA
N900_RS00915	prepilin-type N-terminal cleavage/methylation domain-containing protein CDS	1	-1.7793	1	Inf	1	Inf	0.990391	Inf	1	-4.75519	0.976151	Inf	0.635211	Inf
N900_RS00920	gspI CDS	0.61669	-3.72539	0.768185	-5.23836	0.867697	-1.74658	0.708471	Inf	0.828618	-2.51802	0.390258	1.45777	0.58899	-5.13991
N900_RS00925	gspJ CDS	0.798336	0.423475	0.559351	0.29146	0.81327	0.114713	0.673616	0.793258	0.615389	-0.581747	0.543473	0.0248095	0.622143	1.79532
N900_RS00930	general secretion pathway protein GspK CDS	1	-1.04732	1	-1.43101	1	Inf	0.326868	Inf	1	-4.75519	0.682916	-3.71216	1	-0.0350379
N900_RS00935	gspL CDS	0.10727	-0.962428	0.0576605	-0.739128	0.113042	-0.26639	0.461199	-1.53713	0.407464	0.321042	0.395061	Inf	0.470771	1.81671
N900_RS00940	general secretion pathway protein GspM CDS	0.368061	-3.7793	0.475227	-4.43101	0.44034	-4.0335	0.33229	-4.62459	0.462712	Inf	0.740861	Inf	0.545729	Inf
N900_RS00945	type II secretion system protein N CDS	0.823698	0.144702	0.571506	-0.184608	0.799234	0.189917	0.221491	0.398941	0.735235	0.720595	0.531636	1.26621	0.722246	0.199092
N900_RS00950	cysQ CDS	0.899918	0.0515606	0.496315	-0.228189	0.857604	-0.113147	0.491234	0.186436	0.683184	0.275527	0.464428	0.435332	0.68056	0.0667981
N900_RS00955	nudE CDS	0.897972	-0.160395	0.82884	-0.0706036	0.595387	-0.656382	0.317543	0.677882	0.65207	0.544714	0.580201	-0.403403	0.657781	-0.324232
N900_RS00960	Fe-S biogenesis protein NfuA CDS	0.581631	-0.0464063	0.37187	0.206424	0.26572	-0.105475	0.15382	2.51154	0.24336	1.28014	0.477886	0.925274	0.10657	0.760559
N900_RS00970	bioH CDS	0.729695	-0.102849	0.466614	0.337486	0.618626	0.0352819	0.639161	0.48393	0.635524	1.07014	0.371028	-0.421479	0.658582	0.588195
N900_RS00975	hypothetical protein CDS	0.844166	-0.0695859	0.735415	-0.0792425	0.637791	-0.224647	0.596422	0.303055	0.192615	-0.132131	0.256895	0.451394	0.578283	0.175529
N900_RS00980	RNA-binding transcriptional accessory protein CDS	0.623331	-0.153359	0.345038	-0.0872663	0.679062	0.00999635	0.0462149	-0.55814	0.015194	-1.0129	0.0125505	-0.465495	0.0168677	-0.816131
N900_RS00985	greB CDS	0.714836	0.286995	0.700364	-0.085555	0.567365	-0.16634	0.6322	1.01926	0.584178	0.321682	0.521559	0.143981	0.645127	-0.0562322
N900_RS00990	ompR CDS	0.652914	0.1098	0.621306	-0.222118	0.570166	0.35422	0.265447	-3.09622	0.612603	0.891702	0.559259	-0.213196	0.106825	-3.16057
N900_RS00995	envZ CDS	0.429771	0.247426	0.655191	0.264647	0.728984	0.302154	0.487332	-0.882662	0.577821	0.133314	0.531403	-0.23905	0.315532	-0.333058
N900_RS01000	uracil-xanthine permease CDS	0.66157	-0.0135766	0.696088	-0.0964429	0.317034	-0.271886	0.213773	-0.290923	0.49528	-0.0704086	0.509401	-0.0487445	0.598469	-0.0238974
N900_RS01005	recG CDS	0.551609	-0.225818	0.121921	-0.659447	0.129586	-0.498734	0.359464	-0.958182	0.343205	-0.828362	0.343197	0.20165	0.230367	-0.477222
N900_RS01010	spoT CDS	0.863935	0.0911995	0.762931	-0.03431	0.474234	-0.157368	0.346977	0.258049	0.603804	-0.382138	0.45231	-0.00351922	0.373608	0.71985
N900_RS01015	rpoZ CDS	0.230789	1.18656	0.325908	1.78331	0.193198	1.26149	0.647339	0.697334	0.446978	-0.880592	0.351956	-2.67263	0.586617	-0.947575
N900_RS01020	guanylate kinase CDS	0.730587	-0.988423	0.506707	0.153957	0.867692	-0.424652	0.800858	Inf	0.458753	-4.75519	0.499865	-5.47879	0.451437	-6.72487
N900_RS01025	7-cyano-7-deazaguanine/7-aminomethyl-7- deazaguanine transporter CDS	0.622551	-0.208813	0.488706	0.55461	0.760026	0.0607747	0.555303	-0.420722	0.466682	-0.350643	0.205407	-0.124691	0.60591	-0.221969
N900_RS01030	cation acetate symporter CDS	0.671673	0.191841	0.358832	-0.211915	0.501858	0.1098	0.215311	0.0558414	0.451532	0.500823	0.633943	0.447328	0.713929	0.321617
N900_RS01035	DUF4212 domain-containing protein CDS	0.869382	0.0180464	0.710673	-0.297523	0.846254	0.0805831	0.402832	1.73954	0.463251	2.08464	0.668285	0.758164	0.488663	-0.232375
N900_RS01040	potassium/proton antiporter CDS	0.842393	0.00885596	0.810159	0.210859	0.847663	0.0352819	0.609798	0.744185	0.566855	0.23986	0.50578	0.445889	0.600858	0.0345201
N900_RS01045	response regulator transcription factor CDS	0.869171	0.194335	0.798568	0.330834	0.828151	0.122156	0.551231	0.293185	0.712519	0.869814	0.548737	0.595784	0.691025	0.416173
N900_RS01050	protein-disulfide reductase DsbD CDS	0.00985602	-1.04969	0.707284	-0.295065	0.0807099	-0.640747	0.0156038	-3.59011	3.01e-05	-4.5213	0.459323	-0.385727	0.00654323	-1.36544
N900_RS01065	anaerobic C4-dicarboxylate transporter CDS	0.112959	-0.591321	0.0244803	-0.733091	0.192483	-0.488472	0.540169	0.683745	0.594667	0.54239	0.571676	0.738972	0.431818	-0.0361562
N900_RS01070	aspA CDS	0.0823179	0.69769	0.074894	0.675354	0.0301442	0.648262	0.574185	0.378108	0.521469	1.04427	0.498322	-0.586092	0.324433	-1.09217
N900_RS01075	GGDEF domain-containing protein CDS	0.889818	0.249934	0.757505	0.215026	0.817328	0.145664	0.558414	-0.339192	0.663375	0.24408	0.443443	1.24764	0.715888	0.224426
N900_RS01080	fxsA CDS	0.705013	0.227725	0.26057	-0.0879721	0.746568	0.00220108	0.585268	-0.249555	0.640479	1.18695	0.654069	-0.101292	0.531504	-0.844576
N900_RS01085	trmL CDS	0.89881	0.148055	0.788885	0.0574938	0.772568	0.275362	0.532924	-0.24089	0.699233	1.02872	0.25996	-1.67722	0.131129	1.65496
N900_RS01090	superoxide dismutase CDS	0.605967	0.201333	0.643491	0.141623	0.816897	0.220374	0.617482	1.37959	0.568477	0.761981	0.406321	-0.206792	0.665587	-0.144623
N900_RS01095	cpxA CDS	0.911439	-0.0769705	0.510555	-0.264551	0.622745	-0.168455	0.522326	0.166222	0.18247	-0.105185	0.656394	0.804635	0.277064	0.654431
N900_RS01100	response regulator CDS	0.856775	0.0652059	0.749287	0.231388	0.857526	-0.0840067	0.271816	1.41183	0.344595	-1.00987	0.595673	0.457769	0.371854	-0.246441
N900_RS01105	CpxP family protein CDS	0.908437	0.231022	0.761632	0.321557	0.818187	-0.126972	0.530108	0.452221	0.404433	-0.0963204	0.480356	-0.498377	0.626826	-0.128147
N900_RS01110	fieF CDS	0.765549	0.263237	0.865186	0.309897	0.698493	-0.208686	0.69123	0.668773	0.334325	0.682305	0.479483	0.504392	0.379994	0.149886
N900_RS01115	ATP-dependent 6-phosphofructokinase CDS	0.991923	-0.210815	1	-2.6534	1	-2.59458	0.990391	-5.76279	1	-6.34015	0.976151	-5.47879	1	0.331284
N900_RS01120	glpX CDS	0.904395	0.212772	0.835128	-0.0794896	0.868726	-0.206625	0.644052	1.44526	0.35889	0.77476	0.694707	0.213693	0.75565	0.0355634
N900_RS01125	zapB CDS	0.793987	-0.310351	0.367576	-0.846043	0.194676	0.897276	0.617075	Inf	0.685308	-4.68795	0.274857	Inf	0.595806	Inf
N900_RS01130	metF CDS	0.763342	0.112096	0.816393	0.0462901	0.741654	-0.106852	0.133176	-0.0500734	0.34445	0.615502	0.608164	0.750672	0.303979	-0.600268
N900_RS01135	bifunctional aspartate kinase/homoserine dehydrogenase II CDS	0.661233	0.0233089	0.59747	0.239069	0.68862	0.0355501	0.209845	0.219327	0.73912	0.269211	0.564227	0.968055	0.700768	0.132316
N900_RS01140	O-succinylhomoserine (thiol)-lyase CDS	0.766613	0.102781	0.838905	0.115207	0.72607	0.00848714	0.301043	-0.717704	0.677383	0.400122	0.44614	0.325057	0.624488	0.117609
N900_RS01145	metJ CDS	0.80132	0.449109	0.529868	0.359071	0.507376	-0.464181	0.251599	1.66081	0.462209	-1.22852	0.246722	0.54586	0.502504	0.417821
N900_RS01150	malate dehydrogenase CDS	0.386741	0.390089	0.868056	0.189789	0.748382	0.207862	0.530454	0.445079	0.353281	0.449557	0.653289	0.685337	0.708606	0.308975
N900_RS01155	rpmE CDS	0.102105	-3.04732	0.098763	-4.43101	0.184645	-3.00961	0.382608	Inf	0.31862	-6.34015	0.367687	-5.47879	0.280843	Inf
N900_RS01160	priA CDS	0.975966	0.54763	0.917667	-0.360617	0.991923	1.49289	0.766807	Inf	0.836421	3.11295	0.780777	Inf	0.816473	1.28689
N900_RS01165	cytR CDS	0.843633	-0.0894617	0.809699	0.421437	0.850899	-0.0110133	0.586479	0.586554	0.60744	1.1376	0.672775	0.363395	0.673232	-0.208978
N900_RS01170	hypothetical protein CDS	1	1.44454	1	Inf	1	-3.00961	0.990391	-5.76279	1	Inf	0.976151	Inf	1	Inf
N900_RS01175	hslV CDS	0.0173625	1.21713	0.00860038	0.955211	0.000534196	1.3396	0.0959578	0.604225	0.144774	1.0595	0.0875425	0.848559	0.328068	-0.0350379
N900_RS01180	hslU CDS	0.0127115	1.41639	0.0655693	1.46006	0.017772	1.66953	0.265261	1.09878	0.311421	-0.0325948	0.307014	-0.426754	0.102819	-0.444858
N900_RS01185	1,4-dihydroxy-2-naphthoate polyprenyltransferase CDS	0.895389	-0.174642	0.307598	-0.445361	0.0291833	-0.918146	0.42069	-0.584691	0.336639	-0.347007	0.673081	0.998076	0.681571	0.48567
N900_RS01190	rraA CDS	0.335943	-0.296702	0.349456	-0.338182	0.510695	0.0753252	0.286518	-0.130856	0.477795	0.754549	0.673636	1.51119	0.35536	0.0876724
N900_RS01195	MATE family efflux transporter CDS	0.764791	-0.0430001	0.140515	-0.45719	0.354589	-0.194561	0.641628	0.675785	0.699929	0.193154	0.172302	-0.224071	0.170922	0.215285
N900_RS01200	tpiA CDS	1	-0.140426	1	-2.43101	1	-1.00961	0.990391	-6.76279	1	Inf	0.976151	Inf	1	Inf
N900_RS01205	5-carboxymethyl-2-hydroxymuconate Delta-isomerase CDS	0.685898	-0.133473	0.363039	0.136035	0.629006	-0.0884701	0.541872	0.790443	0.449205	-1.46555	0.497751	-0.0876652	0.599316	0.0791776
N900_RS01210	DUF805 domain-containing protein CDS	0.815407	-0.0163171	0.774907	-0.040451	0.817293	0.0903971	0.232011	-2.75013	0.17585	0.0669408	0.249581	0.0685309	0.52435	0.503208
N900_RS01215	DUF3135 domain-containing protein CDS	0.492881	-0.613496	0.563696	-0.401662	0.740125	-0.00313063	0.596053	-0.437596	0.705548	1.06899	0.609214	0.123033	0.686725	-0.477482
N900_RS01220	transcriptional regulator CDS	0.892436	0.209285	0.454366	-0.568509	0.746863	-0.249945	0.516964	-1.10417	0.346366	1.50643	0.435098	-1.44098	0.636359	0.743292
N900_RS01225	co-chaperone GroES CDS	NA	NA	NA	NA	NA	NA	NA	NA	NA	NA	NA	NA	NA	NA
N900_RS01230	groL CDS	1	1.13711	1	0.772866	1	1.19798	0.990391	0.967863	1	-1.60048	0.976151	-1.97519	1	0.424394
N900_RS01235	hypothetical protein CDS	0.65929	-0.00814948	0.736505	-0.11523	0.469147	0.335214	0.321879	-1.44934	0.430299	0.889482	0.491896	0.484241	0.541018	0.628206
N900_RS01240	epmB CDS	0.180491	1.54763	0.00762534	1.15396	0.0097134	1.3827	0.624112	Inf	0.633577	Inf	0.490492	Inf	0.419119	-6.13991
N900_RS01245	efp CDS	1	0.997077	1	-2.43101	1	0.0607747	0.990391	Inf	0.421194	Inf	0.976151	Inf	1	-5.03504
N900_RS01250	frdD CDS	0.338768	-0.348084	0.135935	-0.705562	0.26516	-0.336561	0.302618	0.584079	0.766023	0.0182218	0.311049	-0.21301	0.346836	-0.489968
N900_RS01255	frdC CDS	0.877457	0.133164	0.771864	0.0374871	0.555355	-0.177737	0.625695	0.897987	0.315228	1.37609	0.59008	0.220898	0.71256	0.430453
N900_RS01260	succinate dehydrogenase/fumarate reductase iron-sulfur subunit CDS	0.734091	-0.191594	0.147428	-0.403938	0.415686	-0.373168	0.600228	0.733992	0.666864	0.386401	0.51162	0.45676	0.4065	0.147853
N900_RS01265	frdA CDS	0.457378	-0.262704	0.614811	-0.179752	0.15878	-0.47425	0.633942	0.599124	0.398547	0.240487	0.486411	0.369786	0.322069	1.05684
N900_RS01270	epmA CDS	0.540306	-1.23996	0.518156	-0.109078	0.0620678	-4.84085	0.479818	Inf	0.321154	Inf	0.342483	Inf	0.312421	-5.13991
N900_RS01275	rhodanese-like domain-containing protein CDS	0.552953	-0.0427502	0.504793	-0.32016	0.436658	0.0385944	0.672693	1.7814	0.56874	-0.130292	0.538907	0.175008	0.648016	-0.663221
N900_RS01280	secB CDS	0.144663	-1.23558	0.531356	0.0284258	0.43251	-1.00961	0.445768	-2.98074	0.123782	-5.00987	0.556483	-2.15962	0.587072	-1.8882
N900_RS01285	gpsA CDS	NA	NA	NA	NA	1	Inf	NA	NA	1	Inf	NA	NA	NA	NA
N900_RS01290	cysE CDS	0.65416	0.43811	0.690224	1.21809	0.848694	0.575348	0.448989	-0.670398	0.515216	-2.36602	0.348423	2.52306	0.53697	1.13489
N900_RS01295	PadR family transcriptional regulator CDS	4.26e-10	-5.85467	6.43e-10	-8.43101	3.49e-10	-6.99451	0.0200784	-1.93727	2.62e-05	-6.64214	0.000239729	-8.35601	9.48e-06	-3.33843
N900_RS01300	phosphoenolpyruvate carboxylase CDS	0.809149	0.0497829	0.820328	0.0526811	0.545162	-0.198675	0.580374	0.507295	0.560811	0.239303	0.608548	0.64082	0.583464	0.304812
N900_RS01305	argE CDS	0.000105921	-1.56519	1.47e-05	-2.07022	2.17e-05	-1.84512	0.467488	-0.857881	0.0184095	-1.73587	0.00145736	-2.29712	0.0141432	-1.14358
N900_RS01310	argC CDS	0.00207508	-1.21724	0.0039481	-1.19868	0.00890667	-1.05542	0.220581	-1.1168	0.109051	-0.972355	0.076149	-2.05319	0.280533	0.640037
N900_RS01315	argB CDS	0.167215	-0.76728	0.0747087	-1.01477	0.0491105	-0.965842	0.407995	-1.00848	0.28404	-1.12275	0.267051	-1.0611	0.0159135	-1.40391
N900_RS01320	argininosuccinate synthase CDS	0.000380131	-1.42128	0.0181329	-0.803847	0.00118713	-1.38796	0.260087	-0.745718	0.0454229	-1.34787	0.0683787	-1.31399	0.00288934	-2.02923
N900_RS01325	argH CDS	0.000463368	-1.24422	0.000153004	-1.4869	4.49e-05	-1.34642	0.172103	-1.61146	0.00966175	-1.26333	0.0139634	-2.15847	0.0806262	-0.71311
N900_RS01330	DUF3624 domain-containing protein CDS	0.58581	-0.153482	0.382284	-0.621337	0.875032	-0.0361844	0.593283	0.335408	0.673881	0.857018	0.770521	0.250369	0.576126	0.527487
N900_RS01335	dihydrolipoyl dehydrogenase CDS	0.886171	0.127546	0.751582	0.00395769	0.659913	-0.0185848	0.37809	0.957488	0.480385	4.89e-05	0.652147	0.471978	0.67336	0.209632
N900_RS01340	glutathione peroxidase CDS	0.649113	0.301192	0.696645	0.00605795	0.762938	0.178012	0.441803	-1.02468	0.0621575	0.922226	0.366366	0.126093	0.472606	0.141883
N900_RS01345	oxyR CDS	0.272362	0.43995	0.0519512	0.581578	0.279189	0.325983	0.477556	-1.66425	0.217167	-1.37469	0.353929	-1.89004	0.214563	-1.76089
N900_RS01350	penicillin-binding protein 1A CDS	0.470718	-1.17491	0.519887	-0.252382	1	0.721926	0.426106	Inf	0.823721	0.0100182	0.784785	Inf	0.4496	-6.72487
N900_RS01355	pilM CDS	0.422785	-0.0648879	0.391301	-0.436093	0.752735	0.135002	0.405428	0.398976	0.564068	0.0884922	0.583469	0.589626	0.613761	0.40885
N900_RS01360	PilN domain-containing protein CDS	0.876274	0.0351119	0.58956	0.0766975	0.695317	0.25762	0.624781	0.988209	0.561122	0.91923	0.645435	0.304814	0.735534	0.756952
N900_RS01365	pilO CDS	0.794101	0.141796	0.816689	0.140368	0.671288	0.230121	0.55568	0.123194	0.280799	-0.311537	0.669573	1.18497	0.446413	0.596135
N900_RS01370	pilus assembly protein PilP CDS	0.58196	-0.0236859	0.785656	0.184682	0.805995	-0.172787	0.665691	-0.219781	0.453604	-0.439402	0.674752	0.786683	0.571984	0.765282
N900_RS01375	type IV pilus secretin PilQ family protein CDS	0.882013	-0.0770353	0.309728	-0.254837	0.495032	-0.0949903	0.483753	0.503668	0.617243	0.619931	0.359774	0.186813	0.699111	0.186976
N900_RS01380	aroK CDS	0.00120826	-0.728659	0.191205	-0.628945	0.00169683	-1.39859	0.62205	2.70121	0.67579	-0.0842321	0.459556	-0.347116	0.253789	-1.00275
N900_RS01385	aroB CDS	5.28e-07	-1.81346	1.84e-05	-1.45298	6.51e-07	-2.72012	0.00931314	-5.7739	0.000995303	-2.01104	0.0884933	-2.25082	0.00353387	-3.53661
N900_RS01390	AAA family ATPase CDS	0.0532776	-0.531715	0.0321579	-0.763956	0.00536542	-0.855137	0.00998529	-0.437847	0.000676681	-1.49118	0.0683066	-0.410326	0.00264436	-0.929756
N900_RS01395	Dam family site-specific DNA-(adenine-N6)-methyltransferase CDS	NA	NA	NA	NA	NA	NA	NA	NA	NA	NA	NA	NA	1	Inf
N900_RS01400	ribulose-phosphate 3-epimerase CDS	0.0812387	-1.58995	0.303791	-1.25238	0.280155	-0.506343	0.338331	Inf	0.591918	Inf	0.32877	-5.47879	0.30999	Inf
N900_RS01405	phosphoglycolate phosphatase CDS	0.280197	-0.405528	0.626098	0.120173	0.723692	-0.0892748	0.353841	0.659722	0.218493	0.454547	0.297421	0.782861	0.228089	0.332696
N900_RS01410	trpS CDS	1	-0.483037	1	-1.37791	1	0.0977285	0.990391	-6.76279	1	-4.75519	0.976151	-5.06958	1	-5.13991
N900_RS01415	ABC transporter substrate-binding protein CDS	0.868448	0.290946	0.793883	0.125139	0.888304	0.152736	0.545134	0.142924	0.635527	0.374092	0.624353	1.01759	0.793711	0.138984
N900_RS01420	xds CDS	0.893745	0.0867717	0.807787	0.165326	0.81834	0.089084	0.112071	0.264342	0.371006	0.0151949	0.358106	0.190541	0.66602	0.448601
N900_RS01425	rimO CDS	0.782678	0.134919	0.857237	-0.0418684	0.356581	0.269546	0.630745	0.0677797	0.708662	0.345044	0.466546	0.273826	0.667489	0.292589
N900_RS01430	aminodeoxychorismate/anthranilate synthase component II CDS	0.319072	-0.447281	0.368213	-0.312817	0.268114	-0.35434	0.0150953	-3.94827	0.0168939	-2.01604	0.00255624	-2.09416	0.0124694	-1.56617
N900_RS01435	aspartate aminotransferase family protein CDS	0.0354726	-0.617659	0.00442651	-1.02779	0.00796883	-1.2362	0.503478	-0.385549	0.0312845	-1.65252	0.481018	-0.555009	0.416488	-0.335501
N900_RS01440	astA CDS	0.874241	0.0302283	0.752358	0.128786	0.840724	-0.0150135	0.505827	-0.505095	0.717865	0.556217	0.55006	1.87699	0.470133	-0.434164
N900_RS01445	astD CDS	0.64588	-0.100447	0.79358	0.423519	0.68745	0.102466	0.357802	0.352084	0.519151	-0.478548	0.510475	0.379319	0.249273	0.412329
N900_RS01450	DUF1338 domain-containing protein CDS	0.682372	0.156991	0.716991	0.36439	0.775315	-0.0627361	0.336846	1.45855	0.511865	-0.00979597	0.33303	1.56645	0.650744	1.13142
N900_RS01455	crp CDS	1	0.802365	1	2.09339	1	0.657156	0.990391	Inf	1	Inf	0.976151	-0.314694	1	Inf
N900_RS01460	phosphoribulokinase CDS	0.259409	-0.350961	0.237969	-0.246872	0.287121	0.260804	0.657727	0.470162	0.570041	-0.0210087	0.600508	1.68297	0.106809	-0.426945
N900_RS01465	YheU family protein CDS	0.55955	-0.180432	0.865956	-0.0507477	0.47661	-0.674796	0.50584	0.649784	0.669834	-0.0789155	0.694052	-0.311359	0.742156	0.592876
N900_RS01470	hydrolase CDS	0.751044	-0.171239	0.447156	0.194104	0.504017	0.322235	0.204919	1.02581	0.376105	-0.656468	0.628545	0.205379	0.652738	0.199899
N900_RS01475	TIGR02444 family protein CDS	0.854433	0.132918	0.593804	0.66368	0.769151	0.19304	0.538722	0.495563	0.721352	0.0678784	0.480423	0.447103	0.612077	-0.0077947
N900_RS01480	ABC transporter ATP-binding protein CDS	0.783537	0.100453	0.79481	0.201529	0.816114	0.113626	0.581479	1.33207	0.659721	0.40618	0.604859	0.0892453	0.549201	0.207722
N900_RS01485	kefG CDS	0.938706	-0.0535967	0.895208	0.193205	0.906783	-0.039775	0.742833	0.251053	0.350935	0.870547	0.457553	-0.705528	0.756575	0.346031
N900_RS01490	kefB CDS	0.830376	0.0940797	0.634955	-0.105058	0.716385	0.0316141	0.391125	1.14295	0.641998	1.01234	0.568988	0.449563	0.665623	-0.0619655
N900_RS01495	YheV family putative metal-binding protein CDS	0.853296	0.087006	0.856755	-0.278377	0.89248	-0.144047	0.536178	-2.52681	0.674906	-0.231508	0.607156	0.877754	0.752527	-0.323968
N900_RS01500	peptidylprolyl isomerase CDS	0.00491215	-1.4543	0.0200422	-0.994931	0.00518261	-1.45949	0.0791343	-1.509	0.186405	-0.802318	0.383116	-0.506109	0.497039	0.489665
N900_RS01505	isoaspartyl peptidase/L-asparaginase CDS	0.27018	-0.399576	0.366716	-0.366553	0.459623	-0.210341	0.491314	-0.777054	0.635494	0.252207	0.545453	0.0719038	0.445751	-0.0476171
N900_RS01510	adenylosuccinate synthase CDS	NA	NA	NA	NA	1	Inf	NA	NA	NA	NA	0.976151	Inf	NA	NA
N900_RS01515	sel1 repeat family protein CDS	6.76e-11	-4.22835	9.48e-10	-3.72825	3.17e-11	-4.89213	0.00030259	-3.67992	3.69e-07	-5.67501	1.41e-05	-7.49843	2.28e-07	-7.01751
N900_RS01520	DUF3413 domain-containing protein CDS	0.440988	0.475538	0.741998	0.264447	0.420886	0.441699	0.327693	1.04471	0.742135	0.78119	0.495217	0.778541	0.699187	0.331058
N900_RS01525	ribonuclease R CDS	0.696656	0.0802	0.635199	0.0973466	0.305153	-0.131999	0.177754	-0.0809721	0.258749	0.271658	0.144677	0.105968	0.587151	0.202219
N900_RS01530	rlmB CDS	0.783286	0.10673	0.451509	-0.252382	0.683613	-0.0257735	0.504892	1.52002	0.435991	1.58599	0.34515	1.04391	0.556119	0.530142
N900_RS01535	rpsJ CDS	NA	NA	NA	NA	NA	NA	NA	NA	NA	NA	NA	NA	NA	NA
N900_RS01540	rplC CDS	NA	NA	NA	NA	NA	NA	NA	NA	NA	NA	NA	NA	NA	NA
N900_RS01545	rplD CDS	NA	NA	NA	NA	NA	NA	NA	NA	NA	NA	NA	NA	NA	NA
N900_RS01550	rplW CDS	1	Inf	1	-2.43101	1	Inf	0.990391	Inf	1	Inf	0.976151	Inf	1	Inf
N900_RS01555	rplB CDS	NA	NA	NA	NA	NA	NA	NA	NA	NA	NA	NA	NA	NA	NA
N900_RS01560	rpsS CDS	NA	NA	NA	NA	NA	NA	NA	NA	NA	NA	NA	NA	NA	NA
N900_RS01565	50S ribosomal protein L22 CDS	NA	NA	NA	NA	NA	NA	NA	NA	NA	NA	NA	NA	NA	NA
N900_RS01570	rpsC CDS	NA	NA	NA	NA	1	Inf	NA	NA	NA	NA	NA	NA	NA	NA
N900_RS01575	rplP CDS	NA	NA	NA	NA	NA	NA	NA	NA	NA	NA	NA	NA	NA	NA
N900_RS01580	rpmC CDS	NA	NA	NA	NA	NA	NA	NA	NA	NA	NA	NA	NA	NA	NA
N900_RS01585	rpsQ CDS	NA	NA	NA	NA	NA	NA	NA	NA	NA	NA	0.976151	Inf	NA	NA
N900_RS01590	rplN CDS	NA	NA	NA	NA	NA	NA	NA	NA	NA	NA	NA	NA	NA	NA
N900_RS01595	rplX CDS	NA	NA	NA	NA	NA	NA	NA	NA	NA	NA	NA	NA	NA	NA
N900_RS01600	rplE CDS	NA	NA	NA	NA	NA	NA	NA	NA	NA	NA	NA	NA	NA	NA
N900_RS01605	rpsN CDS	NA	NA	NA	NA	NA	NA	NA	NA	NA	NA	NA	NA	NA	NA
N900_RS01610	rpsH CDS	NA	NA	NA	NA	NA	NA	NA	NA	NA	NA	NA	NA	NA	NA
N900_RS01615	rplF CDS	NA	NA	NA	NA	NA	NA	NA	NA	NA	NA	NA	NA	NA	NA
N900_RS01620	rplR CDS	NA	NA	NA	NA	NA	NA	0.990391	Inf	NA	NA	NA	NA	NA	NA
N900_RS01625	rpsE CDS	NA	NA	NA	NA	NA	NA	NA	NA	NA	NA	NA	NA	NA	NA
N900_RS01630	rpmD CDS	NA	NA	NA	NA	NA	NA	NA	NA	1	Inf	NA	NA	NA	NA
N900_RS01635	rplO CDS	1	Inf	NA	NA	NA	NA	NA	NA	NA	NA	NA	NA	NA	NA
N900_RS01640	secY CDS	1	Inf	NA	NA	NA	NA	NA	NA	1	Inf	0.976151	Inf	NA	NA
N900_RS01645	rpmJ CDS	NA	NA	NA	NA	NA	NA	NA	NA	NA	NA	NA	NA	NA	NA
N900_RS01650	rpsM CDS	NA	NA	NA	NA	NA	NA	NA	NA	NA	NA	NA	NA	NA	NA
N900_RS01655	rpsK CDS	NA	NA	NA	NA	NA	NA	0.990391	Inf	NA	NA	NA	NA	NA	NA
N900_RS01660	rpsD CDS	NA	NA	NA	NA	NA	NA	NA	NA	NA	NA	NA	NA	NA	NA
N900_RS01665	rpoA CDS	NA	NA	NA	NA	NA	NA	NA	NA	NA	NA	NA	NA	NA	NA
N900_RS01670	rplQ CDS	1	Inf	1	Inf	1	-2.0335	0.990391	Inf	1	Inf	0.629107	Inf	1	Inf
N900_RS01675	DUF2780 domain-containing protein CDS	0.671019	0.259369	0.860235	0.0604444	0.870344	0.272867	0.572375	0.379284	0.590836	0.66866	0.546272	0.577362	0.678026	0.0459268
N900_RS01680	peptidylprolyl isomerase CDS	0.757755	0.157902	0.689595	0.0617271	0.695352	0.272815	0.255103	-2.19821	0.168322	-0.143379	0.506809	1.18623	0.423341	0.59546
N900_RS01685	peptidoglycan-binding protein LysM CDS	0.598378	0.375349	0.734526	0.499615	0.699473	0.327895	0.134273	-1.49706	0.7175	0.053912	0.635568	0.0136314	0.224524	0.285225
N900_RS01690	DMT family transporter CDS	0.695512	0.0241934	0.57109	-0.0507477	0.825826	-0.0979606	0.487023	-0.149836	0.644408	-0.154233	0.223908	1.42093	0.665846	0.0385354
N900_RS01695	GNAT family N-acetyltransferase CDS	0.827608	-0.183656	0.374767	-0.121137	0.485143	-0.0552675	0.265863	0.00174815	0.121815	-0.346484	0.531051	0.294354	0.335359	-0.257193
N900_RS01700	dbpA CDS	0.513713	0.219199	0.744446	0.137125	0.821029	0.279803	0.435651	0.186353	0.65301	0.318796	0.529954	0.808577	0.379315	0.431799
N900_RS01705	Crp/Fnr family transcriptional regulator CDS	0.88264	0.115419	0.839927	0.379636	0.677638	-0.0356507	0.43337	1.08478	0.673379	0.219368	0.682577	0.0965213	0.310423	-0.656416
N900_RS01710	cpdB CDS	0.889996	0.146275	0.818015	0.0624547	0.819461	0.241722	0.439276	0.0608429	0.217071	-0.451705	0.167571	0.214883	0.289343	-0.252713
N900_RS01715	cobA CDS	0.743907	0.261683	0.541645	0.0240319	0.534333	0.332043	0.665492	0.236156	0.695649	-0.310988	0.642778	1.29135	0.561416	0.3622
N900_RS01720	cysD CDS	0.540867	0.344246	0.747745	0.278688	0.335075	0.577973	0.284481	0.886202	0.2029	1.02203	0.44096	2.06997	0.60845	0.347997
N900_RS01725	cysN CDS	0.438721	0.273028	0.532857	0.47869	0.3876	0.445037	0.45972	1.55616	0.525403	-0.0765349	0.326982	0.736341	0.238178	0.707091
N900_RS01730	cysC CDS	0.372689	0.708389	0.383008	0.58567	0.624272	0.518652	0.513327	1.73039	0.0909375	1.37331	0.453297	2.00188	0.486022	0.301764
N900_RS01735	TIGR03899 family protein CDS	0.0613079	-0.626721	0.630808	0.046142	0.0186111	-0.911219	0.219053	-1.16372	0.305075	-0.536606	0.0637765	-0.484619	0.159488	-0.77561
N900_RS01740	DUF3299 domain-containing protein CDS	0.638836	0.185793	0.418515	0.55358	0.337438	0.481534	0.39071	0.50723	0.345284	0.407422	0.571893	-0.372846	0.713465	0.64917
N900_RS01745	ABC transporter permease CDS	0.871862	0.157696	0.822813	0.30316	0.746492	-0.0195018	0.129673	-0.956949	0.613359	0.365996	0.128905	-0.886833	0.250883	0.131388
N900_RS01750	ABC transporter ATP-binding protein CDS	0.864041	0.146617	0.769715	0.159697	0.594034	-0.132809	0.489033	0.726004	0.418201	0.135016	0.600678	0.716869	0.683858	0.307021
N900_RS01755	DUF2796 domain-containing protein CDS	0.883381	-0.0368543	0.240377	-0.489184	0.662435	-0.0875137	0.472222	0.112234	0.765355	0.814068	0.631376	0.301857	0.529534	-0.117595
N900_RS01760	DUF2607 domain-containing protein CDS	0.68396	0.199024	0.831788	0.837437	0.81665	0.531792	0.213693	0.0805253	0.530938	0.133058	0.143154	-1.7176	0.305023	0.480101
N900_RS01765	YtfJ family protein CDS	0.657062	0.358096	0.301673	0.90209	0.706741	0.292821	0.692176	1.25922	0.761878	0.954062	0.232874	1.40983	0.71175	0.103716
N900_RS01770	msrA CDS	0.889396	0.043603	0.837929	0.532778	0.739075	0.112752	0.102228	0.278236	0.506741	-0.0573947	0.124096	-1.99429	0.359288	1.02491
N900_RS01775	outer membrane protein assembly factor CDS	0.785253	-0.0787972	0.418455	-0.233626	0.253783	-0.135119	0.425193	-0.399614	0.275251	-0.398067	0.634736	0.166765	0.65446	0.0147367
N900_RS01780	translocation/assembly module TamB CDS	0.843947	-0.0121853	0.250995	-0.236469	0.338141	-0.218171	0.0267726	-1.13145	0.102316	-0.594162	0.0569193	-0.305012	0.01834	-0.732749
N900_RS01785	gamma-glutamylcyclotransferase CDS	0.45461	-0.0464732	0.302757	0.0167189	0.288507	-0.271737	0.612223	-0.153965	0.633394	0.573919	0.588823	1.27308	0.653682	0.166764
N900_RS01790	inorganic diphosphatase CDS	1	-0.437949	1	-1.02999	1	-0.506343	0.990391	-5.76279	1	1.99425	0.976151	0.930418	1	1.67201
N900_RS01795	class 1 fructose-bisphosphatase CDS	0.436379	0.205577	0.619829	0.402483	0.685292	0.227582	0.48598	-1.42994	0.570176	0.371814	0.16527	1.42912	0.390942	0.0180358
N900_RS01800	hypothetical protein CDS	0.827107	0.579973	0.590291	0.954069	0.538817	-0.014684	0.617563	1.2955	0.370294	0.656381	0.688706	3.34193	0.455431	-1.54177
N900_RS01805	mpl CDS	0.434607	-0.166037	0.0922845	-0.491922	0.610857	-0.00680902	0.399737	-0.454747	0.127006	-0.25481	0.209737	-0.734357	0.215337	-1.12358
N900_RS01810	UbiX family flavin prenyltransferase CDS	0.819814	0.624173	0.591771	-0.369738	0.972016	0.242118	0.635676	-1.95392	0.438657	-2.83547	0.742904	-0.425726	0.53269	0.63703
N900_RS01815	thiamine ABC transporter substrate binding subunit CDS	0.818023	0.132514	0.705773	0.146852	0.794981	0.0977285	0.495966	-0.556512	0.480254	1.28559	0.567634	1.22197	0.303368	-0.22885
N900_RS01820	thiP CDS	0.837217	0.00457243	0.705959	0.0275419	0.808928	0.0963958	0.414974	0.77675	0.559722	0.91352	0.579713	0.58863	0.551018	-0.0487333
N900_RS01825	thiQ CDS	0.772076	0.0793794	0.838265	-0.030776	0.810889	-0.0234316	0.548417	0.194964	0.526238	0.174707	0.610727	-0.429711	0.613878	0.0910694
N900_RS01830	ribosome-associated protein CDS	0.48066	-0.502489	0.580725	-0.0591867	0.677317	-0.271401	0.468471	-0.277121	0.670401	0.208922	0.298263	-1.01069	0.648186	0.861769
N900_RS01835	pmbA CDS	0.624978	0.0105081	0.335452	-0.254155	0.45445	0.0481297	0.562744	0.386084	0.259781	0.358995	0.0903951	-0.861212	0.096278	-0.282493
N900_RS01840	mgtE CDS	0.72783	0.0663948	0.790988	0.0939796	0.872197	0.087679	0.3481	-0.685347	0.300863	0.0479598	0.0913842	-0.0604273	0.167097	-0.171919
N900_RS01845	HPr family phosphocarrier protein CDS	0.590548	0.0896471	0.873746	0.102283	0.792278	-0.460762	0.622856	0.121852	0.236062	-0.928581	0.250222	-1.39973	0.517809	-0.444912
N900_RS01850	rapZ CDS	0.865734	0.101678	0.825872	0.0851998	0.491688	0.321293	0.612308	1.21004	0.578708	0.462388	0.609207	1.51211	0.613843	-0.218389
N900_RS01855	ptsN CDS	0.827544	-0.696867	0.576952	-1.49749	0.873196	-0.165306	0.481612	-1.03139	0.679405	-2.92858	0.239707	-7.06375	0.641808	-0.804808
N900_RS01860	ribosome hibernation promoting factor CDS	0.838972	0.469829	0.454037	0.388724	0.803786	0.0562519	0.288342	0.790105	0.504592	0.0659436	0.423095	-1.98212	0.547193	0.0324628
N900_RS01865	RNA polymerase factor sigma-54 CDS	2.14e-12	-4.86794	2.61e-09	-6.59816	8.53e-10	-3.34533	0.0631629	-7.30441	0.00071378	-8.42043	0.0646734	-3.78947	0.00887116	-0.748224
N900_RS01870	lptB CDS	NA	NA	NA	NA	NA	NA	0.990391	Inf	NA	NA	NA	NA	NA	NA
N900_RS01875	lptA CDS	NA	NA	NA	NA	NA	NA	NA	NA	1	Inf	NA	NA	NA	NA
N900_RS01880	lptC CDS	NA	NA	NA	NA	NA	NA	NA	NA	NA	NA	NA	NA	NA	NA
N900_RS01885	kdsC CDS	0.223014	-1.84371	0.353833	-1.45883	0.250811	-1.26437	0.210625	-7.34775	0.12419	-7.34015	0.426492	-6.65454	0.102903	-6.13991
N900_RS01890	kdsD CDS	1	-1.26802	1	-3.43101	1	0.259192	0.990391	Inf	1	-4.75519	0.976151	-5.47879	1	Inf
N900_RS01895	calcium/sodium antiporter CDS	0.286417	-0.277434	0.0709559	-0.56926	0.39959	-0.307981	0.580777	0.854755	0.639249	0.471349	0.63468	0.107552	0.339795	1.24416
N900_RS01900	hypothetical protein CDS	0.860354	0.157949	0.766598	1.03745	0.526601	-0.0717651	0.188783	0.649784	0.483193	0.546661	0.239915	1.86438	0.654209	-0.0812211
N900_RS01905	mlaF CDS	0.492686	0.23794	0.453193	0.418595	0.282061	0.572527	0.441768	0.560227	0.346659	-0.743226	0.709864	0.331907	0.713682	0.164369
N900_RS01910	mlaE CDS	0.425541	0.357761	0.37454	0.558093	0.143056	1.01571	0.660823	0.411945	0.662598	0.465167	0.254539	-0.216941	0.352579	-0.156456
N900_RS01915	mlaD CDS	0.142482	0.599362	0.325564	0.387373	0.427696	0.371091	0.446265	-0.266061	0.703682	-0.521406	0.16179	1.23797	0.7335	-0.0195025
N900_RS01920	mlaC CDS	0.45785	0.44876	0.814513	0.330524	0.237355	0.650701	0.432	-0.94501	0.325925	0.611987	0.690339	0.307773	0.347917	-0.372388
N900_RS01925	STAS domain-containing protein CDS	0.919231	0.0858058	0.848796	-0.255957	0.728971	0.244978	0.349341	-1.23926	0.2929	-1.57494	0.168555	-3.17428	0.501457	-1.08492
N900_RS01930	BolA family transcriptional regulator CDS	0.565284	-0.0663903	0.214304	-1.31378	0.388008	-0.863036	0.490859	-5.88938	0.346065	-3.34362	0.474943	-4.06958	0.331451	-2.90434
N900_RS01935	murA CDS	1	-1.58995	1	-0.667419	1	Inf	0.990391	Inf	1	Inf	0.976151	Inf	1	Inf
N900_RS01940	1-acylglycerol-3-phosphate O-acyltransferase CDS	1	-1.58995	0.709807	Inf	1	-1.82827	0.990391	Inf	1	Inf	0.976151	Inf	1	Inf
N900_RS01945	RidA family protein CDS	0.207547	-1.3347	0.055566	-2.62011	0.177294	-1.66116	0.50724	-3.37841	0.367503	-2.15991	0.435972	-5.20709	0.26402	-3.51905
N900_RS01950	aspartate carbamoyltransferase regulatory subunit CDS	0.411154	0.435226	0.627733	0.58412	0.728027	0.0892669	0.37842	-3.56745	0.3579	-0.250509	0.539923	1.32274	0.518525	-0.429144
N900_RS01955	pyrB CDS	1.15e-05	-2.14064	5.01e-05	-2.36786	6.64e-05	-2.0186	0.0670716	-3.80965	0.112196	-1.32912	0.108156	-2.9541	0.0414109	-3.2092
N900_RS01965	argF CDS	0.0220323	-0.736794	0.0271313	-0.933431	0.0190238	-1.00661	0.454152	-0.502398	0.29515	-0.283077	0.0714193	-0.991945	0.431256	0.170945
N900_RS01970	PhoH family protein CDS	0.294245	0.48805	0.674203	0.202118	0.868344	0.0859192	0.671969	0.912716	0.676328	0.154408	0.627759	0.1584	0.317923	-0.616336
N900_RS01975	hypothetical protein CDS	0.548423	0.0230246	0.695369	0.298519	0.772898	0.476914	0.498133	-1.09063	0.772232	1.93602	0.691267	0.779325	0.551058	1.02827
N900_RS01980	rapA CDS	0.14581	0.540914	0.0499362	0.681162	0.194346	0.574022	0.435255	0.857355	0.750216	0.184861	0.728817	1.04467	0.754656	0.169402
N900_RS01985	RNA pseudouridine synthase CDS	0.371712	0.159311	0.115661	0.847548	0.457121	-0.0430962	0.496532	0.57823	0.620198	0.265429	0.461169	-0.143583	0.5769	-0.148608
N900_RS01990	D-2-hydroxyacid dehydrogenase CDS	0.845055	0.231123	0.593489	0.486624	0.843699	0.138033	0.387751	0.808929	0.577426	-0.171666	0.487158	0.49735	0.685638	-0.189457
N900_RS01995	valine--tRNA ligase CDS	0.708472	-0.142493	1	1.76999	1	-0.828271	0.990391	Inf	1	-0.559347	0.976151	-2.74765	1	-0.904343
N900_RS02000	DNA polymerase III subunit chi CDS	0.816161	-0.400128	0.320893	-0.170698	0.769916	-0.328197	0.682558	0.595246	0.648328	0.467679	0.444223	-0.692277	0.689628	0.422523
N900_RS02005	pepA CDS	0.0381027	-0.736794	0.188743	-0.00787841	0.0514401	-0.55731	0.396853	-1.35845	0.544593	-0.405653	0.449764	-1.81324	0.422851	-0.53606
N900_RS02010	lptF CDS	NA	NA	1	Inf	1	Inf	NA	NA	NA	NA	0.976151	Inf	NA	NA
N900_RS02015	lptG CDS	0.877716	-0.00498979	0.702636	-1.51542	0.960902	-0.190841	0.493391	-2.64145	0.451849	-2.45465	0.726236	-0.567082	0.566481	-2.14876
N900_RS02020	RDD family protein CDS	0.154281	-0.554033	0.503867	0.582195	0.371083	-0.060717	0.400517	1.04558	0.604158	-0.625269	0.480839	0.777699	0.376335	1.29112
N900_RS02030	HD-GYP domain-containing protein CDS	0.861315	0.131198	0.723615	0.152506	0.864019	0.108553	0.550984	0.502124	0.583935	0.561235	0.552232	0.0908317	0.550747	0.390731
N900_RS02070	DUF547 domain-containing protein CDS	0.849421	0.129866	0.779276	0.282572	0.837528	-0.0106476	0.564563	1.42884	0.592733	-0.415696	0.62172	0.702733	0.525954	-0.409223
N900_RS02075	leuD CDS	0.555977	-0.108941	0.800669	0.00337964	0.55934	0.121356	0.534226	-0.0419563	0.592883	0.22051	0.524745	0.366237	0.144579	-0.719232
N900_RS02080	leuC CDS	0.629218	0.122945	0.673245	0.162149	0.699066	-0.230957	0.232577	-0.645921	0.277181	-0.1652	0.402052	0.505191	0.578316	-0.0931274
N900_RS02085	leuB CDS	0.603245	0.384064	0.814964	0.0665449	0.698568	0.126734	0.559301	0.568551	0.661792	0.660976	0.346554	0.50403	0.694351	-0.39161
N900_RS02090	leuA CDS	0.794322	-0.00744326	0.786547	-0.0214252	0.603246	-0.134434	0.338893	0.164253	0.210335	0.356425	0.234451	0.0964101	0.218751	0.155521
N900_RS02095	TetR/AcrR family transcriptional regulator CDS	0.881322	0.127713	0.547708	0.340203	0.847939	-0.0818543	0.284985	0.784092	0.635811	0.761555	0.675842	0.811017	0.688557	0.369414
N900_RS02100	phosphatase PAP2 family protein CDS	0.89081	-0.0158653	0.708971	-0.0583758	0.818882	0.233237	0.661416	0.552803	0.732554	0.841985	0.678307	0.153803	0.629174	0.588799
N900_RS02105	glycosyl transferase CDS	0.588252	0.0915295	0.692273	0.0627256	0.78947	0.0458814	0.40728	1.41214	0.641008	0.0299886	0.519571	-0.142487	0.495446	0.945458
N900_RS02110	leuO CDS	0.198618	0.64508	0.807055	0.139747	0.176325	1.02086	0.336521	0.886069	0.751254	0.0604769	0.446412	1.42296	0.328142	0.36953
N900_RS02115	long-chain fatty acid--CoA ligase CDS	0.575265	0.214762	0.581031	0.159945	0.64976	0.330908	0.0944923	-0.311531	0.264785	-0.154356	0.577955	0.348135	0.0789677	-0.809562
N900_RS02120	acetolactate synthase 3 large subunit CDS	0.719965	-0.00258406	0.663984	-0.0542247	0.411247	-0.0226453	0.19583	-0.0140125	0.359849	0.281565	0.0751623	0.220396	0.705296	0.371497
N900_RS02125	ilvN CDS	0.69244	0.0345472	0.696557	0.0150042	0.859523	0.00484334	0.712587	1.11654	0.669022	0.574619	0.50134	0.67813	0.179007	0.277385
N900_RS02130	serA CDS	0.0207129	-0.56433	0.00746475	-0.548559	0.0759504	-0.384923	0.446662	0.567743	0.0759473	-0.490018	0.353212	0.519985	0.612998	0.507213
N900_RS02135	rpiA CDS	1	0.535037	1	-0.364342	1	1.38599	0.990391	Inf	1	Inf	0.976151	Inf	1	-0.881353
N900_RS02140	5-formyltetrahydrofolate cyclo-ligase CDS	0.0887611	-1.33251	0.0951403	-0.726912	0.0679084	-1.38107	0.016249	-4.01559	0.0040531	-2.60383	0.0143303	-2.60077	0.0732988	-1.04005
N900_RS02145	cell division protein ZapA CDS	0.542516	-0.0686624	0.231354	-1.08332	0.46962	-0.315588	0.183016	-2.52444	0.641568	0.344304	0.687227	0.586807	0.432402	0.168229
N900_RS02150	YecA family protein CDS	0.511617	0.177919	0.736664	0.169833	0.782091	0.260894	0.506169	0.714375	0.182215	-0.116961	0.657134	0.89207	0.320732	0.528687
N900_RS02155	ubiH CDS	0.994237	0.319608	0.881375	-0.82901	0.888223	0.557984	0.634541	1.46177	0.552085	-5.21794	0.442907	Inf	0.804341	-1.17086
N900_RS02160	FAD-dependent 2-octaprenylphenol hydroxylase CDS	0.433276	1.73667	0.791266	1.37262	0.815614	0.595313	0.765306	-1.97119	0.858971	Inf	0.557772	Inf	0.900629	-0.533429
N900_RS02165	DUF1107 domain-containing protein CDS	0.789792	-0.0434449	0.595096	-0.457692	0.631994	-0.252875	0.394207	-0.708157	0.771404	0.629713	0.574802	0.872639	0.761058	0.349661
N900_RS02170	ygfZ CDS	0.260531	1.36442	0.876505	2.22062	0.709604	-2.04028	0.354928	-5.76279	0.631591	-0.517499	0.138256	-0.348938	0.123258	3.6365
N900_RS02175	succinate dehydrogenase assembly factor 2 CDS	0.510808	0.659688	0.370633	0.354477	0.562926	0.364115	0.0476386	2.75127	0.591832	1.13961	0.169891	1.81734	0.453431	-1.90782
N900_RS02180	hypothetical protein CDS	0.888511	-0.0746246	0.525365	0.478117	0.770568	0.209748	0.48293	2.11584	0.654267	-0.16437	0.613686	-0.281011	0.286289	0.481452
N900_RS02185	nadB CDS	0.744505	0.183506	0.855594	0.280043	0.457788	0.283013	0.252779	0.612935	0.141808	0.178126	0.720704	0.569239	0.44085	0.554486
N900_RS02190	hypothetical protein CDS	0.940993	0.933586	0.784053	0.501357	0.964166	0.920554	0.957482	3.76938	0.774007	0.396771	0.970515	0.477033	0.474765	1.07988
N900_RS02195	rpoE CDS	NA	NA	NA	NA	NA	NA	NA	NA	NA	NA	NA	NA	NA	NA
N900_RS02200	sigma-E factor negative regulatory protein RseA CDS	0.87945	-0.0260791	0.728209	0.304453	0.855687	0.785695	0.518628	-5.87808	0.378221	-4.21794	0.189106	-7.06375	0.147377	-7.13991
N900_RS02205	rseB CDS	1	Inf	1	Inf	1	Inf	0.990391	Inf	1	Inf	0.976151	Inf	1	-5.13991
N900_RS02210	sigma factor RpoE regulatory protein RseC CDS	0.516153	-0.0160624	0.201168	-1.21234	0.521857	-0.084475	0.290254	-7.20001	0.653094	-0.499121	0.528693	1.49541	0.212807	2.77469
N900_RS02215	lepA CDS	0.00016964	-1.12393	0.00026419	-1.51949	0.0102468	-0.733688	0.0393231	-2.87808	0.000571687	-2.43871	0.238842	-1.39624	0.00339015	-0.934076
N900_RS02220	lepB CDS	1	0.23103	1	-1.36434	1	-1.45531	0.990391	Inf	1	-5.21794	0.976151	-6.39333	1	Inf
N900_RS02225	ribonuclease III CDS	NA	NA	NA	NA	1	Inf	NA	NA	NA	NA	NA	NA	NA	NA
N900_RS02230	GTPase Era CDS	1	3.49851	0.327399	2.29862	1	1.71461	0.990391	Inf	1	Inf	0.976151	Inf	0.130953	Inf
N900_RS02235	recO CDS	0.334209	-0.233939	0.835833	-0.235059	0.821697	0.204837	0.146123	-1.28115	0.234883	-0.403063	0.542791	-0.0204671	0.155542	-0.444054
N900_RS02240	pdxJ CDS	NA	NA	NA	NA	NA	NA	NA	NA	NA	NA	NA	NA	1	Inf
N900_RS02245	holo-ACP synthase CDS	1	-2.66136	1	0.510128	1	-0.718347	0.990391	1.02881	1	1.68895	0.976151	-5.47879	1	-0.533429
N900_RS02250	hypothetical protein CDS	0.836577	0.206133	0.733738	-0.0905048	0.382804	-0.19482	0.576925	1.7731	0.701628	0.181142	0.0958785	0.837676	0.263513	0.154677
N900_RS02255	hypothetical protein CDS	0.395841	0.467673	0.512088	0.477706	0.644137	0.125766	0.490183	0.691774	0.546631	1.23297	0.380437	1.56667	0.467492	0.0195799
N900_RS02260	GGDEF domain-containing protein CDS	0.394295	0.0864643	0.316796	-0.0178644	0.740059	-0.0710112	0.132997	0.233629	0.38964	0.184909	0.307347	-0.286157	0.121056	0.0460266
N900_RS02265	barA CDS	0.0342427	-0.580441	0.638599	-0.120576	0.511526	-0.0123692	0.486937	-2.17764	0.186473	-1.73989	0.471914	-2.83262	0.470791	-1.34983
N900_RS02270	rlmD CDS	0.732625	-0.0578938	0.354094	0.0228617	0.488176	0.00788083	0.5349	0.0651811	0.311433	0.292179	0.605957	0.338666	0.119823	-0.0390761
N900_RS02275	relA CDS	0.290958	-0.479279	0.0278209	-0.642984	0.180196	-0.309578	0.0190654	-0.377778	0.00193795	-0.412247	0.0489652	0.556058	0.0681825	-0.554761
N900_RS02280	mazG CDS	0.66632	0.490163	0.794114	0.383016	0.643813	0.199471	0.657463	1.31174	0.466292	0.0642891	0.709855	0.567584	0.724844	-0.12195
N900_RS02285	CTP synthase CDS	1	-2.78689	1	-2.43101	1	-3.61846	0.990391	Inf	1	Inf	0.976151	-5.47879	1	Inf
N900_RS02290	phosphopyruvate hydratase CDS	1	-0.201929	0.824395	Inf	1	1.35204	0.990391	Inf	1	Inf	0.976151	Inf	1	Inf
N900_RS02295	multifunctional CCA addition/repair protein CDS	0.3798	-0.318443	0.170423	-0.336983	0.586336	-0.101997	0.446516	-0.495163	0.693025	0.88907	0.417329	0.21153	0.343879	0.198735
N900_RS02300	AAA family ATPase CDS	0.379238	-0.268724	0.828199	-0.00601473	0.43728	0.109665	0.350288	0.400257	0.127546	0.0132823	0.0550495	-0.416969	0.612885	0.199867
N900_RS02305	general secretion pathway protein GspB CDS	0.890524	0.00885216	0.696979	0.166173	0.88526	0.203461	0.214739	0.630119	0.733027	0.201964	0.647368	1.25822	0.190019	-0.502403
N900_RS02310	SH3 domain-containing protein CDS	0.8095	-0.0756922	0.323389	-0.377888	0.793654	-0.0517505	0.191249	0.0721483	0.123881	-0.865779	0.00915245	-0.540413	0.100116	-0.470133
N900_RS02315	inorganic phosphate transporter CDS	0.061589	0.925183	0.127591	0.837292	0.148572	0.803422	0.0572088	2.89341	0.0461983	1.45449	0.00502351	1.77057	0.0241498	1.44929
N900_RS02320	TIGR00153 family protein CDS	0.750561	-0.585258	0.679756	0.0624731	0.719491	-0.712088	0.236956	0.199921	0.346025	0.506088	0.606898	0.571009	0.605321	0.128701
N900_RS02325	inorganic triphosphatase CDS	0.656661	0.30154	0.741993	0.201292	0.773412	0.367677	0.515682	1.29684	0.617374	0.0154988	0.428204	0.113773	0.684913	0.65653
N900_RS02330	methyl-accepting chemotaxis protein CDS	0.814539	0.323915	0.687806	0.419464	0.842382	0.183329	0.684268	0.719264	0.7158	0.0550796	0.0414319	-1.53375	0.692906	0.424947
N900_RS02335	glnE CDS	0.908858	0.134213	0.777826	0.0333304	0.753208	-0.0239577	0.37897	-0.0364827	0.00647068	-0.795333	0.259161	0.255565	0.726497	0.676643
N900_RS02340	hldE CDS	NA	NA	NA	NA	NA	NA	NA	NA	NA	NA	NA	NA	NA	NA
N900_RS02345	tolC CDS	5.96e-11	-4.19188	1.61e-08	-1.96561	3.94e-09	-3.61825	0.00744002	-5.72608	0.00359111	-3.34347	0.00852592	-6.68284	0.000267002	-7.51071
N900_RS02350	ADP-ribose diphosphatase CDS	0.543882	0.305728	0.4852	-0.550386	0.686138	0.0795409	0.449066	1.15167	0.345256	-0.156827	0.460832	0.825415	0.4381	0.259128
N900_RS02355	DUF1249 family protein CDS	0.398104	-0.171809	0.0123512	-1.21922	0.319184	-0.332302	0.173738	-1.10549	0.231744	-0.835469	0.15297	0.603233	0.150876	0.339937
N900_RS02360	cpdA CDS	0.000839948	-2.55557	0.0183376	-0.779379	0.0149905	-1.34638	0.0360912	-7.34775	0.277136	-1.21794	0.195163	-1.70403	0.25098	-2.07775
N900_RS02365	yqiA CDS	0.696584	0.241305	0.764127	0.0824824	0.885187	0.121335	0.478472	-0.0645572	0.720962	0.506954	0.66928	0.345436	0.391408	-0.462558
N900_RS02370	parE CDS	NA	NA	NA	NA	1	Inf	NA	NA	1	Inf	NA	NA	NA	NA
N900_RS02375	parC CDS	1	0.634572	1	-2.68627	1	-0.718347	0.990391	Inf	1	Inf	0.976151	Inf	1	Inf
N900_RS02380	yacG CDS	0.459022	-0.712891	0.778508	0.121085	0.727563	-0.121412	0.346234	-4.55615	0.632701	-0.410584	0.301778	-4.39333	0.592924	-0.579233
N900_RS02385	zapD CDS	0.482537	-0.218139	0.362572	-0.267274	0.581774	0.0707561	0.157491	-2.24581	0.433994	-0.303055	0.161747	-0.145405	0.54603	-0.024018
N900_RS02390	coaE CDS	0.737788	0.455183	0.755957	1.15503	0.91466	0.0807402	0.842884	Inf	0.678333	-0.758507	0.872723	-1.30587	0.882222	-1.34078
N900_RS02395	prepilin peptidase CDS	1	Inf	1	Inf	NA	NA	NA	NA	NA	NA	NA	NA	1	Inf
N900_RS02400	type II secretion system F family protein CDS	0.847666	-0.0243131	0.749043	-0.252085	0.755185	0.0369485	0.605636	1.26406	0.21349	-0.234488	0.365993	0.265947	0.669822	-0.30249
N900_RS02405	pilB CDS	0.890898	0.0756296	0.872784	0.120193	0.719208	-0.0204848	0.492813	-0.122223	0.211274	-0.361064	0.678258	0.656868	0.485121	-0.039144
N900_RS02410	pilin CDS	0.761212	0.0505498	0.672428	0.0147571	0.679426	0.232974	0.620866	0.577245	0.62619	0.0970556	0.263086	-0.43112	0.520297	-0.0651499
N900_RS02415	nadC CDS	0.903255	0.169414	0.415036	-0.248864	0.833598	0.0427723	0.645237	1.28075	0.420284	-0.316608	0.640797	0.963652	0.65108	0.799634
N900_RS02420	ampD CDS	0.642004	-0.349155	0.550301	-0.4788	0.169077	-0.955959	0.367921	0.669406	0.540566	-0.178697	0.324193	0.833967	0.162559	-0.213466
N900_RS02425	fldB CDS	0.396838	-0.583019	0.797342	0.0167486	0.4363	-0.352627	0.360896	3.31878	0.67206	1.23631	0.519676	0.557953	0.618866	0.927563
N900_RS02430	tyrosine recombinase XerD CDS	0.231669	-0.658307	0.0807742	-0.400411	0.0979446	-0.964987	0.275925	-5.61505	0.0257348	-3.63298	0.0651558	-5.48644	0.320247	-2.90782
N900_RS02435	dsbC CDS	0.106854	-0.903084	0.0242779	-1.0807	0.138882	-0.467847	0.00474951	-5.63015	0.00419082	-3.0451	0.114259	0.677265	0.0671801	-1.52955
N900_RS02440	recJ CDS	0.632157	0.231559	0.593099	-0.156472	0.831821	-0.0279819	0.0234532	-2.40415	0.143556	-0.462464	0.112378	-1.07607	0.086721	-0.716807
N900_RS02445	bifunctional metallophosphatase/5'-nucleotidase CDS	0.50869	0.140392	0.880861	0.112077	0.745507	0.120152	0.652892	0.814745	0.685879	0.353435	0.520152	0.0771661	0.723838	0.693639
N900_RS02450	pdhR CDS	0.592628	-0.0454998	0.179781	-0.399107	0.152791	-0.60506	0.523103	1.28738	0.634106	-0.0281143	0.424617	0.83686	0.50244	0.414103
N900_RS02455	aceE CDS	0.36329	-2.7793	0.417227	Inf	0.428216	-3.61846	0.569088	Inf	0.60215	-5.75519	0.609138	Inf	0.522634	-6.13991
N900_RS02460	aceF CDS	NA	NA	1	Inf	1	Inf	NA	NA	NA	NA	NA	NA	1	Inf
N900_RS02465	lpdA CDS	0.538012	-2.20193	0.641562	-0.949304	0.386187	Inf	0.617075	Inf	0.530603	Inf	0.56718	Inf	0.539927	Inf
N900_RS02470	rsmH CDS	0.69127	Inf	0.352866	-2.43101	0.536281	-0.87035	0.482763	Inf	0.411865	Inf	0.48173	Inf	0.504985	Inf
N900_RS02475	ftsL CDS	NA	NA	NA	NA	NA	NA	NA	NA	NA	NA	NA	NA	NA	NA
N900_RS02480	peptidoglycan glycosyltransferase FtsI CDS	NA	NA	NA	NA	NA	NA	NA	NA	NA	NA	NA	NA	NA	NA
N900_RS02485	murE CDS	0.478146	-1.66136	0.685537	-1.0233	0.809056	1.24513	0.650089	Inf	0.318303	-4.75519	0.792711	-0.02701	0.585551	-3.01886
N900_RS02490	UDP-N-acetylmuramoyl-tripeptide--D-alanyl-D- alanine ligase CDS	NA	NA	1	Inf	1	Inf	NA	NA	1	Inf	0.976151	Inf	1	Inf
N900_RS02495	mraY CDS	0.88773	-0.308844	0.975966	-0.0233047	0.857206	-1.23292	0.386727	Inf	0.781979	-1.75851	0.681223	-2.80837	0.817217	Inf
N900_RS02500	UDP-N-acetylmuramoyl-L-alanine--D-glutamate ligase CDS	0.809902	-0.339432	1	-1.36434	0.910959	-0.159857	0.563237	-7.34775	0.78339	-5.8029	0.550839	Inf	0.554758	-5.13991
N900_RS02505	ftsW CDS	NA	NA	NA	NA	NA	NA	NA	NA	NA	NA	NA	NA	NA	NA
N900_RS02510	murG CDS	1	-2.7793	1	-3.43101	1	-3.0335	0.990391	Inf	1	-4.75519	0.976151	Inf	1	Inf
N900_RS02515	murC CDS	0.233244	-1.09501	0.223218	-1.43473	0.291175	-1.51671	0.21977	-3.29312	0.671519	-0.941099	0.68487	0.522547	0.315921	-0.510709
N900_RS02520	cell division protein FtsQ CDS	1	-0.786891	1	-0.101307	1	-0.23292	0.990391	Inf	1	Inf	0.976151	Inf	1	Inf
N900_RS02525	ftsA CDS	NA	NA	NA	NA	NA	NA	NA	NA	NA	NA	NA	NA	NA	NA
N900_RS02530	ftsZ CDS	0.878483	-1.61697	0.482206	-2.43101	0.844709	-0.133385	0.657043	Inf	0.536833	-4.75519	0.976151	Inf	0.551684	Inf
N900_RS02535	lpxC CDS	1	Inf	1	Inf	1	-1.45531	0.990391	Inf	1	Inf	0.976151	Inf	1	Inf
N900_RS02540	DUF721 domain-containing protein CDS	0.683105	0.543498	0.173569	-0.833827	0.837779	-0.0402752	0.481957	Inf	0.449922	-2.4524	0.830464	1.49541	0.477018	1.94462
N900_RS02545	secA CDS	0.588123	-0.938895	0.688668	-1.21234	0.220349	-1.45531	0.368561	-1.55615	0.517887	-1.8029	0.291778	-2.48644	0.791482	-0.716294
N900_RS02555	mutT CDS	0.159554	1.25327	0.644758	-0.459919	0.166341	-0.262668	0.561606	-0.878082	0.432665	0.736257	0.430801	0.477033	0.526674	-0.929851
N900_RS02560	dapB CDS	NA	NA	NA	NA	1	Inf	NA	NA	NA	NA	NA	NA	NA	NA
N900_RS02565	hypothetical protein CDS	0.713219	0.383034	0.566165	-0.562281	0.736483	0.19105	0.581502	-1.79062	0.83401	0.623363	0.591429	-5.80837	0.820746	0.763552
N900_RS02570	carbamoyl-phosphate synthase small subunit CDS	6.25e-06	-2.62723	4.98e-05	-2.10025	2.69e-07	-3.30892	0.0377184	-6.03008	0.0513246	-2.38567	0.00613784	-3.73798	0.00620354	-2.65047
N900_RS02575	carB CDS	1.63e-11	-1.80417	8.06e-12	-2.39537	2.49e-13	-2.17746	0.00101178	-0.552552	3.27e-06	-3.17024	0.00112303	-1.74948	0.000271646	-1.44868
N900_RS02580	hypothetical protein CDS	0.86305	0.0939427	0.496809	0.287073	0.63597	-0.20496	0.636479	1.52831	0.662845	0.0848804	0.334262	-0.326415	0.690593	0.578706
N900_RS02590	TIGR02646 family protein CDS	0.821121	0.466865	0.451667	0.582416	0.557418	0.355417	0.398201	1.44984	0.43083	0.313443	0.477729	-1.45082	0.298506	0.137263
N900_RS02595	AAA family ATPase CDS	0.464369	0.377797	0.634598	0.475031	0.502605	0.181762	0.550629	-0.318386	0.490686	-0.805157	0.21947	0.459857	0.352931	-0.317783
N900_RS02600	RNA-directed DNA polymerase CDS	0.0925535	-0.538964	0.0749306	-0.914658	0.0941486	-0.653363	0.50098	-0.685437	0.55439	-0.142651	0.466032	-0.461413	0.178564	-0.91452
N900_RS02605	TSUP family transporter CDS	0.757651	0.0520461	0.767457	0.172159	0.737098	-0.135297	0.518673	1.31569	0.49982	-0.00514722	0.465717	1.14034	0.66007	0.944618
N900_RS02610	LysR family transcriptional regulator CDS	0.743716	-0.0103975	0.859272	0.186708	0.820287	-0.1915	0.119435	-2.1511	0.384719	0.885809	0.489777	0.585622	0.514874	0.872841
N900_RS02615	membrane protein CDS	0.82085	0.364596	0.290124	-0.58348	0.711903	0.230829	0.346564	-0.586527	0.578482	0.125206	0.46041	0.304022	0.179243	-0.145234
N900_RS02620	btuF CDS	0.515194	-0.33568	0.640624	-0.136869	0.795262	-0.0357738	0.161476	-1.26803	0.0761018	0.24454	0.44633	-0.0167135	0.167058	-0.415972
N900_RS02625	cobalamin biosynthesis family protein CDS	0.774056	0.0549556	0.677533	-0.410512	0.359374	-0.432945	0.63213	0.264508	0.00406695	-1.91571	0.544368	0.477033	0.591663	-0.122965
N900_RS02630	mtnN CDS	1	-0.464963	1	Inf	1	Inf	0.990391	Inf	1	Inf	0.976151	Inf	1	Inf
N900_RS02635	DUF1499 domain-containing protein CDS	0.911871	0.211592	0.767373	0.372624	0.772383	-0.0646719	0.52398	1.04792	0.107562	-0.69921	0.590555	0.352622	0.694452	-0.37731
N900_RS02640	NAD(P)-binding protein CDS	0.305562	-0.282777	0.370632	-0.126591	0.211575	-0.350104	0.489302	0.406232	0.697898	0.312491	0.2693	-0.191929	0.321458	0.278993
N900_RS02645	gltB CDS	0.180639	-0.182779	0.06879	-0.321368	0.0047734	-0.479811	0.0947872	0.208696	0.00142355	-0.482757	0.0680179	0.1059	0.0422884	-0.0716703
N900_RS02650	glutamate synthase subunit beta CDS	0.693772	0.0780358	0.655406	-0.0399175	0.584657	-0.0488068	0.190873	-0.084848	0.621491	0.256841	0.114996	-0.323503	0.206234	-0.381646
N900_RS02655	gltB CDS	0.317174	-0.132671	0.343411	0.0265313	0.282089	-0.24964	0.204764	-0.0138809	0.0777643	-0.0519924	0.157984	0.211974	0.180047	0.100717
N900_RS02660	TIGR01212 family radical SAM protein CDS	0.865994	0.0762188	0.540137	-0.0783909	0.874273	0.214646	0.617584	0.749278	0.442404	0.579798	0.526071	0.344056	0.622649	-0.0479166
N900_RS02665	diguanylate cyclase CDS	0.868331	0.151306	0.732989	0.269998	0.501907	-0.102146	0.424519	-0.0911302	0.677378	0.182269	0.607073	0.199515	0.68225	0.32994
N900_RS02670	arcB CDS	0.00180186	-1.33786	0.0129496	-1.45643	5.71e-05	-1.66935	0.453494	-1.55342	0.483882	-1.3206	0.420417	-1.05236	0.0970253	-0.473298
N900_RS02675	arcA CDS	0.580438	-0.0559092	0.545114	0.169864	0.399134	-0.885079	0.350646	Inf	0.29225	Inf	0.293634	Inf	0.620261	Inf
N900_RS02680	DUF3293 domain-containing protein CDS	0.615004	0.449688	0.745206	-0.359313	0.874231	0.0596389	0.330921	0.75542	0.773235	0.683276	0.601032	0.30894	0.466301	0.832896
N900_RS02685	putative 4-hydroxy-4-methyl-2-oxoglutarate aldolase CDS	0.897761	0.138332	0.727136	-0.159744	0.331921	-0.214988	0.479388	0.562775	0.751171	1.07396	0.420241	0.334126	0.688695	0.0460421
N900_RS02690	hypothetical protein CDS	0.711322	0.0936327	0.678656	-0.206606	0.799201	-0.143175	0.500871	0.646405	0.611163	1.03667	0.631312	-0.144079	0.706668	0.977955
N900_RS02695	thrA CDS	0.302455	-0.242075	0.769381	0.00267034	0.168433	-0.319786	0.295929	0.561925	0.0679884	-0.230536	0.0353391	-0.940336	0.0408489	0.13754
N900_RS02700	thrB CDS	0.357005	-0.310594	0.154914	-0.47869	0.00583241	-1.01499	0.250952	-0.227423	0.353852	-0.107417	0.293083	0.807204	0.299032	-0.40655
N900_RS02705	thrC CDS	0.000157885	-1.18599	0.00943495	-0.976031	1.15e-05	-1.69616	0.0575129	-1.09625	0.00301736	-1.1801	0.00727345	-2.06822	0.000416445	-1.65546
N900_RS02710	grcA CDS	0.185384	-1.01938	0.156356	-0.877211	0.372025	-0.358015	0.54522	-1.31215	0.676481	-0.253653	0.435121	-2.66903	0.64454	0.11754
N900_RS02715	deoxyribonuclease IV CDS	0.857954	0.19033	0.824041	0.210847	0.691983	0.145373	0.468416	0.24125	0.474382	1.07897	0.635054	0.811806	0.582824	0.51774
N900_RS02720	uracil-DNA glycosylase CDS	0.76622	0.14704	0.740349	0.21756	0.787852	0.381914	0.389231	-0.167764	0.58427	0.717365	0.624036	0.568167	0.34691	0.236653
N900_RS02725	hemerythrin domain-containing protein CDS	0.642564	0.25721	0.839202	-0.139605	0.677095	-0.196476	0.296431	0.462492	0.560235	-0.206165	0.576285	0.456612	0.332224	-0.201968
N900_RS02730	DUF3545 family protein CDS	0.083095	-0.946656	0.19582	-0.667865	0.0105483	-1.3739	0.226535	-0.325716	0.22208	0.202299	0.118894	-2.61115	0.4472	-0.400557
N900_RS02735	sodium:alanine symporter family protein CDS	0.123122	-0.32583	0.0546393	-0.554933	0.0311167	-0.453587	0.418951	0.345081	0.131124	-0.314627	0.071338	-0.0971402	0.157736	-0.304573
N900_RS02740	yaaA CDS	0.753812	-0.162381	0.846845	0.0124266	0.416869	-0.441823	0.0893872	-1.02783	0.287022	-0.873523	0.726853	0.0742454	0.367815	-0.763043
N900_RS02745	TatD family deoxyribonuclease CDS	0.888218	0.211795	0.0359392	-0.884023	0.813448	-0.0514371	0.599354	0.820573	0.162499	-0.155329	0.0919112	-0.53315	0.082596	-1.17727
N900_RS02750	NupC/NupG family nucleoside CNT transporter CDS	0.32937	-0.211174	0.0616513	-0.59135	0.186721	-0.276952	0.329909	0.171325	0.461569	0.874658	0.603634	0.491431	0.157706	-0.0748568
N900_RS02755	hypothetical protein CDS	0.610135	-0.0907533	0.868808	0.109152	0.737009	-0.0696691	0.572403	0.762771	0.283787	-0.673228	0.711051	-0.478212	0.650036	0.264599
N900_RS02760	deoC CDS	0.870955	-0.0798632	0.74883	-0.0766517	0.760934	-0.107471	0.270447	-0.842587	0.358789	-0.227834	0.539815	-0.038778	0.434156	0.247915
N900_RS02765	deoA CDS	0.881849	-0.0411744	0.665022	0.113172	0.86427	0.209264	0.168501	1.12901	0.359729	0.0453497	0.194016	-0.25854	0.204906	-0.828807
N900_RS02770	phosphopentomutase CDS	0.85794	-0.0720288	0.215637	-0.206509	0.44582	-0.169387	0.502764	0.829126	0.57374	0.358113	0.497807	0.929225	0.222611	-0.0182913
N900_RS02775	deoD CDS	0.913044	-0.0999046	0.735667	-0.340016	0.595661	-0.211355	0.462922	-0.310299	0.757056	0.0814591	0.486603	0.282618	0.547339	-0.627408
N900_RS02780	SMP protein CDS	0.491843	-0.344318	0.115308	-0.581899	0.119984	-0.580994	0.0321434	-2.02083	0.0237594	-1.48641	0.0569688	-1.4857	0.0225926	-1.18129
N900_RS02785	phosphoserine phosphatase CDS	0.118383	-0.949514	0.267234	-0.614747	0.0747139	-1.06154	0.248993	-0.0179484	0.548714	-0.211334	0.014231	-1.53975	0.180833	-1.09128
N900_RS02790	PilZ domain-containing protein CDS	0.629672	0.0876885	0.396329	-0.142693	0.48091	-0.174254	0.274852	0.201228	0.56675	0.445452	0.497973	0.221303	0.654016	0.371673
N900_RS02795	radA CDS	0.409449	-0.222337	0.3413	-0.196712	0.332357	-0.242872	0.235862	0.460333	0.179696	0.0717144	0.205353	-0.0732584	0.155693	-0.311063
N900_RS02800	elongation factor G CDS	NA	NA	NA	NA	1	Inf	NA	NA	NA	NA	0.976151	Inf	0.220671	Inf
N900_RS02805	AMP-binding protein CDS	0.532244	0.0427555	0.352866	-0.0235178	0.134573	-0.283787	0.498553	0.643057	0.135662	-0.341529	0.666056	0.320264	0.0422252	-0.501736
N900_RS02810	HD-GYP domain-containing protein CDS	0.610956	0.0463693	0.835846	0.0121056	0.78997	-0.0375471	0.66671	0.286802	0.548675	-0.0966777	0.407287	-0.192015	0.614272	0.33873
N900_RS02815	chrA CDS	0.883637	0.00736978	0.70577	-0.0272379	0.859545	0.13473	0.231008	0.459324	0.272442	-0.145656	0.0958152	-0.258297	0.0400882	-0.596067
N900_RS02820	beta-galactosidase CDS	0.525076	-0.0957565	0.451152	0.010298	0.518023	-0.118593	0.056937	-0.0761395	0.335502	-0.0819091	0.0261974	-0.195422	0.27768	0.0446116
N900_RS02825	substrate-binding domain-containing protein CDS	0.763284	0.219607	0.185089	-0.532319	0.619383	0.409446	0.629572	0.564479	0.693396	-0.302681	0.554336	-0.542566	0.210733	-0.264513
N900_RS02830	tRNA-binding protein CDS	0.735527	-0.269437	0.773823	0.00603502	0.843494	-0.000714226	0.442431	0.202286	0.711404	0.453956	0.665005	0.204394	0.787264	1.10294
N900_RS02835	gamma-glutamylcyclotransferase CDS	0.734029	-0.160411	0.824721	0.0829861	0.542664	0.0279771	0.687979	0.775011	0.615376	0.601051	0.602039	-0.940106	0.680495	-0.577926
N900_RS02840	zinc transporter ZntB CDS	0.822193	0.028837	0.52398	0.0991023	0.861728	-0.0658607	0.646603	0.761693	0.518358	0.571726	0.621821	0.655423	0.177638	-1.15164
N900_RS02845	RimK family protein CDS	0.870333	0.126085	0.242135	-0.0206618	0.789714	0.214457	0.505998	0.249676	0.435989	-0.589916	0.627766	0.354198	0.670304	0.179479
N900_RS02850	GNAT family N-acetyltransferase CDS	0.651053	-0.0138835	0.680161	0.211735	0.500577	-0.30026	0.479883	0.0152661	0.748494	0.113308	0.359507	-0.17494	0.433304	-0.0750845
N900_RS02855	short-chain dehydrogenase CDS	0.739364	-0.0799282	0.606754	0.593363	0.229597	-0.249224	0.393525	1.08297	0.375971	0.294379	0.503638	0.471129	0.449271	-0.035829
N900_RS02860	dapD CDS	NA	NA	NA	NA	NA	NA	NA	NA	NA	NA	NA	NA	NA	NA
N900_RS02865	2-hydroxyacid dehydrogenase CDS	0.821974	-0.426092	0.459358	-0.241291	0.427078	-0.438677	0.600314	-1.33769	0.767866	0.431816	0.375275	-0.306464	0.417274	-0.916863
N900_RS02870	LysR family transcriptional regulator CDS	0.877126	-0.182349	0.845812	-0.286994	0.796632	-0.337055	0.033204	-2.81831	0.00806427	-1.87953	0.0299524	-3.20669	0.0233277	-1.36621
N900_RS02875	TDT family transporter CDS	0.00330375	-1.52196	0.0763455	-0.833052	1.29e-05	-2.25448	0.000555833	-6.88613	1.65e-05	-3.10034	1.17e-05	-7.00888	2.82e-05	-2.83041
N900_RS02880	recC CDS	0.0144777	-0.329212	0.0718982	-1.18746	0.0124174	-1.04999	0.582616	2.69206	0.303073	-3.26402	0.551718	-0.388926	0.374329	-1.22499
N900_RS02885	recB CDS	0.0392633	-1.15842	0.155007	-1.48137	0.0518989	-0.790281	0.485525	-2.60072	0.401827	-3.18685	0.534205	-0.0538568	0.328451	-0.542467
N900_RS02890	recD CDS	0.123966	-0.521655	0.187505	-0.50666	0.0479765	-0.614924	0.121109	-1.60072	0.122451	-0.256386	0.153701	-0.144328	0.0799668	-0.718278
N900_RS02895	hypothetical protein CDS	0.612187	-0.290374	0.828407	0.19901	0.550866	0.5755	0.513921	1.80527	0.241365	-2.05757	0.421881	3.02523	0.580103	1.19605
N900_RS02905	argA CDS	0.00190035	-1.36379	0.00296251	-1.48351	0.00850533	-1.23453	0.042223	-1.23559	0.0653808	-0.934019	0.0519225	-1.27824	0.0416002	-0.782164
N900_RS02910	DUF2850 domain-containing protein CDS	0.324419	0.440883	0.674633	0.40601	0.588392	0.225883	0.565434	0.292945	0.701721	0.409243	0.703675	0.146314	0.635936	0.969109
N900_RS02915	mltA CDS	0.566263	0.049375	0.416004	0.162625	0.625923	-0.179262	0.436457	-0.0381286	0.692405	0.77315	0.575073	0.9237	0.618643	0.50321
N900_RS02920	tcdA CDS	0.169216	-0.757685	0.139305	-0.796189	0.605035	-0.518697	0.489414	0.874362	0.618348	0.00494786	0.602945	-0.46234	0.509371	-0.643169
N900_RS02925	csdE CDS	0.408564	-0.576021	0.755385	0.296199	0.858824	-0.0970545	0.536835	1.9039	0.559271	-1.47261	0.580012	-0.816591	0.762904	0.329983
N900_RS02930	csdA CDS	0.0407517	-0.898005	0.0427365	-0.78631	0.0674666	-0.862359	0.242119	-0.357867	0.130295	-0.787479	0.124521	0.0834768	0.0868223	-0.866531
N900_RS02935	DJ-1/PfpI family protein CDS	0.801264	-0.0314561	0.351542	-0.528108	0.848681	-0.0485774	0.452203	-0.874898	0.283397	-0.407953	0.239446	-0.709676	0.591848	0.3847
N900_RS02940	panE CDS	0.00500053	-2.78771	0.0215029	-2.95942	0.00079683	-4.49979	0.124306	-7.34775	0.451592	-3.05757	0.0970512	-6.47879	0.0490896	-7.72487
N900_RS02945	membrane protein CDS	0.501356	-0.0580556	0.399221	0.0530369	0.887341	-0.116404	0.52292	0.212771	0.664177	-0.0147814	0.593616	0.113944	0.606741	0.270359
N900_RS02950	ATP-dependent protease CDS	0.481683	0.195009	0.582888	0.170694	0.870369	0.10934	0.446278	1.49013	0.375928	0.707966	0.245235	1.49554	0.272976	0.868642
N900_RS02955	RNA polymerase sigma factor CDS	0.9012	0.0680096	0.243598	-0.266005	0.767556	-0.0745465	0.592275	-0.0214296	0.61719	-0.0180403	0.286333	-0.342712	0.0841916	-0.776525
N900_RS02960	transcriptional regulator CDS	0.073088	-0.508489	0.578033	-0.240389	0.588123	0.057184	0.373016	-1.1336	0.0824745	0.819521	0.508123	-0.151381	0.223399	-0.899499
N900_RS02965	MFS transporter CDS	0.871094	-0.139248	0.57579	0.178596	0.150116	-0.192602	0.293954	-0.843044	0.142728	-0.13372	0.115332	-0.780065	0.0214273	-0.961951
N900_RS02970	peptidyl-prolyl cis-trans isomerase CDS	0.90147	-0.0513624	0.456302	-0.352089	0.539293	-0.355105	0.227568	0.4975	0.502555	0.358971	0.260626	0.249966	0.359594	-0.251319
N900_RS02975	hypothetical protein CDS	0.88441	0.0409524	0.689443	0.354435	0.708393	0.0039893	0.0845033	-1.96846	0.265446	-0.682424	0.533011	0.125002	0.347663	-0.824331
N900_RS02980	class I SAM-dependent methyltransferase CDS	0.694833	-0.0729526	0.355857	-0.113262	0.704798	0.0320461	0.537484	0.727848	0.686231	0.586951	0.429256	0.602708	0.452335	-0.111456
N900_RS02985	BolA/IbaG family iron-sulfur metabolism protein CDS	0.806516	0.344663	0.763547	-0.229407	0.534527	-0.433901	0.289662	-0.345223	0.642085	0.774309	0.676479	0.930108	0.56947	1.0736
N900_RS02990	Na(+)-translocating NADH-quinone reductase subunit A CDS	0.00333516	-2.19609	0.232662	-1.43104	0.0594383	-1.3554	0.190304	2.84553	0.278427	0.978055	0.357204	-1.13852	0.324483	-2.07298
N900_RS02995	NADH:ubiquinone reductase (Na(+)-transporting) subunit B CDS	0.00173287	-3.31156	0.460266	-0.222454	0.0110032	-2.10747	0.0639074	2.11077	0.325491	-6.70142	0.466398	-0.0575992	0.0384449	Inf
N900_RS03000	Na(+)-translocating NADH-quinone reductase subunit C CDS	0.180694	-1.41848	0.576309	-0.882604	0.157081	-0.692434	0.544998	-1.33769	0.407461	-1.20957	0.536119	-3.83896	0.249408	-5.13991
N900_RS03005	NADH:ubiquinone reductase (Na(+)-transporting) subunit D CDS	0.634361	1.16648	0.462026	Inf	0.385694	-0.107471	0.111688	Inf	0.324213	-1.92007	0.534454	Inf	0.310341	-2.80995
N900_RS03010	nqrE CDS	0.117707	-1.68151	0.243241	-2.05253	0.0324593	-2.10747	0.0355252	1.58514	0.544491	-1.79453	0.595136	-4.83896	0.086051	0.890492
N900_RS03015	nqrF CDS	0.00467295	-4.87791	0.154828	-1.05253	0.147025	-3.01436	0.0510269	Inf	0.540423	Inf	0.0969668	-0.379527	0.49753	-4.39491
N900_RS03020	FAD:protein FMN transferase CDS	0.634668	-0.0609272	0.55109	-0.435858	0.822966	-0.0875716	0.311078	-0.0897614	0.662358	0.849322	0.398484	2.67279	0.535883	-0.973446
N900_RS03025	nqrM CDS	0.627775	-0.145461	0.64254	0.773442	0.801189	-0.261799	0.306946	1.2868	0.177457	0.803725	0.691652	0.826377	0.297261	1.79491
N900_RS03030	dinB CDS	0.735174	-0.213514	0.765465	-0.184408	0.850521	0.0476201	0.495306	-0.718779	0.681234	0.14698	0.249897	-0.155463	0.460474	-0.171598
N900_RS03035	DUF2884 family protein CDS	0.488397	-0.314578	0.54968	-0.222997	0.385756	-0.253992	0.530726	-0.222212	0.441585	-0.49441	0.566468	0.488728	0.10968	-1.05704
N900_RS03050	IS256 family transposase CDS	0.8054	-0.0321111	0.770555	0.0622736	0.804094	-0.0346285	0.0899787	-0.193393	0.344085	-0.14893	0.0366866	0.346908	0.569396	-0.336364
N900_RS03055	diguanylate cyclase CDS	0.651918	-0.123601	0.603415	-0.212663	0.858318	0.1743	0.411405	0.502654	0.543728	-0.012771	0.595825	0.777804	0.350173	-0.520997
N900_RS03060	sodium-dependent transporter CDS	0.78848	-0.00724904	0.384642	0.000258546	0.102627	-0.423575	0.411034	0.393655	0.319315	0.0981528	0.172352	0.0968376	0.0288396	-1.05196
N900_RS03065	succinylglutamate desuccinylase/aspartoacylase family protein CDS	0.609352	0.212252	0.772856	0.398897	0.797819	-0.0126668	0.498865	0.652788	0.425142	0.444123	0.660605	0.857727	0.339815	-0.195404
N900_RS03070	rimK CDS	0.151597	-0.441854	0.0940698	-0.683933	0.276722	-0.359234	0.3839	-0.054755	0.220246	-0.525786	0.295001	0.803378	0.295335	-1.14395
N900_RS03075	ATP-dependent zinc protease CDS	0.224853	-0.43402	0.0688109	-1.29829	0.137261	-0.711542	0.218099	-1.37576	0.392839	0.492347	0.58613	0.238678	0.634411	1.0675
N900_RS03080	aminoacyl-histidine dipeptidase CDS	0.811013	0.139983	0.659354	0.355357	0.267764	-0.0731568	0.504642	1.10678	0.626492	0.125941	0.447215	-0.223782	0.655238	0.302834
N900_RS03085	NCS2 family permease CDS	0.29833	-0.299083	0.179012	-0.186875	0.236684	-0.255243	0.602209	-0.254653	0.0472616	-0.541073	0.0644182	-0.41942	0.393307	0.194093
N900_RS03090	xanthine phosphoribosyltransferase CDS	0.768059	0.00591342	0.126519	-0.333265	0.593796	0.126603	0.644838	0.983036	0.382636	-0.261102	0.527067	1.05246	0.301738	-0.367943
N900_RS03095	frsA CDS	0.00206434	-1.33427	0.00125465	-1.76076	9.64e-05	-1.89657	0.141048	-4.00511	0.148126	-2.42014	0.184112	-2.17599	0.00293567	-5.23141
N900_RS03100	sigma factor-binding protein Crl CDS	0.428692	-0.299835	0.394743	-0.21428	0.823658	0.415819	0.0352756	-7.92265	0.642534	0.121074	0.438112	1.31282	0.192147	-0.595504
N900_RS03105	proB CDS	0.853823	0.274495	0.35788	-0.225274	0.449305	-0.175375	0.51088	0.0408227	0.267601	-0.669003	0.112556	0.0512529	0.122705	-0.281284
N900_RS03110	glutamate-5-semialdehyde dehydrogenase CDS	0.624686	-0.16606	0.423976	-0.415882	0.444096	-0.239144	0.0780212	-1.47971	0.43283	-0.0769339	0.641519	0.992665	0.708677	0.165656
N900_RS03115	nrdR CDS	0.792895	-0.208506	0.740979	0.219359	0.589387	0.371697	0.561746	1.14344	0.492094	-1.10216	0.619107	0.8684	0.565047	0.446392
N900_RS03120	ribD CDS	8.2e-13	5.73381	2.07e-12	6.13317	1.59e-13	6.08235	1.59e-08	Inf	5.75e-08	5.40186	7.01e-09	Inf	2.83e-11	6.37905
N900_RS03125	riboflavin synthase CDS	1.78e-10	4.86692	5.11e-09	6.49437	2.97e-11	6.23712	4.19e-07	Inf	1.5e-07	Inf	1.39e-05	Inf	7.65e-08	5.96703
N900_RS03130	bifunctional 3,4-dihydroxy-2-butanone-4-phosphate synthase/GTP cyclohydrolase II CDS	0.840317	0.00498688	0.760812	-0.334043	0.762414	0.0874137	0.247811	-1.25677	0.581125	-0.186189	0.244348	-0.482309	0.416873	-0.391051
N900_RS03135	ribE CDS	NA	NA	0.0636026	Inf	0.0593464	Inf	0.990391	Inf	1	Inf	0.976151	Inf	NA	NA
N900_RS03140	nusB CDS	0.338984	-1.19361	0.481464	-2.46757	0.392555	-1.0805	0.875209	0.947713	0.877838	-3.3795	0.665368	-3.13852	0.639098	-1.53693
N900_RS03145	thiL CDS	0.218223	-1.7793	0.367964	-2.43101	0.294974	-3.0335	0.504985	Inf	0.504985	Inf	0.46152	Inf	0.486804	Inf
N900_RS03150	pgpA CDS	0.897861	-0.933052	0.861881	-0.0525289	0.497985	-0.692434	0.617075	Inf	0.29134	Inf	0.530603	Inf	0.701223	Inf
N900_RS03155	DUF3461 family protein CDS	0.636535	-0.194311	0.333426	-0.682579	0.713335	-0.0648792	0.44415	-1.76615	0.614491	-0.316487	0.407909	0.404744	0.505068	-0.348616
N900_RS03160	glnD CDS	0.287627	0.349616	0.397159	0.512639	0.418938	0.633904	0.0459564	1.86173	0.332842	0.681045	0.108712	1.05001	0.128361	0.664611
N900_RS03165	map CDS	0.91606	0.668984	0.687153	0.117396	0.830132	2.00801	0.431491	-5.76279	0.661761	Inf	0.628722	-2.83896	0.688585	Inf
N900_RS03170	rpsB CDS	NA	NA	NA	NA	NA	NA	NA	NA	NA	NA	0.976151	Inf	NA	NA
N900_RS03175	tsf CDS	1	-3.7793	1	-3.05253	1	-3.61846	0.990391	Inf	1	-4.75519	0.976151	Inf	1	-5.13991
N900_RS03180	pyrH CDS	NA	NA	NA	NA	NA	NA	NA	NA	NA	NA	NA	NA	NA	NA
N900_RS03185	ribosome recycling factor CDS	0.800858	Inf	1	-2.43101	0.744914	-0.692434	0.990391	Inf	1	Inf	0.976151	-4.83896	1	Inf
N900_RS03190	uppS CDS	0.145085	-4.10123	0.514507	-2.05253	0.195966	-3.61846	0.58437	Inf	0.464282	Inf	0.435294	Inf	0.434699	-5.13991
N900_RS03195	phosphatidate cytidylyltransferase CDS	NA	NA	NA	NA	NA	NA	NA	NA	NA	NA	0.976151	Inf	1	Inf
N900_RS03200	ispC CDS	1	-1.7793	1	Inf	1	-3.2774	0.990391	Inf	1	Inf	0.976151	Inf	1	Inf
N900_RS03205	rseP CDS	1	Inf	NA	NA	NA	NA	NA	NA	NA	NA	NA	NA	NA	NA
N900_RS03210	bamA CDS	0.748673	0.388876	0.75924	0.921476	0.384802	0.488139	0.807836	-0.222212	0.957831	0.0534627	0.828111	-6.42392	0.826649	-1.30745
N900_RS03215	molecular chaperone CDS	0.896893	-0.833517	0.859755	-1.63749	1	-3.2774	0.990391	-5.76279	0.741327	Inf	0.976151	Inf	1	-5.13991
N900_RS03220	lpxD CDS	1	-2.53396	0.758249	-4.85988	0.819814	-1.20701	0.781758	1.48674	0.838824	-2.05757	0.402935	-3.83896	0.569806	-5.13991
N900_RS03225	fabZ CDS	NA	NA	NA	NA	NA	NA	NA	NA	NA	NA	NA	NA	NA	NA
N900_RS03230	lpxA CDS	1	Inf	NA	NA	NA	NA	NA	NA	NA	NA	0.976151	Inf	NA	NA
N900_RS03235	lpxB CDS	0.944816	-0.0965511	0.983912	-0.0525289	0.881884	-0.402927	0.780287	-2.1153	0.81226	-5.96446	0.797166	-0.838959	0.823531	-2.80995
N900_RS03240	rnhB CDS	0.829828	0.433587	0.685847	0.721011	0.814856	0.239179	0.0577029	1.83724	0.567099	0.175092	0.251243	1.67148	0.305172	1.57472
N900_RS03245	dnaE CDS	1	1.26147	1	0.45675	0.337828	2.77216	0.990391	Inf	1	Inf	0.692878	Inf	1	-5.13991
N900_RS03250	accA CDS	0.36579	1.0347	0.551632	0.923318	0.406348	0.919003	0.292938	2.1526	0.434103	Inf	0.672504	-0.337372	0.786088	Inf
N900_RS03255	tilS CDS	1	0.354584	0.586206	1.83526	1	1.2028	0.990391	Inf	1	-1.30145	0.976151	Inf	1	Inf
N900_RS03260	cytochrome c CDS	0.169011	1.09155	0.355381	1.64512	0.371871	0.759495	0.533245	-0.0330045	0.199949	2.62666	0.522947	0.350684	0.164205	1.5729
N900_RS03265	phenolic acid decarboxylase CDS	0.473029	0.376214	0.818433	0.0898347	0.365203	0.356774	0.152643	0.297765	0.583534	0.582967	0.609688	0.68869	0.445195	0.989184
N900_RS03270	glnB CDS	0.428791	0.64409	0.344898	0.488459	0.651597	0.460864	0.577106	-0.29389	0.21572	-0.426978	0.123981	-1.92233	0.701915	0.804823
N900_RS03275	endonuclease/exonuclease/phosphatase family protein CDS	0.509606	0.452325	0.74087	0.0535221	0.855003	0.195627	0.317909	1.12294	0.628744	0.600215	0.485608	0.670621	0.358688	-0.489799
N900_RS03280	LysM peptidoglycan-binding domain-containing protein CDS	0.760369	0.216329	0.455301	-0.056899	0.874986	0.18319	0.206312	-0.543615	0.107365	-0.335178	0.118085	0.348028	0.32524	-0.413974
N900_RS03285	gloB CDS	0.807878	0.127536	0.549239	-0.0374934	0.194088	0.479865	0.567131	0.788174	0.338487	-0.112104	0.587146	0.166617	0.679876	-0.164452
N900_RS03290	class I SAM-dependent methyltransferase CDS	0.703806	-0.106146	0.00432976	-0.874871	0.0250198	-0.85267	0.635557	2.0319	0.454255	-0.0251155	0.68729	0.580166	0.580545	0.785127
N900_RS03295	rnhA CDS	0.537377	-1.73853	0.661313	-0.0578229	0.808424	0.202796	0.594217	Inf	0.683671	0.323044	0.620723	Inf	0.704658	0.0800316
N900_RS03300	dnaQ CDS	0.98791	0.373949	0.729313	0.670875	0.669375	0.676727	0.990391	3.29482	0.932798	-1.05352	0.976151	3.70216	1	1.12933
N900_RS03305	TIGR03503 family protein CDS	0.112544	-0.322173	0.0124048	-0.434734	0.0785557	-0.484405	8.37e-05	-2.86337	2.04e-05	-2.18924	3.51e-05	-2.91484	9.15e-06	-3.25319
N900_RS03310	acyl-CoA dehydrogenase CDS	0.0664657	0.556613	0.817779	0.0456299	0.260583	0.262455	0.204225	0.83392	0.445256	0.177621	0.575365	0.394653	0.0469135	1.10218
N900_RS03315	lpcA CDS	1	3.46311	1	1.30475	1	2.82729	0.990391	1.587	1	Inf	0.976151	Inf	1	Inf
N900_RS03320	class II glutamine amidotransferase CDS	0.633097	0.227057	0.804985	0.0844486	0.789709	0.271327	0.548391	0.828923	0.27847	0.250349	0.515688	0.212508	0.0847709	-1.39272
N900_RS03325	purN CDS	0.582806	0.414631	0.251308	-0.466628	0.732379	0.452774	0.299437	-1.18238	0.137251	0.00365672	0.0547421	-2.12483	0.70986	0.904603
N900_RS03330	purM CDS	5.18e-10	-3.96276	7.34e-08	-3.78079	5.3e-08	-3.16906	0.0168852	-2.03176	8.79e-05	-3.02727	0.00364658	-3.20613	3.44e-05	-3.36107
N900_RS03335	uracil phosphoribosyltransferase CDS	0.457754	0.585538	0.772511	-0.140998	0.677464	0.484366	0.502826	-0.314742	0.562545	1.73564	0.537621	1.21152	0.575607	0.563804
N900_RS03340	GGDEF domain-containing protein CDS	0.381843	0.523183	0.0978379	0.554476	0.217125	0.721182	0.650608	0.709326	0.710554	0.495072	0.484915	0.804914	0.476664	0.953446
N900_RS03345	rluF CDS	0.23708	0.378119	0.37405	0.237082	0.596875	0.32892	0.545076	1.85731	0.599736	1.08653	0.172732	1.37263	0.60865	0.303815
N900_RS03350	smrA CDS	0.283022	0.508912	0.300218	0.741276	0.403427	0.747792	0.638099	0.767577	0.707678	0.52159	0.500967	1.4757	0.632651	0.923707
N900_RS03355	DUF3149 domain-containing protein CDS	0.397969	0.749116	0.644641	0.277361	0.649267	0.252265	0.664418	1.73756	0.67623	2.23512	0.648642	0.647521	0.468672	0.433669
N900_RS03365	hypothetical protein CDS	0.488352	0.708164	0.355677	0.574836	0.484031	0.421367	0.498747	0.976905	0.286651	1.65712	0.491024	1.26317	0.664821	0.118795
N900_RS03370	beta-N-acetylhexosaminidase CDS	0.169044	0.537027	0.387233	0.440813	0.30982	0.360178	0.643615	0.872969	0.550005	0.733691	0.155127	1.27206	0.668757	0.428709
N900_RS03375	DUF411 domain-containing protein CDS	0.277541	0.607925	0.862629	-0.00719684	0.335918	0.445157	0.439618	-1.23972	0.517732	0.126415	0.592812	0.987606	0.691154	1.49425
N900_RS03380	heavy metal translocating P-type ATPase CDS	0.847365	0.132673	0.819801	0.139476	0.644877	0.0668905	0.150901	0.303491	0.686059	0.510481	0.408134	0.482121	0.670464	0.254315
N900_RS03385	gltX CDS	0.890851	-0.159989	0.769112	-0.0286766	0.516818	2.39042	0.501107	-6.76279	0.661546	0.637153	0.844536	1.0005	0.354797	2.03696
N900_RS03390	OmpA family protein CDS	0.353694	0.704734	0.753146	0.687744	0.162726	0.80951	0.623656	1.21769	0.760744	1.00207	0.668899	1.5959	0.739737	0.334792
N900_RS03395	Fe3+-citrate ABC transporter substrate-binding protein CDS	0.277722	0.515792	0.838866	0.126209	0.162678	0.590866	0.50853	0.57995	0.438947	-0.29968	0.563502	-0.188808	0.451206	0.343476
N900_RS03400	TonB-dependent siderophore receptor CDS	0.174671	0.522742	0.313082	0.837801	0.087185	0.764511	0.0342756	1.8946	0.177939	0.889059	0.136349	1.28199	0.17617	0.842911
N900_RS03405	siderophore-interacting protein CDS	0.840107	-0.0308175	0.647995	-0.0483419	0.672857	-0.11779	0.303241	-1.76349	0.569873	0.479399	0.668583	0.83642	0.0941207	-0.881494
N900_RS03410	non-ribosomal peptide synthetase CDS	0.119635	0.355537	0.266372	0.36956	0.0884525	0.339678	0.561686	0.387934	0.254167	0.674825	0.494871	0.691416	0.663665	0.272811
N900_RS03415	hypothetical protein CDS	3.66e-10	-2.91941	8.7e-10	-3.4156	1.54e-10	-2.95186	2.4e-06	-5.19115	1.67e-08	-4.60368	1.56e-07	-5.63975	1.8e-09	-5.29283
N900_RS03420	membrane protein CDS	2.71e-06	-2.45147	1.19e-05	-3.50903	3.25e-06	-3.51145	0.0781823	-5.44917	0.000464974	-8.20834	0.0332524	0.152954	0.000112202	-9.38783
N900_RS03425	hypothetical protein CDS	0.000210573	-2.82127	2.55e-05	-6.64654	1.4e-05	-6.8416	0.00935523	-8.93271	0.00446199	-7.7933	0.0327335	-7.5073	0.00119494	-9.66347
N900_RS03430	molecular chaperone CDS	7.94e-05	-2.89053	0.00110176	-2.39951	1.53e-05	-3.85424	0.00452884	-7.05685	0.000187642	-7.9308	0.00124722	-8.15115	0.000414659	-7.13671
N900_RS03435	flgM CDS	0.20387	0.191933	0.257823	-1.05782	0.171118	0.457369	0.469088	-6.22678	0.646901	2.65275	0.441922	Inf	0.444599	-0.685503
N900_RS03440	flgA CDS	0.058022	-0.772703	0.00244386	-1.5862	0.00575778	-1.5203	0.00429207	-5.04036	0.00105649	-3.13544	0.000781967	-6.5073	0.000570429	-6.13296
N900_RS03445	chemotaxis protein CheV CDS	0.0338015	1.11704	0.00261547	1.60669	0.00783289	1.11477	1.47e-05	3.23859	0.000706095	2.41235	0.000107164	3.27279	0.00385857	2.37285
N900_RS03450	chemotaxis protein methyltransferase 1 CDS	1.57e-06	2.22267	8.92e-09	3.33984	2.57e-06	2.15699	1.41e-10	3.9867	1.62e-07	3.4602	1.74e-08	3.93048	1.01e-05	2.37428
N900_RS03455	flgB CDS	0.00194034	-2.70715	0.003193	-2.54611	0.00754792	-2.26302	0.0272645	-7.22678	0.00478629	-6.7933	0.00074908	-9.72672	0.0032779	-6.46686
N900_RS03460	flgC CDS	5.74e-05	-2.78221	0.00107729	-2.30531	0.000355244	-2.37306	0.00235567	-6.47189	6.64e-05	-5.81715	0.000664328	-7.27989	3.22e-05	-7.42889
N900_RS03465	flgD CDS	0.00340888	-2.23231	0.0289193	-1.82547	0.00441275	-2.49204	0.00172059	-4.93132	0.000121024	-8.31267	0.00246359	-6.39482	9.07e-05	-8.73535
N900_RS03470	flgE CDS	1.92e-15	-3.14792	7.12e-11	-2.42235	4.99e-14	-3.08883	3.5e-08	-7.91483	2.01e-11	-7.45795	1.07e-07	-5.21452	2.24e-13	-7.90052
N900_RS03475	flgF CDS	0.00899923	-1.75789	0.00343543	-2.11029	0.00157168	-2.22862	0.0809331	-3.03516	0.00302619	-6.08804	0.00215662	-7.89961	0.000274108	-5.188
N900_RS03480	flgG CDS	9.52e-06	-2.4081	7.89e-06	-2.56491	4.46e-06	-2.49547	0.000855464	-5.5929	2.46e-06	-7.81715	3.01e-05	-4.7968	5.04e-06	-6.65652
N900_RS03485	flgH CDS	1.12e-05	-2.50147	0.00112027	-2.2384	0.00011675	-2.0847	0.00400507	-5.22678	4e-05	-5.26492	0.000523482	-6.20774	2.46e-05	-4.28884
N900_RS03490	flagellar basal body P-ring protein FlgI CDS	0.000239961	-2.79447	0.00484438	-2.10986	0.000290473	-2.96713	0.000594645	-6.22678	0.000569646	-7.14514	0.00231664	-4.48033	5.02e-05	-5.92497
N900_RS03495	flgJ CDS	0.0148471	-1.13339	0.00251623	-1.62785	0.00207002	-1.55904	0.0396534	-1.56316	0.00232957	-3.07905	0.0138636	-3.45999	0.00160233	-2.07036
N900_RS03500	flgK CDS	4.71e-15	-3.23914	6.27e-11	-2.77974	1.06e-13	-3.35862	1.15e-06	-7.70071	3.95e-09	-5.98594	9.17e-08	-7.67722	2.07e-10	-7.45369
N900_RS03505	flgL CDS	1.35e-10	-2.98505	3.08e-08	-2.83004	5.62e-10	-3.08538	1.74e-05	-5.87314	2.33e-09	-6.57091	3.06e-06	-4.69994	4.18e-09	-6.3794
N900_RS03515	flagellin CDS	2.25e-06	-2.17064	0.000168219	-1.37975	2.59e-07	-2.4934	0.000748712	0.238298	4.44e-05	0.0521902	0.00173335	-0.460333	0.00011212	-1.89592
N900_RS03520	flagellin CDS	0.322722	0.336882	0.717266	0.638424	0.489058	0.363019	0.229575	0.328292	0.303545	0.319791	0.196197	0.2504	0.329631	0.146602
N900_RS03550	ychF CDS	0.00708598	-1.43897	0.0687971	-1.40575	0.0667954	-0.825773	0.359741	-0.886926	0.224303	-1.85079	0.231157	-4.5073	0.487375	-1.6855
N900_RS03555	aminoacyl-tRNA hydrolase CDS	0.358967	-0.612995	0.521926	-0.280215	0.882862	1.52472	0.499056	Inf	0.52006	-0.18597	0.858846	1.32559	0.683243	0.314497
N900_RS03560	ribose-phosphate pyrophosphokinase CDS	1	0.120118	0.804308	-0.187106	0.692617	1.06262	0.507565	-5.76279	0.912356	1.41737	0.848768	-1.98373	0.617299	-5.00743
N900_RS03565	ispE CDS	0.229606	-4.36427	0.328643	-4.01597	0.266863	-4.0335	0.517066	-5.76279	0.537643	Inf	0.496504	-5.47879	0.477136	-5.13991
N900_RS03570	lolB CDS	NA	NA	NA	NA	NA	NA	NA	NA	NA	NA	NA	NA	NA	NA
N900_RS03575	hemA CDS	0.375825	0.556218	1	-0.329125	1	-0.552092	0.990391	Inf	1	0.398993	0.976151	2.0005	1	0.468302
N900_RS03580	prfA CDS	1	-1.06045	1	0.134822	1	-1.38217	0.990391	Inf	1	Inf	0.976151	Inf	1	Inf
N900_RS03585	prmC CDS	0.65771	0.106656	0.489445	-0.199597	0.631266	-0.264597	0.868024	1.52477	0.827181	1.24699	0.897942	2.68253	0.366409	1.17957
N900_RS03590	hypothetical protein CDS	0.0392141	0.955997	0.626779	0.600907	0.38287	0.625826	0.502808	-0.384426	0.431551	1.36657	0.404583	1.08765	0.606749	0.405871
N900_RS03595	tetratricopeptide repeat protein CDS	0.111176	0.537021	0.333936	0.582281	0.503863	0.201698	0.321576	-0.237598	0.600042	0.193791	0.603919	1.41554	0.745162	0.959048
N900_RS03600	kdsA CDS	1	1.05502	1	-3.45014	1	-3.38217	0.990391	Inf	1	-0.564481	0.976151	Inf	1	Inf
N900_RS03605	bifunctional UDP-sugar hydrolase/5'-nucleotidase CDS	0.521054	0.43879	0.774788	0.186159	0.750368	0.328203	0.470792	0.609274	0.146108	0.324578	0.0361322	-0.3849	0.270259	0.0975763
N900_RS03610	ybaK CDS	0.616693	0.15105	0.831137	0.697065	0.651082	0.537215	0.53541	-0.0568512	0.418997	0.0804239	0.192763	0.429341	0.438887	0.682884
N900_RS03615	uracil-xanthine permease CDS	0.0840775	0.68935	0.52395	0.336234	0.550296	0.565366	0.494017	0.771262	0.248716	0.568524	0.455065	1.17847	0.0563516	1.03052
N900_RS03620	DUF2066 domain-containing protein CDS	0.866751	0.209268	0.512983	-0.00445262	0.627639	0.177147	0.495852	-1.30883	0.158812	-1.62337	0.477968	-0.839345	0.0378418	-1.7828
N900_RS03625	DUF2069 domain-containing protein CDS	0.568582	0.820591	0.483266	0.572031	0.630534	0.789866	0.560098	1.39475	0.28223	0.74209	0.675015	1.37399	0.580519	0.661166
N900_RS03630	wrbA CDS	0.0729944	0.937048	0.739248	0.340371	0.100823	0.901506	0.445164	1.7544	0.544906	0.0443281	0.699479	0.518893	0.731873	0.872074
N900_RS03635	arsC CDS	0.541441	0.475599	0.746644	1.14571	0.764813	0.376825	0.442731	-4.05685	0.546509	-0.063287	0.580868	-0.487397	0.641411	1.20592
N900_RS03640	M48 family metallopeptidase CDS	0.0339864	0.691183	0.0875985	0.537307	0.0107965	0.72156	0.536666	0.235385	0.391955	1.13972	0.394903	0.308086	0.11774	1.61138
N900_RS03645	hypothetical protein CDS	0.442086	0.715713	0.570117	-0.32507	0.852867	-0.100679	0.236992	1.87603	0.729552	1.29057	0.335151	-0.516342	0.720804	0.273138
N900_RS03650	AI-2E family transporter CDS	0.129379	0.461569	0.457916	0.567518	0.0772898	0.798083	0.441057	1.00537	0.363488	1.23894	0.607546	0.392504	0.392005	0.778778
N900_RS03655	methyl-accepting chemotaxis protein CDS	0.0258685	0.619573	0.350555	0.22403	0.0477879	0.751432	0.455392	0.51714	0.104213	0.867532	0.650459	0.694541	0.69094	-0.101841
N900_RS03660	thioredoxin-dependent thiol peroxidase CDS	0.261197	0.678542	0.681484	1.30475	0.277395	0.684665	0.468873	-0.941374	0.465028	0.62666	0.217106	0.764166	0.513551	0.543743
N900_RS03665	glycine cleavage system protein R CDS	0.503903	0.377839	0.335126	0.324343	0.23154	0.585579	0.332874	1.38425	0.287304	0.76544	0.285604	0.948679	0.692836	1.54235
N900_RS03670	dapA CDS	0.101022	1.54158	0.616493	-1.00268	0.253912	1.01638	0.486003	0.487469	0.40965	Inf	0.29349	-5.47879	0.43533	-1.10054
N900_RS03675	bamC CDS	0.0258019	0.946647	0.0882687	0.799573	0.00163999	1.47713	0.390643	2.49432	0.178743	0.906562	0.29366	1.1792	0.235184	0.139875
N900_RS03680	DUF2897 family protein CDS	0.225491	0.39606	0.540165	0.632728	0.19684	0.946304	0.50369	0.424275	0.644022	0.482825	0.500402	-0.649316	0.728613	0.384886
N900_RS03685	M15 family metallopeptidase CDS	0.335594	-1.38238	0.995184	3.00929	0.995954	0.617833	0.697355	-4.64181	0.575064	Inf	0.539226	Inf	0.698043	-1.6855
N900_RS03690	dapE CDS	NA	NA	NA	NA	NA	NA	NA	NA	NA	NA	NA	NA	NA	NA
N900_RS03695	ArsC family reductase CDS	0.720283	0.410852	0.493201	0.707911	0.621453	0.469988	0.527592	1.77965	0.177069	1.4953	0.584689	0.988114	0.216284	0.718394
N900_RS03700	helix-turn-helix domain-containing protein CDS	0.296404	0.719325	0.76309	-0.0965034	0.338446	0.0548972	0.533754	0.058626	0.409883	0.291129	0.587045	-0.337372	0.466511	-1.60533
N900_RS03705	DUF2956 domain-containing protein CDS	0.703161	0.458166	0.813191	0.323126	0.84467	0.375861	0.604068	0.830674	0.770189	0.810062	0.56544	1.10741	0.696469	0.573518
N900_RS03710	DUF2919 domain-containing protein CDS	0.466056	0.53739	0.730573	0.0510833	0.69648	0.308271	0.548688	0.448677	0.523844	-0.215032	0.512537	1.14962	0.37145	0.458711
N900_RS03715	Dyp-type peroxidase CDS	0.13919	0.738929	0.200646	0.813135	0.260285	0.562618	0.530331	-0.751602	0.315369	0.500993	0.651291	0.636795	0.619986	0.017111
N900_RS03720	flagellin CDS	0.856865	0.279931	0.266006	0.689411	0.422606	0.0848744	0.613774	0.733671	0.634389	1.30948	0.424113	-0.30448	0.437328	0.0407053
N900_RS03725	flagellin CDS	0.723437	-0.124296	0.797661	0.124894	0.245043	-0.504387	0.02493	-0.322511	0.278551	-0.0176538	0.0783399	-0.134407	0.0272165	-0.812674
N900_RS03730	flagellin CDS	0.475752	-0.0136135	0.34848	-0.228601	0.731584	-0.0782499	0.0546245	-0.354651	0.171871	0.44705	0.0100508	-1.36291	0.0397525	-0.815051
N900_RS03735	flaG CDS	0.892731	0.25777	0.256835	-0.64886	0.526825	0.0300938	0.422878	1.13663	0.287631	0.738082	0.2098	-0.98005	0.232607	-0.796534
N900_RS03740	fliD CDS	2.94e-08	-2.0946	3.76e-07	-2.03559	2.59e-10	-2.89385	4.44e-05	-4.60529	1.64e-06	-3.85969	6.02e-06	-3.59345	3.16e-08	-5.3223
N900_RS03745	flagellar protein FliT CDS	0.0132902	-1.48144	0.051323	-1.35237	0.00109064	-2.31628	0.0375941	-5.41942	0.0290016	-1.12838	0.0035479	-8.59476	0.00393632	-2.83751
N900_RS03750	fliS CDS	0.000134184	-2.9323	0.000165736	-3.1091	7.19e-05	-3.35092	0.0937856	-6.34225	0.00181838	-7.40997	0.0222913	-4.13533	0.00228206	-6.00743
N900_RS03755	sigma-54-dependent Fis family transcriptional regulator CDS	5.59e-06	-1.86251	7.97e-07	-2.02488	4.28e-08	-2.52856	0.00024817	-3.81515	1.33e-06	-3.39287	0.000166722	-2.7188	1.79e-09	-7.22982
N900_RS03760	PAS domain-containing protein CDS	7.16e-06	-1.92163	0.000104831	-1.45942	2.71e-05	-1.43192	0.00135492	-2.34719	1.24e-05	-2.53093	0.000385647	-1.28887	3.71e-06	-2.95934
N900_RS03765	sigma-54-dependent Fis family transcriptional regulator CDS	2.07e-07	-1.83494	7.1e-07	-1.76436	1.46e-08	-1.89674	4.46e-06	-6.25325	3.15e-09	-3.39737	5.75e-07	-4.74546	1.15e-08	-5.91157
N900_RS03770	fliE CDS	0.000120366	-3.18721	0.000770354	-2.50728	0.000477707	-2.62502	0.00389684	-8.72928	0.000448634	-7.6413	0.00222778	-8.20774	0.00214535	-2.77039
N900_RS03775	fliF CDS	2.16e-11	-2.76842	6.82e-10	-2.5753	6.35e-13	-3.24051	3.53e-05	-6.49596	8.68e-09	-5.45276	7.99e-07	-5.24426	6.71e-10	-5.81479
N900_RS03780	fliG CDS	3.51e-06	-2.79417	0.000136274	-2.33047	1.42e-05	-2.62753	0.00599897	-4.12244	1.69e-05	-5.92203	0.00041178	-6.67722	2.26e-05	-7.24009
N900_RS03785	fliH CDS	2.77e-06	-3.14792	0.000183849	-2.41407	1.02e-05	-2.87571	0.0207726	-7.88974	0.0023767	-6.05633	0.0274225	-1.14974	0.000130788	-9.13991
N900_RS03790	fliI CDS	6.09e-09	-2.89732	8.8e-08	-2.68407	2.43e-09	-3.37247	3.74e-06	-7.96374	3.97e-09	-8.99493	5.08e-07	-7.80008	5.36e-09	-7.85543
N900_RS03795	fliJ CDS	0.0074468	-2.24557	0.0369319	-1.49252	0.00236262	-2.72456	0.0114141	-8.5487	0.0259398	-4.06329	0.0177697	-6.24426	0.0040592	-7.91432
N900_RS03800	flagellar hook-length control protein FliK CDS	1.69e-09	-2.60047	2.35e-07	-2.2176	7.23e-11	-2.97609	2.12e-05	-8.34225	1.28e-08	-8.84061	7.36e-06	-5.54477	7.12e-07	-5.77297
N900_RS03805	fliL CDS	0.753352	-0.41537	0.19468	-0.437757	0.251899	-0.566129	0.539064	-0.16608	0.104137	-3.69376	0.0407398	-5.82922	0.1642	-2.24844
N900_RS03810	fliM CDS	7.3e-05	-1.768	0.00086592	-1.85015	2.63e-05	-1.66269	0.0334671	-1.48531	0.00198916	-0.921362	0.00062229	-3.4856	0.000108058	-3.21554
N900_RS03815	fliN CDS	0.0050645	-3.00799	0.00731512	-2.96471	0.04275	-2.49406	0.0412344	-8.93271	0.023982	-6.88641	0.13875	-6.96673	0.025507	-7.17736
N900_RS03820	fliO CDS	0.0124615	-3.06045	0.0162446	-6.29144	0.00339339	-6.51145	0.105927	-8.08472	0.245752	-6.20834	0.0786539	-7.80072	0.132344	-6.17736
N900_RS03825	fliP CDS	3.96e-05	-2.34425	0.000208532	-2.14529	7.61e-07	-3.37312	0.00175209	-8.81174	0.000150061	-5.26492	0.034406	-3.27464	0.000920953	-6.36498
N900_RS03830	fliQ CDS	0.0103218	-1.9465	0.0433074	-1.63777	0.00483994	-2.35569	0.180785	-3.0229	0.0370758	-4.82501	0.0101997	-8.89961	0.0223451	-4.00743
N900_RS03835	fliR CDS	1.31e-05	-2.15464	0.000424343	-1.99903	1.77e-06	-2.73831	0.00075484	-7.5487	0.000103955	-6.69376	0.00862593	-2.08103	1.91e-05	-7.50993
N900_RS03840	flhB CDS	1.65e-05	-1.86487	3.54e-06	-2.22059	1.68e-06	-2.20504	0.000783441	-3.91935	0.000104942	-2.33089	0.000297415	-3.72142	2.43e-05	-3.24559
N900_RS03845	smrB CDS	0.728561	0.627938	0.786491	0.967712	0.827447	0.759009	0.683008	1.13579	0.53345	0.121765	0.58004	0.897621	0.609331	1.39467
N900_RS03850	prmB CDS	0.185291	0.7596	0.410442	0.581775	0.801037	0.107861	0.346065	0.555488	0.561244	0.936713	0.615172	1.01856	0.638462	0.653882
N900_RS03855	hypothetical protein CDS	0.423968	0.862677	0.378329	0.511543	0.910341	0.834151	0.319239	-0.734923	0.82923	1.01566	0.0943919	3.10003	0.51208	-0.661656
N900_RS03860	aroC CDS	1.27e-05	-3.11631	0.000318504	-3.02812	4.36e-05	-3.01688	0.0592531	-5.96374	0.0148637	-5.47137	0.010365	-6.62277	0.000715955	-7.70787
N900_RS03865	trimeric intracellular cation channel family protein CDS	0.107315	0.85042	0.330195	0.0832377	0.248869	0.532104	0.295933	0.216167	0.439449	0.767715	0.598353	0.977414	0.355422	0.660947
N900_RS03870	elongation factor P hydroxylase CDS	0.403519	0.616841	0.577498	0.464855	0.773246	0.214067	0.545006	0.312383	0.449117	-0.690012	0.448072	1.38994	0.394557	0.474631
N900_RS03875	YfcL family protein CDS	0.649733	-0.663118	0.763198	1.08235	0.2319	0.925956	0.856421	1.87126	0.391951	1.04433	0.482575	2.42639	0.466115	1.92331
N900_RS03880	NAD(P)H-dependent oxidoreductase CDS	0.550725	0.570679	0.783856	0.419517	0.402184	0.592298	0.494627	0.104499	0.713076	0.102944	0.369649	0.132113	0.652858	0.563436
N900_RS03885	mnmC CDS	0.847751	0.353117	0.556014	0.0604582	0.292043	0.0987234	0.351731	0.373649	0.679845	0.41558	0.660384	0.70113	0.544311	0.119517
N900_RS03890	fabB CDS	1	-0.575027	1	0.658384	1	-0.382167	0.353218	Inf	1	Inf	0.976151	Inf	0.419025	1.2405
N900_RS03895	4-phosphoerythronate dehydrogenase CDS	0.845337	0.760949	0.916828	0.622088	0.841237	0.217746	0.65784	-0.160687	0.714577	0.825086	0.82322	1.88011	0.844102	-0.38294
N900_RS03900	Aspartate-semialdehyde dehydrogenase 2 CDS	0.374642	0.566228	0.719988	0.596438	0.320046	0.455589	0.170931	-1.15317	0.256387	0.0957201	0.705233	1.78525	0.513598	0.188634
N900_RS03905	fur CDS	0.264315	-0.153563	0.105353	0.027907	0.200988	-0.574812	0.455229	-2.31989	0.445596	-2.07905	0.449975	-5.5073	0.3536	-3.00743
N900_RS03910	DUF4442 domain-containing protein CDS	0.457331	0.590472	0.767199	0.108511	0.356563	0.51642	0.560509	-0.437243	0.559063	-1.01699	0.242403	0.559653	0.350014	0.566216
N900_RS03915	LysR family transcriptional regulator CDS	0.587744	0.435401	0.785271	0.110919	0.360375	0.543833	0.498678	0.763578	0.625617	0.429736	0.540339	-0.22766	0.408926	-0.0778969
N900_RS03920	CidA/LrgA family protein CDS	0.427069	0.333734	0.803242	0.178691	0.807447	0.0747899	0.256138	-2.50752	0.0997596	-1.60321	0.616566	-0.455851	0.592892	0.908771
N900_RS03925	LrgB family protein CDS	0.853933	0.300761	0.811536	-0.036477	0.826593	0.185701	0.54255	0.3654	0.256845	-0.471767	0.600413	-0.594069	0.637276	0.047194
N900_RS03930	fldA CDS	1	-0.904268	0.948281	-3.04109	1	0.336688	0.990391	-5.76279	1	-0.706232	0.976151	Inf	1	Inf
N900_RS03935	DUF2788 domain-containing protein CDS	0.356565	-0.398776	0.428479	-0.928619	0.732947	-0.4196	0.588515	1.00222	0.322898	-0.975839	0.612082	-0.172955	0.745096	-0.254729
N900_RS03940	alpha/beta fold hydrolase CDS	0.425315	0.405611	0.495628	-0.0343468	0.73144	-0.0783497	0.618862	0.622044	0.508902	0.479474	0.470927	0.528332	0.57196	0.660234
N900_RS03945	seqA CDS	NA	NA	NA	NA	NA	NA	NA	NA	NA	NA	NA	NA	NA	NA
N900_RS03950	pgm CDS	0.212514	0.370936	0.805189	0.0869901	0.511703	0.35274	0.324852	-0.0877541	0.412052	-0.192168	0.267483	-0.211566	0.237162	-0.0814736
N900_RS03955	DUF1853 family protein CDS	0.303823	-0.434562	0.784782	-0.140629	0.865991	-0.116857	0.598828	0.564956	0.623269	0.0469476	0.589641	-0.277497	0.43371	0.221709
N900_RS03960	Nif3-like dinuclear metal center hexameric protein CDS	0.398478	-0.112355	0.590961	-0.177095	0.58837	0.145821	0.55794	0.014688	0.315518	-0.296025	0.692896	0.0588464	0.499226	0.326182
N900_RS03965	citrate synthase CDS	0.413086	0.0473941	0.0406934	0.902426	0.158271	0.708458	0.0122892	1.82079	0.0649129	0.747379	0.0323558	0.96938	0.000541348	1.84411
N900_RS03970	sdhC CDS	0.57392	-0.0984405	0.406759	1.1181	0.158392	-1.12274	0.22741	0.716098	0.608686	0.156264	0.421489	1.13792	0.17445	-0.351591
N900_RS03975	sdhD CDS	0.760169	-0.520939	0.711499	0.169189	0.838952	-0.537781	0.133608	1.08383	0.323805	0.911661	0.44716	-0.131543	0.301135	-0.0386677
N900_RS03980	sdhA CDS	0.0772583	-0.470122	0.65947	0.937466	0.66079	-0.0883707	0.110869	0.479578	0.0583855	0.21948	0.0691514	0.382216	0.0163021	0.963911
N900_RS03985	succinate dehydrogenase iron-sulfur subunit CDS	0.744728	0.0112441	0.222316	0.884339	0.768393	-0.149329	0.418529	1.07478	0.463851	0.394332	0.247352	0.603979	0.0223538	0.745271
N900_RS03990	sucA CDS	0.815232	0.155675	0.91466	-0.635101	0.899946	-0.0474557	0.957482	-0.355456	1	-0.0782009	0.969016	-1.06853	1	1.3063
N900_RS03995	odhB CDS	1	-0.403074	0.853738	0.351224	1	-2.53778	0.990391	Inf	1	Inf	0.976151	0.335364	1	-6.13991
N900_RS04000	sucC CDS	0.3554	0.2364	0.230544	0.423869	0.300687	0.495989	0.440116	0.698361	0.60359	0.0293522	0.2748	0.568151	0.146432	1.06119
N900_RS04005	sucD CDS	0.588167	0.285971	0.383789	0.568322	0.306182	0.380791	0.383425	0.670394	0.54859	0.0283468	0.293841	0.169125	0.226347	0.818963
N900_RS04010	znuB CDS	0.0957154	-0.775128	0.0105159	-1.0602	0.0493942	-0.782668	0.0193913	-1.35227	0.0243028	-0.795206	0.089706	-0.126866	0.107581	-1.11744
N900_RS04015	znuC CDS	0.622251	-0.402851	0.0200424	-0.833289	0.0959494	-0.912555	0.480959	-0.963618	0.196511	-1.1468	0.659832	0.716454	0.165017	-1.09882
N900_RS04020	znuA CDS	0.0287212	-0.676132	0.000975717	-1.28123	0.0687696	-0.687446	0.0113479	-2.17295	0.0156086	-0.75132	0.0313434	-1.43379	0.0555116	-0.553488
N900_RS04025	AraC family transcriptional regulator CDS	0.601133	0.152668	0.808418	0.0143325	0.873304	0.0750349	0.102325	-0.406716	0.68195	0.206017	0.243955	0.0335564	0.676661	0.0749515
N900_RS04030	ferrous iron transport protein A CDS	0.360402	-0.0205211	0.752321	-0.239998	0.881068	0.41439	0.472585	-1.08159	0.0630446	-3.68024	0.500375	0.0199451	0.513436	-0.111816
N900_RS04035	feoB CDS	0.817928	-0.00367542	0.659498	0.148618	0.773751	0.0386651	0.0775394	0.47197	0.717696	0.675801	0.617291	0.169214	0.442741	0.896576
N900_RS04040	iron transporter FeoC CDS	0.907051	0.494744	0.443924	-0.69363	0.748478	0.188768	0.663622	0.200693	0.608532	-0.691733	0.679777	-0.016224	0.741761	0.484619
N900_RS04045	HIT domain-containing protein CDS	0.882786	0.0852966	0.542265	-0.000887328	0.521564	0.427453	0.414305	2.03596	0.474387	0.745069	0.499844	-0.493338	0.59022	-0.0709839
N900_RS04050	argS CDS	0.855526	-1.2262	0.867697	-0.456131	0.88011	-0.952819	0.751499	Inf	0.515131	-6.34015	0.884771	-0.631469	0.857815	-3.45113
N900_RS04055	VOC family protein CDS	0.762211	0.501864	0.750759	0.527749	0.61123	-0.0912656	0.240278	-1.27462	0.466044	0.73572	0.71447	0.790679	0.51732	-0.399948
N900_RS04060	insulinase family protein CDS	0.632403	0.0234962	0.251685	0.0345903	0.646139	-0.0710218	0.0658655	-0.370505	0.254665	-0.262442	0.0894695	-0.252889	0.663089	0.225176
N900_RS04065	sixA CDS	0.139596	-0.997927	0.435259	-0.889091	0.1299	-1.51788	0.515588	-1.4161	0.45209	-1.28114	0.460645	-1.16663	0.471625	-0.643772
N900_RS04070	flhA CDS	1.06e-11	-2.96204	3.51e-10	-2.44084	6.09e-13	-3.68169	5.22e-06	-6.67106	6.15e-09	-4.52076	1.2e-07	-6.88841	8.39e-11	-7.27816
N900_RS04075	flhF CDS	1.61e-07	-2.12206	0.000262237	-1.2812	8.14e-07	-1.90807	7.46e-06	-7.49444	1.11e-07	-3.48252	3.8e-06	-2.19661	4.42e-09	-6.17359
N900_RS04080	MinD/ParA family protein CDS	3.3e-06	-2.48672	0.0410704	0.0868591	8.3e-06	-2.68217	0.0729403	-4.99709	0.000212374	-8.92512	0.0399996	-1.30954	0.000606195	-7.94298
N900_RS04085	RNA polymerase sigma factor FliA CDS	0.000157951	-1.60611	6.93e-05	-2.07201	7.84e-07	-2.57605	0.00167064	-1.96639	6.07e-05	-2.80698	0.000166738	-2.17087	9.6e-06	-2.27055
N900_RS04090	cheY CDS	0.00619999	2.19429	0.00191951	2.88964	0.0113043	2.12887	3.98e-05	5.17407	0.000585052	4.02369	8.02e-05	3.5271	0.00750575	3.46906
N900_RS04095	protein phosphatase CheZ CDS	0.455019	-0.221681	0.393669	-0.35446	0.130108	-0.810079	0.403362	0.256804	0.596377	0.444245	0.255947	-0.83185	0.249229	-0.585053
N900_RS04100	chemotaxis protein CheA CDS	6.42e-08	1.61975	2.39e-14	2.40456	5.39e-06	1.46939	2.55e-15	3.56397	2.35e-16	3.33953	3.65e-15	2.91572	1.89e-10	2.45031
N900_RS04105	chemotaxis response regulator protein-glutamate methylesterase CDS	0.000464127	-1.09555	0.00317718	-0.702395	4.55e-07	-2.30668	0.348545	0.360939	0.364026	0.158482	0.355175	0.0463581	0.0933257	0.153523
N900_RS04110	ParA family protein CDS	0.386254	0.517366	0.85132	0.135359	0.502876	-0.187226	0.00691325	1.83802	0.0611022	1.4722	0.0246742	1.91963	0.484707	0.465163
N900_RS04115	chemotaxis protein CheW CDS	0.677137	0.494118	0.648338	0.636832	0.765631	0.345802	0.404041	1.23416	0.0930931	1.6218	0.00115867	2.35345	0.310836	1.52671
N900_RS04120	chemotaxis protein CheW CDS	0.832867	0.252344	0.170068	1.07617	0.901007	0.0176194	0.0740217	2.61264	0.37329	1.80202	0.0460301	2.39604	0.314786	1.22365
N900_RS04125	DUF2802 domain-containing protein CDS	0.302413	-0.545265	0.0284125	-2.19084	0.0807754	-1.31291	0.0447406	-6.40802	0.132024	-1.23966	0.0387475	-4.21643	0.0337828	-3.5666
N900_RS04130	ccmA CDS	0.196833	-0.404078	0.563798	0.316458	0.165234	-0.257673	0.315445	-0.523853	0.30843	-0.0210055	0.451552	-0.144482	0.148782	-1.085
N900_RS04135	ccmB CDS	0.605563	-0.0128915	0.172334	1.15196	0.723096	0.451412	0.436226	1.33365	0.539228	0.196906	0.564237	1.2725	0.53118	-1.64782
N900_RS04140	heme ABC transporter permease CDS	0.827132	-0.15523	0.188712	1.14561	0.745715	-0.236212	0.4712	0.0493571	0.593953	-0.243823	0.528607	-1.11016	0.226615	-1.25686
N900_RS04145	ccmD CDS	0.317086	-0.620475	0.415159	0.639026	0.200465	-1.21585	0.377827	-4.12262	0.69343	1.31007	0.584189	0.513961	0.65367	0.325367
N900_RS04150	ccmE CDS	0.348301	-0.59111	0.762788	0.276456	0.3976	-0.655138	0.399048	0.888606	0.5787	-0.651091	0.451822	-0.675863	0.15957	-1.15694
N900_RS04155	heme lyase CcmF/NrfE family subunit CDS	0.590867	0.0191697	0.438966	0.28301	0.810678	0.0615508	0.328317	0.61115	0.233461	-0.391147	0.453988	-0.949645	0.196002	-0.651425
N900_RS04160	thiol:disulfide interchange protein DsbE CDS	0.369272	-0.648767	0.71898	0.258467	0.641299	-0.400278	0.580588	-1.01103	0.326775	-0.676728	0.369916	-1.54658	0.222746	-1.78513
N900_RS04165	cytochrome c-type biogenesis protein CcmH CDS	0.605262	0.159862	0.5773	0.0658216	0.770071	0.346195	0.355245	-0.587845	0.225854	-1.79062	0.506253	-0.820372	0.0827997	-2.27055
N900_RS04170	ccmI CDS	0.830672	0.376928	0.598148	0.176274	0.866168	0.21372	0.510495	-0.512655	0.625261	-0.115038	0.199853	-0.322226	0.128873	-0.631335
N900_RS04175	VacJ family lipoprotein CDS	0.333616	0.369026	0.656862	0.451478	0.253519	0.537909	0.182613	-0.108151	0.298918	0.394228	0.594814	0.204044	0.0768136	-0.217426
N900_RS04180	SDR family oxidoreductase CDS	0.30053	0.495339	0.764904	-0.3803	0.708006	-0.155148	0.469968	-0.167709	0.464424	-0.573359	0.542482	0.0267943	0.401599	-0.679841
N900_RS04185	hypothetical protein CDS	0.919173	0.0806646	0.844052	-0.0223001	0.790578	0.0318332	0.103645	-1.54271	0.0910287	-0.485859	0.072516	-0.998816	0.0255592	-1.17102
N900_RS04190	sodB CDS	0.67183	0.0422927	0.602082	0.543869	0.103877	1.24882	0.456467	-6.82306	0.487837	-2.84374	0.566974	Inf	0.586849	0.106869
N900_RS04195	Grx4 family monothiol glutaredoxin CDS	0.25238	-0.400875	0.369266	-0.534134	0.65162	-0.0604595	0.0556751	-7.76279	0.284488	-1.63317	0.353215	-0.644644	0.128099	-0.421379
N900_RS04200	DNA topoisomerase III CDS	0.762488	0.249558	0.122228	-0.189277	0.778452	-0.0343216	0.0826079	-0.0153039	0.0242973	0.184696	0.410628	-0.194807	0.355742	-0.0114271
N900_RS04205	histone deacetylase CDS	0.615014	0.355243	0.54953	0.18041	0.832179	0.31796	0.0850594	-2.15671	0.108553	-0.518663	0.67732	-0.0875233	0.152378	-0.582818
N900_RS04220	DUF3413 domain-containing protein CDS	0.702647	0.124645	0.584041	0.289234	0.619793	-0.299622	0.460735	-0.573778	0.231303	0.097004	0.40394	-1.02595	0.382884	-0.761827
N900_RS04225	DUF1414 domain-containing protein CDS	0.44369	-0.432647	0.662454	0.105748	0.35783	-1.68978	0.35126	-6.76279	0.62511	-4.16566	0.671406	Inf	0.599097	-5.03609
N900_RS04230	nucleoid-associated protein YejK CDS	0.779433	0.426693	0.668463	0.314273	0.197831	0.381999	0.607257	0.332556	0.342785	0.591201	0.593389	-0.0955721	0.097118	0.31524
N900_RS04235	Hpt domain-containing protein CDS	0.286207	0.128963	0.80509	0.238045	0.867862	0.0776833	0.585636	-0.0275627	0.631348	0.373495	0.368709	-0.567339	0.490861	-0.619598
N900_RS04240	nhaC CDS	0.826882	-0.00618829	0.447889	-0.104859	0.699736	-0.114631	0.0139364	-0.997013	0.554745	-0.356988	0.477239	0.158721	0.72402	0.924975
N900_RS04245	Aspartate-semialdehyde dehydrogenase 1 CDS	0.665123	-0.130039	0.0665406	-0.599904	0.277506	-0.294199	0.241658	0.0371792	0.172149	-0.159665	0.238466	-0.585751	0.0287736	-0.761295
N900_RS04250	YchE family NAAT transporter CDS	0.700543	-0.525395	0.371529	-0.228781	0.706184	-0.110059	0.575883	0.0249357	0.193738	-0.273646	0.406888	-0.240254	0.424704	-0.52302
N900_RS04255	adhE CDS	0.608735	-0.139069	0.491135	-0.112997	0.301639	-0.31168	0.0321153	-0.530685	0.00982701	-0.819092	0.0347636	-0.246841	0.0225905	-0.578952
N900_RS04260	DMT family transporter CDS	0.877525	-0.0279265	0.493047	-0.140629	0.571294	0.215001	0.596425	-0.297758	0.503612	0.946696	0.501902	0.258981	0.421932	-0.125705
N900_RS04265	SulP family inorganic anion transporter CDS	0.856082	0.075412	0.820432	0.031475	0.776309	-0.0041101	0.132894	-1.02475	0.391901	0.19237	0.584645	0.188861	0.0799491	-0.707692
N900_RS04270	ribonuclease E CDS	0.388292	0.779685	0.739638	0.523914	0.101586	0.846185	0.433231	-0.32936	0.177123	-0.360824	0.594656	-0.219415	0.469436	-0.144238
N900_RS04275	hypothetical protein CDS	0.834553	0.398295	0.899637	0.992709	0.549866	0.391564	0.559593	0.247328	0.0922474	-2.715	0.165738	-2.42794	0.145483	-1.92756
N900_RS04280	hypothetical protein CDS	0.796362	0.125789	0.4682	-0.349216	0.483282	0.178426	0.630064	0.462341	0.22448	Inf	0.501224	-1.12127	0.593301	-0.308169
N900_RS04285	rluC CDS	0.00194942	-1.18438	0.00166558	-1.2975	0.0788251	-0.679189	0.00694679	-2.0712	0.233666	-0.156786	0.0110187	-1.18811	0.615707	0.620191
N900_RS04290	septum formation inhibitor Maf CDS	0.501818	-0.244516	0.338256	0.352821	0.536054	-0.0373029	0.548055	0.329074	0.352464	-0.346093	0.386792	-0.764326	0.103651	0.282629
N900_RS04295	yceD CDS	0.000515539	-5.47412	0.030813	-3.84845	0.000869365	-6.0335	0.545737	-2.65314	0.484968	-4.75063	0.179455	-6.47879	0.10014	-7.13991
N900_RS04300	rpmF CDS	0.0166536	-3.7287	0.0591956	-3.21102	0.060023	-3.12274	0.246056	Inf	0.460475	-5.16566	0.235178	-6.47879	0.173987	-7.13991
N900_RS04305	plsX CDS	3.62e-06	-1.85795	9.34e-06	-2.46994	8.02e-06	-2.37236	0.0177091	-4.40802	0.0049337	-2.64629	0.0118048	-3.40284	0.000303647	-4.31988
N900_RS04310	ketoacyl-ACP synthase III CDS	0.920496	-0.0417715	0.836604	-0.378129	0.781037	0.694879	0.784659	Inf	0.608425	-0.750626	0.325003	-0.768973	0.850394	-0.281202
N900_RS04315	fabD CDS	NA	NA	1	Inf	NA	NA	NA	NA	NA	NA	NA	NA	NA	NA
N900_RS04320	fabG CDS	0.426964	Inf	0.57401	Inf	0.4328	Inf	0.617075	Inf	0.580605	Inf	0.617075	-5.47879	0.580605	Inf
N900_RS04325	acpP CDS	1	Inf	NA	NA	NA	NA	NA	NA	1	Inf	NA	NA	NA	NA
N900_RS04330	fabF CDS	0.854512	0.137874	0.498305	-0.134717	0.510309	-0.14021	0.124555	-0.932552	0.381985	0.0519078	0.0669455	-1.21691	0.0262921	-1.24384
N900_RS04335	pabC CDS	0.753223	-0.025991	0.057355	-0.387418	0.251097	-0.299859	0.0309414	-1.67801	0.0122342	-0.604949	0.00642621	-1.23066	0.0416819	-0.762505
N900_RS04340	mltG CDS	0.0285045	-0.80027	0.000850273	-1.53934	0.230041	-0.448972	0.274611	-3.26611	0.0475212	-1.82327	0.027768	-2.48209	0.0303344	-1.40931
N900_RS04345	dTMP kinase CDS	NA	NA	NA	NA	NA	NA	NA	NA	NA	NA	NA	NA	1	Inf
N900_RS04350	DNA polymerase III subunit delta' CDS	0.666667	0.628856	0.98791	0.355797	0.952509	0.269574	0.593546	-5.76279	0.991157	-2.94327	0.97145	1.60259	0.962677	-0.525127
N900_RS04355	YchF/TatD family DNA exonuclease CDS	0.719076	0.221924	0.463028	-0.361916	0.763214	-0.141428	0.393296	-0.760051	0.712242	0.162263	0.577679	-0.565548	0.421101	-0.90068
N900_RS04360	ptsG CDS	0.00103879	-0.839066	0.00350801	-0.936153	0.00032682	-1.02225	0.209715	0.541036	0.00311713	-0.917129	0.0317868	-1.10968	0.0116591	-0.147868
N900_RS04365	sodium-dependent transporter CDS	0.889013	0.152578	0.780281	0.0600406	0.70447	-0.0893918	0.523507	0.443884	0.382774	-0.0132099	0.136388	-0.399843	0.16622	-0.444813
N900_RS04370	porin family protein CDS	0.858123	0.389398	0.241763	-0.155129	0.3489	0.697211	0.577017	-0.934318	0.620597	-0.919425	0.570049	0.348089	0.630303	0.559762
N900_RS04375	patatin family protein CDS	0.892082	0.0203956	0.86562	0.0809798	0.815446	0.185148	0.613029	0.019144	0.117701	-0.675094	0.444403	-0.508166	0.409167	-0.322287
N900_RS04380	pyk CDS	0.872812	0.311552	0.85768	0.130418	0.357986	0.369593	0.553897	-0.170877	0.432306	-0.222459	0.493955	0.107369	0.0692481	-0.432018
N900_RS04385	ROK family protein CDS	0.0171423	0.845478	0.80031	-0.0423336	0.00190888	1.0491	0.545551	0.0368617	0.409333	0.317922	0.27688	-0.422382	0.538127	-0.124514
N900_RS04390	chemotaxis protein CheV CDS	0.745189	0.183087	0.501434	-0.021309	0.789628	0.131013	0.316603	0.0320904	0.392036	-0.185842	0.579883	0.648557	0.0522338	-0.0598505
N900_RS04395	hypothetical protein CDS	0.880699	-0.00929547	0.258679	-0.575184	0.640026	-0.340635	0.188415	-2.25828	0.349453	-1.4901	0.153629	-0.400144	0.192125	-1.63754
N900_RS04400	ChaN family lipoprotein CDS	0.790388	0.254931	0.421321	0.0730539	0.775812	0.123284	0.544995	-0.32094	0.222014	-0.770227	0.261991	-0.178472	0.0771146	-0.968975
N900_RS04405	rlmA CDS	0.647019	0.334188	0.590972	-0.331435	0.572024	0.251696	0.511045	0.769396	0.498505	0.501093	0.367728	-1.16336	0.643082	0.0532584
N900_RS04410	DUF2860 domain-containing protein CDS	0.878372	0.0186076	0.380291	-0.0525528	0.789034	0.0926959	0.0803553	-1.07608	0.142095	-0.199879	0.111404	-0.683633	0.157159	-0.418337
N900_RS04415	D-hexose-6-phosphate mutarotase CDS	0.707272	0.0583715	0.431277	-0.110356	0.373642	0.391829	0.0445205	-0.623389	0.0811178	-0.025574	0.0657755	-0.337586	0.523676	0.312639
N900_RS04420	gap CDS	0.983912	0.526711	0.826489	-0.270575	0.411241	1.56175	0.898202	-0.68351	0.919972	-0.995739	0.893706	0.494062	0.986384	1.54887
N900_RS04425	msrB CDS	0.793492	-0.0812751	0.308852	-0.45113	0.754273	-0.157037	0.413463	-1.26202	0.289998	-1.15186	0.565255	-0.0287319	0.16326	-1.65567
N900_RS04430	DUF2989 domain-containing protein CDS	0.506116	-0.236112	0.109013	-0.372146	0.244538	-0.597047	0.0721995	-2.38133	0.256441	-0.173458	0.0367024	-1.49226	0.298222	-0.66752
N900_RS04435	DUF1315 family protein CDS	0.928987	0.096684	0.796173	0.191352	0.545696	0.496166	0.414983	-0.587047	0.654072	-0.543961	0.695742	-0.101872	0.530422	-0.445793
N900_RS04440	ansA CDS	0.123468	-0.369811	0.0033473	-1.07007	0.246389	-0.188977	0.433002	-0.631262	0.101749	-0.137881	0.0666756	-1.33754	0.516169	-0.504188
N900_RS04445	sppA CDS	0.0495483	0.778338	0.253016	0.553883	0.0091071	0.873966	0.52354	0.165623	0.26591	-0.0667781	0.344106	0.788887	0.43254	-0.530854
N900_RS04450	NADPH-dependent 2,4-dienoyl-CoA reductase CDS	0.0223282	-0.577383	0.162861	-0.251421	0.0984706	-0.321947	0.0824606	-0.428104	0.318885	-0.444162	0.525464	-0.499274	0.131111	-0.540132
N900_RS04455	purU CDS	0.353741	0.221963	0.472824	-0.246551	0.584309	-0.0114523	0.0509564	-0.727509	0.321012	0.0556978	0.0400728	-0.959195	0.655906	0.516964
N900_RS04465	ATP-dependent DNA helicase CDS	0.546589	0.0519474	0.575485	0.0609462	0.231247	-0.135131	0.389366	0.220275	0.22345	-0.174011	0.425248	-0.281527	0.224179	0.430818
N900_RS04470	tsaB CDS	0.8196	0.699803	0.205275	-3.43101	0.685866	-1.05235	0.631431	0.891184	0.614001	Inf	0.601635	Inf	0.410402	1.77127
N900_RS04475	hypothetical protein CDS	0.710653	0.708709	0.701707	-0.468515	0.585834	-0.525607	0.651689	0.954546	0.249168	-1.08387	0.479849	0.0753765	0.0741541	-0.788162
N900_RS04480	Slp family lipoprotein CDS	0.72535	0.0694385	0.246305	-0.766152	0.869858	0.084018	0.249849	-0.630768	0.592079	-0.181664	0.530221	-0.594475	0.428668	-0.371509
N900_RS04485	alpha/beta hydrolase CDS	0.673564	0.000192722	0.831669	-0.0311096	0.71736	0.152325	0.256546	-1.40968	0.205502	0.778343	0.359143	-0.557614	0.447205	-0.378718
N900_RS04490	fadD CDS	5.42e-05	-1.31825	0.000927593	-0.442804	1.79e-08	-1.87882	5.43e-05	-7.1641	3.99e-07	-4.28765	3.75e-05	-0.878934	1.91e-07	-2.69505
N900_RS04495	rnd CDS	0.057599	-0.706602	0.00712812	-0.766035	0.218316	-0.690622	0.024443	-1.64127	0.119674	-0.491882	0.0597144	-1.19536	0.135324	-0.111507
N900_RS04500	peptidase CDS	0.568979	0.140222	0.840424	0.0231129	0.8933	0.0643715	0.408713	0.396374	0.491527	0.407617	0.636813	0.301495	0.667042	0.431361
N900_RS04505	rrtA CDS	0.926872	0.161708	0.787266	0.366671	0.832815	0.069382	0.423115	-2.73582	0.464253	-2.11706	0.631326	-1.57913	0.43083	Inf
N900_RS04510	DTW domain-containing protein CDS	0.864257	0.0122469	0.773041	-0.279147	0.67713	-0.223009	0.547479	-0.231304	0.709419	0.382134	0.392503	-0.663198	0.73495	0.412866
N900_RS04515	deoxyguanosinetriphosphate triphosphohydrolase family protein CDS	0.554327	-0.120396	0.542854	0.185487	0.385587	0.0155547	0.648339	1.41022	0.697208	0.278145	0.364174	-0.122887	0.422828	0.620424
N900_RS04520	5'-deoxynucleotidase CDS	0.784926	0.407067	0.764522	0.314832	0.574376	0.297488	0.554474	0.343534	0.656185	1.53033	0.498581	-1.1896	0.606811	-0.335801
N900_RS04525	pyridoxal phosphate-dependent aminotransferase CDS	0.383483	-0.151332	0.339782	0.0195169	0.451572	-0.177396	0.233389	-0.637861	0.226043	-0.53072	0.0588682	-1.03384	0.339794	0.302764
N900_RS04530	isochorismate synthase MenF CDS	0.717524	0.061337	0.268951	-0.147054	0.701844	0.138811	0.386115	0.498361	0.09131	-1.37468	0.165799	-1.01888	0.648828	0.445559
N900_RS04535	2-succinyl-5-enolpyruvyl-6-hydroxy-3- cyclohexene-1-carboxylic-acid synthase CDS	0.645041	0.263978	0.627531	-0.175179	0.371796	-0.160901	0.0546467	-0.492506	0.130478	0.237566	0.0376515	-1.39032	0.0102915	-0.765965
N900_RS04540	menH CDS	0.891174	0.0602664	0.758711	0.115686	0.890791	0.159985	0.13906	0.100677	0.123087	-0.608506	0.223903	-0.1763	0.49188	-0.143888
N900_RS04545	menB CDS	0.444351	-0.305986	0.17581	-1.00174	0.674633	-0.476697	0.180024	-0.792407	0.456313	0.255256	0.0771787	-2.18367	0.617313	-0.325116
N900_RS04550	menC CDS	0.828871	-0.086901	0.392891	-0.619886	0.869485	-0.161389	0.516157	-0.39982	0.182861	-0.640285	0.448231	-0.31579	0.665098	0.231536
N900_RS04555	menE CDS	0.882789	0.0678858	0.434757	-0.136004	0.852567	0.131385	0.358072	0.0417838	0.516802	0.0206911	0.332302	-0.741762	0.622595	0.987757
N900_RS04560	benzoate/H(+) symporter BenE family transporter CDS	0.429223	-0.12789	0.553637	-0.304863	0.417149	-0.0374961	0.608305	-0.585539	0.144237	0.0910044	0.107316	-0.164947	0.368912	0.375508
N900_RS04565	helix-turn-helix domain-containing protein CDS	0.421273	0.00613807	0.609085	0.174434	0.730103	-0.0730901	0.45365	-1.25162	0.144595	-0.435475	0.544426	0.551883	0.0449696	-1.92713
N900_RS04570	methyl-accepting chemotaxis protein CDS	0.802951	0.173468	0.833911	0.0348137	0.734238	0.0671339	0.38826	0.342009	0.351619	-0.0875888	0.528821	0.0336175	0.0539516	-0.190041
N900_RS04580	MFS transporter CDS	0.838635	0.13755	0.719007	0.153865	0.669408	0.226462	0.0494454	-0.636288	0.248615	0.114891	0.232461	-0.921092	0.03386	-0.864028
N900_RS04585	TetR/AcrR family transcriptional regulator CDS	0.257039	-0.226417	0.735399	0.0235264	0.720334	-0.167503	0.653591	0.681053	0.560039	-0.239184	0.380568	-1.06938	0.0746699	-0.70342
N900_RS04590	Tim44 domain-containing protein CDS	0.740346	0.189139	0.302928	-0.239745	0.830123	-0.223344	0.309214	0.762952	0.615765	0.16414	0.142264	-0.480252	0.658238	0.40898
N900_RS04595	DUF1244 domain-containing protein CDS	0.518347	-0.605631	0.267434	-0.430595	0.45304	-0.545503	0.240977	-1.83659	0.625486	-0.405036	0.32527	-2.08982	0.494105	1.26188
N900_RS04600	lipoprotein CDS	0.6776	-0.0430959	0.402139	-0.247675	0.535535	-0.152483	0.615439	0.48902	0.78892	0.951548	0.486262	-0.440806	0.71631	0.054769
N900_RS04605	minE CDS	0.889945	-0.700789	0.761774	-3.95526	0.60816	2.00798	0.617075	Inf	0.582582	Inf	0.748519	Inf	0.384733	-2.75901
N900_RS04610	minD CDS	0.182663	0.386195	0.753245	-0.13067	0.41422	0.557788	0.499735	-0.329007	0.272513	-0.355936	0.473295	1.14298	0.155477	-0.17405
N900_RS04615	minC CDS	0.562996	0.217093	0.763045	-0.546087	0.570144	0.0947863	0.515078	0.208737	0.607349	-0.959909	0.502285	0.0134303	0.337891	-0.33648
N900_RS04620	hypothetical protein CDS	0.599323	-0.323032	0.503804	-0.713182	0.781363	0.269609	0.408588	0.377009	0.652216	0.441912	0.488425	-0.400164	0.666463	-0.126744
N900_RS04625	lytic murein transglycosylase CDS	0.901086	0.0688987	0.650467	0.286082	0.859359	0.0405493	0.667664	0.468697	0.647029	0.197219	0.604486	0.503621	0.577795	0.444622
N900_RS04630	LysR family transcriptional regulator CDS	0.638526	0.0142525	0.521174	-0.207531	0.845007	0.132637	0.597797	0.299582	0.411926	0.708411	0.608284	0.197566	0.602324	0.492527
N900_RS04635	NupC/NupG family nucleoside CNT transporter CDS	0.815321	0.0541576	0.823257	-0.0282908	0.668982	-0.111036	0.530721	-1.03938	0.218368	-0.223971	0.0878296	-0.837569	0.6576	-0.0842314
N900_RS04640	chitinase CDS	0.897728	0.144883	0.326203	-0.0990792	0.812892	0.00638999	0.392047	0.276729	0.190564	-0.236726	0.250634	0.477408	0.226139	-0.0973569
N900_RS04645	cytochrome c CDS	0.797161	0.0454786	0.789547	0.0505352	0.868285	0.135989	0.0625679	-1.51781	0.501082	0.207922	0.610121	1.26488	0.404376	1.06268
N900_RS04650	molybdopterin guanine dinucleotide-containing S/N-oxide reductase CDS	0.906427	0.0910716	0.814026	0.131096	0.727741	0.0724302	0.239701	-0.864034	0.707914	0.0369059	0.284661	-0.115537	0.454923	0.955956
N900_RS04655	L-tyrosine/L-tryptophan isonitrile synthase family protein CDS	0.859047	-0.0839057	0.558988	-0.118052	0.639653	-0.212083	0.0229552	-1.45572	0.261477	0.237621	0.643177	0.341186	0.492945	0.227105
N900_RS04660	LysR family transcriptional regulator CDS	0.773694	0.0758606	0.692586	0.186441	0.783673	-0.0751286	0.0877995	-0.741443	0.412562	-0.203311	0.268824	-0.454988	0.398363	0.640159
N900_RS04665	FAD-binding protein CDS	0.355781	-0.179883	0.439364	-0.0645223	0.854538	-0.173822	0.0213958	-0.0793012	0.11376	-0.529551	0.0895081	-0.352594	0.692766	0.47118
N900_RS04670	TauD/TfdA family dioxygenase CDS	0.861632	-0.125557	0.343715	-0.44987	0.873001	0.0924672	0.466489	0.595885	0.0765876	-0.201945	0.111284	-0.985126	0.162881	-0.723388
N900_RS04675	folD CDS	0.17445	-0.700789	0.107636	-2.95526	0.233306	-1.74691	0.236812	Inf	0.452698	-0.924411	0.212385	-6.47879	0.637951	-0.820413
N900_RS04685	acyltransferase family protein CDS	0.599272	0.166861	0.606657	0.0951478	0.647106	0.223464	0.297798	0.0712337	0.361706	0.535021	0.124945	-0.043592	0.581141	0.48663
N900_RS04690	HAD-IB family hydrolase CDS	0.655906	0.145801	0.857599	0.702091	0.532604	0.372332	0.580024	-0.381408	0.528258	1.19684	0.366419	-0.190191	0.728627	0.911606
N900_RS04695	LysE family translocator CDS	0.708379	-0.0593789	0.514025	0.216448	0.842321	0.0477825	0.169457	-0.233829	0.427353	0.229395	0.477439	-0.0833365	0.459458	0.0774891
N900_RS04700	acyl-CoA thioesterase CDS	0.759985	0.2546	0.6757	-0.0551986	0.666273	-0.11913	0.626045	0.118599	0.245459	-0.335575	0.612877	1.17913	0.416357	0.752301
N900_RS04705	1-acyl-sn-glycerol-3-phosphate acyltransferase CDS	0.584733	0.0635156	0.816356	0.415306	0.737745	-0.0317022	0.524653	1.73295	0.36885	0.170747	0.286032	-1.05184	0.577552	0.164952
N900_RS04710	phosphatidate cytidylyltransferase CDS	0.67796	0.105684	0.250159	0.021006	0.801616	0.00509321	0.592867	0.207409	0.529372	0.470388	0.477399	0.697796	0.227834	0.401165
N900_RS04715	CDP-alcohol phosphatidyltransferase family protein CDS	0.834432	0.0138091	0.450039	-7.93e-05	0.84344	0.10973	0.261794	-1.04819	0.403092	0.0320001	0.211486	-0.174705	0.375988	-0.497091
N900_RS04720	bifunctional diguanylate cyclase/phosphodiesterase CDS	0.450175	-0.104244	0.487163	0.313955	0.338645	-0.195356	0.317276	0.187799	0.582094	0.0615515	0.383999	-0.0689579	0.275671	0.143442
N900_RS04725	hypothetical protein CDS	0.824985	0.0490391	0.280569	-0.51799	0.691972	-0.0237811	0.634758	0.58081	0.616305	0.230407	0.558073	0.73847	0.644197	0.130051
N900_RS04730	hypothetical protein CDS	0.634198	-0.0599279	0.684823	1.02348	0.681346	0.237664	0.684467	0.117751	0.546351	-0.42191	0.695404	0.447833	0.726474	1.31877
N900_RS04735	YdiU family protein CDS	0.585702	-0.0389852	0.707312	0.278506	0.844574	-0.110692	0.601049	-0.643729	0.268362	-0.163598	0.408133	-0.132366	0.440061	0.289787
N900_RS04740	DctP family TRAP transporter solute-binding subunit CDS	0.391638	-0.493193	0.751251	-0.0150904	0.813333	0.10205	0.156325	-1.27967	0.198935	-0.17411	0.412957	0.425113	0.127191	-0.736172
N900_RS04745	TRAP transporter small permease CDS	0.804453	0.0837119	0.755745	-0.0226564	0.852425	-0.033332	0.339173	0.595358	0.655524	0.260537	0.172722	-0.979443	0.66215	0.882438
N900_RS04750	TRAP transporter large permease CDS	0.576462	0.175686	0.625799	0.232848	0.747227	0.253615	0.63751	0.190247	0.338042	0.103274	0.351945	0.390715	0.487541	0.92795
N900_RS04755	sigma-54-dependent Fis family transcriptional regulator CDS	0.346128	-0.256928	0.361292	-0.312661	0.343007	-0.252424	0.289743	-0.238306	0.660212	0.575435	0.443833	0.544695	0.552476	0.0861194
N900_RS04760	sensor histidine kinase CDS	0.765074	0.155601	0.500842	0.0147065	0.825229	0.064902	0.142849	0.155313	0.168038	-0.778821	0.337396	0.505352	0.51224	0.0643935
N900_RS04765	hypothetical protein CDS	0.485957	-0.0367236	0.149445	-0.834242	0.240857	-0.757553	0.435449	-2.80621	0.4432	-0.443284	0.0975958	-2.34358	0.219721	-2.39644
N900_RS04770	trigger factor CDS	0.0100385	-1.26285	0.00210836	-2.27173	0.0681057	-0.776919	0.281894	-0.188236	0.0162261	-1.2649	0.0441415	-2.36454	0.156374	-1.26259
N900_RS04775	clpP CDS	0.0138953	-2.60768	0.0696297	-2.59269	0.0232026	-2.74691	0.218565	-5.76279	0.168501	-4.75519	0.159288	-6.47879	0.129716	-5.13991
N900_RS04780	ATP-dependent protease ATP-binding subunit ClpX CDS	0.622337	1.23508	0.678664	0.132206	0.167117	-0.67009	0.507543	-1.99886	0.52176	-0.0175201	0.477057	0.379446	0.59116	-1.23545
N900_RS04785	endopeptidase La CDS	0.0144027	-0.813048	0.198364	-0.2567	0.25704	-0.497547	0.0190478	-0.121974	0.0167676	-0.937586	0.0203583	-1.73786	0.0295092	-1.60521
N900_RS04790	DNA-binding protein HU-beta CDS	0.0517557	-1.39896	0.0581492	-1.4382	0.270883	-0.677145	0.461533	-1.88735	0.0681493	-2.05934	0.0939805	-3.26266	0.146942	-1.87149
N900_RS04795	ppiD CDS	0.382616	-0.231868	0.105517	-0.383102	0.609745	-0.0618183	0.0526454	-1.72149	0.00506337	-1.16808	0.149118	-0.703807	0.00356149	-1.05565
N900_RS04800	ComEA family DNA-binding protein CDS	0.908362	-0.0227168	0.596557	-0.208327	0.566893	-0.302065	0.571114	-0.361428	0.186548	-1.06459	0.601435	0.505595	0.570652	-0.329024
N900_RS04805	(d)CMP kinase CDS	0.864004	-0.478396	0.918551	0.267135	0.665584	-1.31395	0.592086	Inf	0.563253	-4.75519	0.561558	-5.47879	0.749883	-1.43708
N900_RS04810	rpsA CDS	0.877575	0.714249	0.478264	-2.43101	0.450712	-2.0335	0.617075	Inf	0.617075	-4.75519	0.57401	Inf	0.596942	Inf
N900_RS04815	ihfB CDS	0.214107	-0.101327	0.399433	-0.675149	0.350958	-0.287474	0.278816	Inf	0.54874	-6.24634	0.592879	-0.0496665	0.512123	-2.95166
N900_RS04820	LapA family protein CDS	NA	NA	NA	NA	NA	NA	NA	NA	NA	NA	NA	NA	NA	NA
N900_RS04825	lapB CDS	0.985621	1.23781	0.656291	1.74518	0.460402	-4.0335	0.617075	Inf	0.743979	Inf	0.68776	Inf	0.402288	-3.02205
N900_RS04830	pyrF CDS	0.00139461	-2.02859	0.0051073	-2.10726	0.0502953	-1.42942	0.396473	-2.60458	0.522523	-0.613623	0.0306301	-4.40016	0.0587216	-3.3805
N900_RS04835	tRNA isopentenyl-2-thiomethyl-A-37 hydroxylase MiaE CDS	0.865386	-0.0515454	0.739339	-0.0832188	0.52689	-0.111434	0.284941	-1.03733	0.487302	0.431465	0.548583	-0.264777	0.525443	-0.195297
N900_RS04840	hypothetical protein CDS	0.000193619	2.31454	1.25e-06	3.21482	6.08e-05	2.72544	4.7e-06	3.51161	8.12e-05	2.64159	6.49e-06	3.25628	0.0124759	2.05839
N900_RS04845	cysB CDS	0.415049	0.299211	0.411425	Inf	0.18652	0.00798149	0.617075	Inf	0.576737	-1.11706	0.534981	-4.72209	0.234244	Inf
N900_RS04850	methyltransferase CDS	0.817651	-0.00342146	0.670033	0.453757	0.753526	-0.0448059	0.200435	-0.91715	0.336586	-0.494903	0.459881	-0.520124	0.587654	0.079821
N900_RS04855	ald CDS	0.238989	0.381952	0.62516	0.201671	0.544329	0.147385	0.602261	0.600398	0.611279	0.339339	0.636144	0.759382	0.6606	0.398032
N900_RS04860	lrp CDS	0.861013	1.03618	0.635512	Inf	1	-3.0335	0.990391	-6.76279	1	Inf	0.976151	Inf	1	Inf
N900_RS04865	DNA translocase FtsK CDS	0.640345	-0.115826	0.728584	-0.47721	0.774634	0.377215	0.327612	-1.48429	0.641372	0.660552	0.709073	0.538436	0.619347	-1.88454
N900_RS04870	dsbB CDS	2.52e-05	-2.33512	0.00137035	-0.782555	2.23e-05	-1.91634	0.00172565	-6.97614	2.25e-05	-4.45493	0.000383706	-4.38329	6.75e-05	-2.20153
N900_RS04875	nhaB CDS	0.893495	0.155736	0.615808	-0.223275	0.582681	0.229392	0.543962	0.109998	0.378122	0.112566	0.312909	-0.194695	0.456082	-0.121917
N900_RS04880	fadR CDS	0.658999	0.714249	1	Inf	0.337363	1.59294	0.990391	Inf	1	Inf	0.976151	Inf	1	Inf
N900_RS04885	DUF1887 family protein CDS	0.529292	-0.160624	0.488755	0.150942	0.219738	-0.436118	0.123827	0.0114102	0.136187	0.138915	0.534545	-0.221715	0.133492	0.482908
N900_RS04890	methyl-accepting chemotaxis protein CDS	0.471875	-0.0974407	0.180536	-0.307806	0.850894	-0.0752667	0.407007	-0.357312	0.616096	0.0799811	0.261934	-0.318736	0.369514	0.181631
N900_RS04895	hinT CDS	0.82842	0.0361769	0.270209	-0.892521	0.813269	0.181464	0.484715	-1.2063	0.227156	-0.904511	0.406726	0.365371	0.591725	0.467056
N900_RS04900	hypothetical protein CDS	0.894818	0.0596565	0.375187	-0.0755825	0.758003	-0.0503466	0.055902	-0.717676	0.296256	0.127567	0.636275	0.128679	0.0684995	0.342167
N900_RS04905	DUF1425 domain-containing protein CDS	0.1218	0.506938	0.138374	0.6167	0.222515	0.462765	0.342214	0.427659	0.237512	-0.409837	0.532876	-0.631489	0.289287	0.153877
N900_RS04910	lpoB CDS	0.187621	-0.575753	0.134555	-0.0822624	0.368248	-0.30602	0.424468	-1.43698	0.510321	-0.498146	0.172183	-1.40016	0.0400175	-2.19133
N900_RS04915	phosphotransferase CDS	0.822087	0.136041	0.79863	-0.0586867	0.626612	0.147198	0.553701	0.778749	0.679552	0.197358	0.597879	0.215585	0.398384	1.26593
N900_RS04920	alpha/beta hydrolase CDS	0.817629	0.0495697	0.321558	-0.301989	0.807165	0.069513	0.298986	-0.210362	0.414878	0.0402563	0.44846	-0.0333814	0.268476	-0.600583
N900_RS04925	NAD(P)/FAD-dependent oxidoreductase CDS	0.0669995	-0.537688	0.398262	-0.103356	0.0312425	-0.675385	0.309685	-0.652408	0.308037	-0.374214	0.551149	-0.45184	0.574138	0.238481
N900_RS04930	GNAT family N-acetyltransferase CDS	0.857171	-0.125515	0.747899	0.122745	0.763955	0.224473	0.115093	-0.680104	0.171831	-0.573913	0.244517	-0.90009	0.322534	-1.02862
N900_RS04935	hemolysin CDS	0.593143	0.107898	0.722128	0.0553935	0.827149	0.0512829	0.0366623	-1.11284	0.0892202	-0.131533	0.0754776	-0.569445	0.0553892	-0.0875197
N900_RS04940	hypothetical protein CDS	0.362306	-1.60768	0.608118	0.707708	0.522831	0.00798149	0.534639	-4.80621	0.621449	-3.33945	0.58361	-4.72209	0.324671	Inf
N900_RS04945	transcription-repair coupling factor CDS	0.224379	-0.133197	0.1812	-0.1788	0.149038	-0.274527	0.00510075	-1.16133	0.00424824	-0.868107	0.00415524	-1.04306	0.0208166	-0.0748687
N900_RS04950	PilZ domain-containing protein CDS	3.06e-05	-4.42623	0.000216277	-4.19988	5.18e-05	-4.8716	0.0401303	-7.30871	0.00105924	-8.78239	0.00314392	-9.52945	0.00572887	-6.60701
N900_RS04955	lolC CDS	NA	NA	NA	NA	NA	NA	NA	NA	NA	NA	NA	NA	NA	NA
N900_RS04960	lolD CDS	NA	NA	NA	NA	NA	NA	NA	NA	NA	NA	NA	NA	NA	NA
N900_RS04965	lolE CDS	0.720904	0.661781	0.669463	0.736621	0.736858	0.177906	0.541938	-2.4139	0.841866	2.39752	0.496321	1.48736	0.790734	-0.0310917
N900_RS04970	DUF2062 domain-containing protein CDS	0.525018	-0.26469	0.501704	-0.424742	0.216435	-0.955493	0.303311	-6.02861	0.451271	-1.18745	0.490452	-0.432585	0.238534	-3.24444
N900_RS04975	DNA internalization-related competence protein ComEC/Rec2 CDS	0.747996	-0.0517512	0.732698	-0.0237412	0.583585	0.128906	0.373665	0.421537	0.419588	0.273127	0.0547773	-0.275836	0.247526	-0.0348773
N900_RS04980	msbA CDS	NA	NA	NA	NA	1	Inf	NA	NA	NA	NA	NA	NA	NA	NA
N900_RS04985	lpxK CDS	0.912866	0.521604	0.788852	-0.0483665	0.80386	0.914872	0.607502	Inf	0.391002	-4.75519	0.718601	Inf	0.843858	3.43081
N900_RS04990	Trm112 family protein CDS	0.030353	-5.10123	0.0831151	-4.01597	0.206601	-2.38434	0.380258	Inf	0.573947	-4.92441	0.352842	-6.47879	0.271725	Inf
N900_RS04995	kdsB CDS	1	-2.91802	1	-0.867794	1	-1.16194	0.990391	-4.22125	1	0.323517	0.976151	-5.72209	1	-4.75901
N900_RS05000	SpoVR family protein CDS	0.506577	-0.132128	0.0760928	0.073139	0.107944	-0.189132	0.0227549	-1.22699	0.301256	-0.217679	0.00860029	-0.927676	0.269314	-0.335075
N900_RS05005	YeaH/YhbH family protein CDS	0.714412	0.111739	0.556976	-0.265647	0.707552	-0.19215	0.555361	-0.473505	0.435002	-0.643804	0.659324	0.082229	0.241533	-0.945863
N900_RS05010	PrkA family serine protein kinase CDS	0.450101	-0.0641672	0.584184	-0.16578	0.399626	-0.0100013	0.52383	0.0863578	0.421182	0.295855	0.105767	-0.88079	0.260406	-0.305554
N900_RS05015	YfbU family protein CDS	0.386912	-0.415442	0.397734	-0.0724185	0.763944	0.506787	0.429265	-1.03011	0.623522	-0.508048	0.572421	1.5856	0.381552	0.716721
N900_RS05020	membrane protein CDS	0.737861	-0.242621	0.839931	-0.0411572	0.522577	-0.164927	0.0835585	-2.18172	0.36285	-0.0792124	0.160991	-0.465081	0.469008	0.0420198
N900_RS05025	pflA CDS	0.067998	-0.653483	0.0259763	-0.78825	0.0693597	-0.847942	0.296866	-0.844281	0.0285717	-0.595287	0.052493	-2.50577	0.0231612	-1.26076
N900_RS05030	methyl-accepting chemotaxis protein CDS	0.839856	0.0437349	0.527744	-0.0111271	0.321997	-0.0127175	0.337055	-0.396337	0.601345	0.697641	0.577079	0.328534	0.248271	-0.269974
N900_RS05035	lipid A deacylase LpxR family protein CDS	0.899404	0.11662	0.345435	-0.326463	0.775035	0.192191	0.5112	0.145615	0.6626	0.255324	0.258268	-0.218669	0.334066	-0.366097
N900_RS05040	pflB CDS	0.00123957	-0.798806	4.18e-05	-1.04735	0.00477104	-0.633762	0.00795626	-0.390968	0.00169093	-0.773869	0.0036982	-0.517147	0.00387252	-0.313174
N900_RS05045	DUF3360 domain-containing protein CDS	0.8078	-0.0511562	0.595144	-0.0738128	0.843247	-0.12448	0.123777	-0.233647	0.561144	0.132117	0.499814	0.265076	0.78242	0.761822
N900_RS05050	ABC transporter ATP-binding protein CDS	0.779091	0.0849946	0.728052	0.101525	0.739334	-0.0464232	0.661621	0.589031	0.554443	-0.0355483	0.270491	0.392389	0.717302	0.607923
N900_RS05055	ABC transporter substrate-binding protein CDS	0.81264	-0.226338	0.72562	-0.157047	0.836069	-0.115649	0.149525	-1.26759	0.0271776	-1.34594	0.0701504	-0.363337	0.0811001	-0.594399
N900_RS05060	ABC transporter permease CDS	0.80372	-0.155047	0.475177	-0.161397	0.813681	-0.00813391	0.193897	-0.724663	0.234321	-0.388013	0.0804178	0.172339	0.262054	0.164581
N900_RS05065	ABC transporter permease CDS	0.886731	0.0180616	0.406825	-0.381238	0.84211	0.0519259	0.431572	-1.26144	0.361302	0.0093108	0.704303	0.577192	0.409569	0.344543
N900_RS05070	xthA CDS	0.875895	-0.137978	0.589319	-0.389222	0.676959	-0.357237	0.0236002	-3.16068	0.53784	-0.0174675	0.234675	-1.36047	0.256517	-0.0379675
N900_RS05075	methyl-accepting chemotaxis protein CDS	0.758932	-0.127459	0.736193	0.204263	0.230914	-0.157857	0.13447	-0.749712	0.229403	-0.28133	0.0677778	-0.149331	0.105239	-0.576301
N900_RS05080	DUF2496 domain-containing protein CDS	0.780493	0.625563	0.469512	-0.733256	0.858993	0.947818	0.361193	2.21896	0.702613	-0.272725	0.553074	-0.177306	0.644662	-0.0489805
N900_RS05085	prepilin peptidase CDS	0.661216	-0.0856758	0.380835	-0.0901641	0.542574	0.238597	0.280871	-0.499265	0.444539	0.193843	0.653574	1.07354	0.514758	1.08172
N900_RS05090	TSUP family transporter CDS	0.862834	-0.338217	0.545929	-0.37621	0.507039	-0.334582	0.426462	-0.0768422	0.0574555	-1.98118	0.298455	-0.112211	0.207422	-0.655242
N900_RS05095	dinG CDS	0.758215	0.141869	0.649037	-0.0835774	0.408979	0.139956	0.379538	0.131502	0.117032	-0.229223	0.588048	0.168339	0.706745	-0.120365
N900_RS05100	ompT CDS	0.560113	0.202767	0.186484	-0.303619	0.306309	0.212141	0.228659	-0.0980827	0.588531	0.376047	0.407733	-0.136421	0.693269	0.48084
N900_RS05105	DUF2057 domain-containing protein CDS	0.295336	0.486128	0.756813	0.137461	0.358902	0.707452	0.581637	-0.347666	0.609181	-0.350727	0.438216	-0.0297491	0.632189	-0.149162
N900_RS05110	YchJ family protein CDS	0.820565	-0.321103	0.508063	-0.316915	0.87255	0.57405	0.200935	-2.41393	0.507031	-0.427302	0.363151	-1.88536	0.0887738	-2.01267
N900_RS05115	EAL domain-containing protein CDS	0.673277	0.111978	0.644668	0.0862401	0.801417	0.266526	0.317547	-0.486395	0.585433	0.464736	0.11109	-0.875172	0.376979	-0.561187
N900_RS05120	lpxH CDS	0.797984	0.532454	0.748423	0.477311	0.696725	-0.274575	0.319401	Inf	0.0688917	1.49666	0.330184	-5.47879	0.558584	Inf
N900_RS05125	peptidyl-prolyl cis-trans isomerase CDS	0.691957	0.164722	0.511647	-0.527028	0.829892	0.283783	0.572796	-0.54657	0.231583	-0.562231	0.509048	-0.842122	0.380346	-0.217662
N900_RS05130	cysS CDS	0.69027	0.578846	0.790437	0.295313	0.813193	-0.208101	0.790289	-0.131533	0.729161	-0.752334	0.60945	1.96523	0.576197	0.887454
N900_RS05135	ruvC CDS	0.23854	-0.735168	0.113324	-0.676312	0.239	-0.537609	0.0698488	-3.67585	0.0727682	0.717877	0.0630504	-4.93664	0.0668604	-3.64393
N900_RS05140	ruvA CDS	0.743596	0.076774	0.255717	-0.997469	0.734811	-0.428558	0.319161	Inf	0.117388	-5.31712	0.370044	-2.91427	0.0378131	-8.13991
N900_RS05145	ruvB CDS	0.0485098	-0.919242	0.0201436	-1.57062	0.122241	-0.546292	0.0468394	-8.34775	0.069208	-3.41023	0.207996	-5.29278	0.051492	-4.322
N900_RS05150	cydA CDS	0.225844	-2.7793	0.326574	-2.43101	0.478119	-1.37411	0.48173	Inf	0.474685	-5.75519	0.429817	Inf	0.45393	Inf
N900_RS05155	cydB CDS	0.890749	0.362529	0.803811	-1.69261	0.739893	-1.78915	0.677437	Inf	0.603745	Inf	0.461447	Inf	0.584974	-5.13991
N900_RS05160	cydX CDS	0.941307	-0.226538	0.91115	-0.393054	0.817963	-0.46722	0.564824	3.4169	0.976409	1.9117	0.663897	-2.61471	0.613589	-0.434474
N900_RS05165	ybgE CDS	0.885332	0.0714797	0.755045	0.124251	0.850701	0.158763	0.400819	-0.248347	0.644492	0.233372	0.207118	-0.044133	0.761574	0.325973
N900_RS05170	ybgC CDS	0.21875	-0.616098	0.279133	-0.535986	0.07652	-0.77077	0.084328	-1.97953	0.0593834	-0.669146	0.0408361	-1.99413	0.0792206	-1.08099
N900_RS05175	tolQ CDS	1	-1.7793	1	-2.43101	1	Inf	0.990391	Inf	1	Inf	0.976151	Inf	1	Inf
N900_RS05180	ExbD/TolR family protein CDS	1	1.237	0.733019	0.699703	0.442401	0.862929	0.552274	Inf	0.708373	-2.73216	0.713644	Inf	0.51224	-1.322
N900_RS05185	tolA CDS	NA	NA	NA	NA	NA	NA	NA	NA	1	Inf	NA	NA	NA	NA
N900_RS05190	tolB CDS	0.382871	-3.05251	0.65735	-0.370686	0.248638	-3.61846	0.539927	Inf	0.563522	Inf	0.475715	-5.47879	0.445036	-5.13991
N900_RS05195	pal CDS	0.431067	-2.63747	0.582419	-2.86254	0.518632	-2.5965	0.535184	Inf	0.746342	-3.73216	0.533464	Inf	0.465746	-6.72487
N900_RS05200	ybgF CDS	4.54e-05	-1.43175	0.000141424	-2.05017	0.000267857	-1.62967	0.00675983	-4.7945	0.00196687	-2.68153	0.00470761	-2.87775	0.000311764	-4.59209
N900_RS05205	nadA CDS	0.881708	0.0625397	0.681962	0.0277003	0.853204	0.063626	0.216137	1.78561	0.686986	-0.0883	0.282069	0.453033	0.429441	-0.328023
N900_RS05210	YecA family protein CDS	0.897698	0.36105	0.254826	-0.17324	0.676546	0.203239	0.398251	-1.60797	0.277008	-0.834036	0.581116	-0.864284	0.124158	-0.763268
N900_RS05215	response regulator CDS	0.332662	0.358234	0.177884	0.456279	0.0649199	0.636424	0.37248	-0.106701	0.602226	0.285955	0.394376	-0.132467	0.206066	-0.255431
N900_RS05220	L-alanine exporter AlaE CDS	0.461715	-0.192289	0.645174	0.277012	0.675364	0.13468	0.443259	-1.11199	0.0899632	-1.86426	0.17434	-0.79655	0.186145	-0.886302
N900_RS05225	manA CDS	0.689266	0.0278208	0.741358	0.131195	0.877475	-0.119402	0.633221	-0.10611	0.525954	-0.395692	0.630222	0.667896	0.574743	0.0762433
N900_RS05230	PTS fructose transporter subunit IIC CDS	0.0299671	-0.593077	0.0799815	-0.32338	0.0313161	-0.451453	0.279133	-0.205533	0.015262	-0.541767	0.098621	0.0967833	0.0449361	-0.616021
N900_RS05235	helix-turn-helix transcriptional regulator CDS	0.765051	0.184873	0.812753	0.229886	0.401427	-0.139905	0.445338	-0.50475	0.417949	-0.126534	0.424815	-0.213613	0.48598	-0.142535
N900_RS05240	PTS fructose transporter subunit IIA CDS	0.00523738	-1.03226	0.117645	-0.276491	0.00023188	-1.90043	0.0300713	-1.92174	0.0254671	-1.53951	0.0967667	-1.30277	0.000266883	-3.77266
N900_RS05245	PTS fructose transporter subunit IIB CDS	0.944709	0.00766655	0.780919	0.169234	0.919632	-0.322116	0.708679	0.447003	0.828125	0.177937	0.610708	-0.0246058	0.448338	-1.07602
N900_RS05250	PTS fructose transporter subunit IIA CDS	0.401415	-0.161095	0.809329	0.18153	0.620886	0.00622582	0.462378	0.563854	0.25147	-0.152985	0.193746	0.415036	0.258587	0.803353
N900_RS05255	PTS fructose transporter subunit IIC CDS	0.883703	0.0988291	0.703908	-0.00196367	0.730034	0.1696	0.524748	-0.180442	0.170096	-0.0482518	0.613795	-0.179325	0.0370458	-0.46979
N900_RS05260	PTS fructose transporter subunit IIA CDS	0.761053	0.360273	0.67748	-0.473974	0.0851807	0.826511	0.507962	0.265357	0.247897	2.01604	0.50845	-1.29278	0.20553	0.727245
N900_RS05265	aldehyde dehydrogenase CDS	0.580239	-0.225516	0.810256	-0.282368	0.815423	-0.0962575	0.0826003	-0.87947	0.295501	-0.266707	0.55601	0.0717889	0.139277	-0.141061
N900_RS05270	sigma-54-dependent Fis family transcriptional regulator CDS	0.802141	0.0808784	0.334567	-0.182105	0.807996	0.132242	0.213168	-0.241011	0.0252711	-0.53714	0.0704367	-0.646045	0.0191447	0.192755
N900_RS05275	DNA-binding protein VF530 CDS	0.313897	1.05346	0.164707	0.988753	0.426479	0.251724	0.386315	-0.675853	0.168856	-0.585315	0.414986	1.78189	0.636708	0.272948
N900_RS05280	SDR family oxidoreductase CDS	0.688851	-0.105474	0.641782	-0.00875981	0.847915	0.0357652	0.10228	-1.25415	0.653397	0.212702	0.0898264	-1.08843	0.736097	0.0360486
N900_RS05285	DASH family cryptochrome CDS	0.241913	-0.197035	0.236934	0.0216315	0.108622	-0.457366	0.17208	0.177976	0.0105441	-1.42403	0.375328	0.242188	0.0673135	-0.453328
N900_RS05290	thiol-disulfide oxidoreductase DCC family protein CDS	0.843593	0.238042	0.766804	0.228531	0.792675	-0.142237	0.0403589	-1.47364	0.249126	-0.30254	0.508619	0.0151474	0.0458434	0.0203932
N900_RS05295	NYN domain-containing protein CDS	0.886063	0.00334427	0.401834	0.202114	0.741921	0.204975	0.417758	0.839321	0.435664	0.0823704	0.465061	0.787387	0.615523	0.0720789
N900_RS05300	DUF2986 domain-containing protein CDS	0.815633	0.218518	0.707078	1.16154	0.80174	0.713352	0.479743	-0.365998	0.722691	-0.272725	0.70279	0.63953	0.811707	1.4405
N900_RS05305	AlpA family transcriptional regulator CDS	0.908269	0.154587	0.773685	-0.209673	0.746218	0.0602922	0.260768	-1.11559	0.651984	-0.434476	0.770503	0.089192	0.751392	0.0640595
N900_RS05310	hypothetical protein CDS	0.102725	0.570724	0.494668	0.307386	0.0623912	1.10067	0.300325	-0.426661	0.423231	0.426273	0.135418	0.605839	0.472992	-0.906961
N900_RS05315	GTPase family protein CDS	0.722009	-0.0111845	0.740057	-0.0511878	0.630545	-0.170869	0.146821	-1.53679	0.123674	-0.9746	0.153318	-0.659637	0.54915	0.391911
N900_RS05320	DUF2787 domain-containing protein CDS	0.694906	0.0617208	0.674213	0.255671	0.84573	0.203692	0.170816	-1.39901	0.665325	0.526578	0.653561	0.0677814	0.279223	0.0847096
N900_RS05330	hypothetical protein CDS	NA	NA	NA	NA	NA	NA	NA	NA	NA	NA	NA	NA	NA	NA
N900_RS05335	hypothetical protein CDS	0.410982	-1.7793	0.512589	-3.43101	0.444401	Inf	0.560334	Inf	0.583983	Inf	0.555442	Inf	0.578643	Inf
N900_RS05340	helix-turn-helix domain-containing protein CDS	0.742924	-0.00811485	0.736449	0.442035	0.752721	0.196205	0.530227	-1.64611	0.292439	-1.31712	0.53486	-0.044856	0.50815	-0.785946
N900_RS05345	hypothetical protein CDS	0.886584	0.0496959	0.790146	0.0681983	0.572741	0.122213	0.131043	-3.47855	0.541097	-0.646668	0.161911	-1.27157	0.387793	0.204288
N900_RS05350	DDE-type integrase/transposase/recombinase CDS	0.878022	0.136969	0.828458	0.0707269	0.473588	0.0677935	0.0678019	0.663007	0.00640508	-1.05359	0.200368	-0.309069	0.0735692	0.271842
N900_RS05355	AAA family ATPase CDS	0.893933	0.0762826	0.81464	0.23422	0.808972	0.331016	0.653177	0.184262	0.712843	0.199187	0.32497	0.081974	0.144006	-0.117858
N900_RS05360	hypothetical protein CDS	0.720923	0.0889189	0.756788	-0.121262	0.833987	0.159322	0.62879	0.670316	0.497958	-0.199661	0.579172	0.831244	0.461128	-0.613462
N900_RS05365	hypothetical protein CDS	0.660311	0.211472	0.898475	0.024543	0.542677	0.379534	0.562318	-0.605464	0.195862	-1.89262	0.464108	0.314205	0.502427	0.0543769
N900_RS05370	middle operon regulator CDS	0.604588	0.122417	0.872654	0.478754	0.735889	0.121639	0.676465	0.30704	0.773305	0.535879	0.419905	-0.174139	0.504648	-0.0425756
N900_RS05375	transcriptional regulator CDS	0.452883	0.150705	0.554434	0.57449	0.390197	0.364475	0.418834	-0.821193	0.575676	0.569594	0.424082	-0.884319	0.61506	0.167967
N900_RS05380	hypothetical protein CDS	0.687871	-0.151214	0.725128	-0.027728	0.849923	0.335634	0.14931	-1.09591	0.190932	0.600419	0.581239	0.670691	0.0210504	-1.40773
N900_RS05385	hypothetical protein CDS	0.852643	0.128637	0.884069	0.311158	0.714809	0.185023	0.704905	1.48799	0.265016	-0.328434	0.285119	0.164773	0.590132	-0.063636
N900_RS05390	hypothetical protein CDS	0.640604	0.0860519	0.578576	0.110286	0.862805	0.164805	0.0781238	-2.1468	0.22199	-0.649694	0.439563	0.180469	0.143912	-0.0302328
N900_RS05395	tape measure protein CDS	0.880025	0.0659444	0.695514	0.232699	0.750048	0.123142	0.591778	0.165258	0.516668	0.271545	0.498657	0.360485	0.741429	0.678001
N900_RS05405	IS3-like element ISVch4 family transposase CDS	0.57977	0.0832927	0.589797	0.0355813	0.54091	0.0103694	0.289759	-0.295032	0.429622	-0.153603	0.177814	-0.45078	0.356273	-0.156534
N900_RS05410	hypothetical protein CDS	0.867283	0.183558	0.749903	0.0349265	0.651696	0.164219	0.463131	-1.0584	0.51959	-0.305891	0.442567	-0.0474511	0.201061	-1.0159
N900_RS05415	radC CDS	0.678459	0.114715	0.817078	0.446074	0.773188	0.0278219	0.338238	-0.856526	0.425434	0.140196	0.0590418	0.214176	0.0931698	-0.400224
N900_RS05420	AlpA family transcriptional regulator CDS	0.588581	-0.637471	0.695549	-0.896147	0.713934	-0.408876	0.416307	0.429182	0.558568	-0.562231	0.514916	-0.471754	0.564701	-0.659034
N900_RS05425	sialidase CDS	0.812804	0.108902	0.671574	0.186869	0.711143	0.00206279	0.0202354	-0.781948	0.25236	-0.0170832	0.0339864	-0.54795	0.0533791	0.16025
N900_RS05430	nagA CDS	0.790381	-0.140882	0.264823	-0.286622	0.699197	0.165095	0.0728627	-0.896243	0.0516521	-1.10923	0.656113	0.434326	0.0778119	-0.827549
N900_RS05435	N-acetylmannosamine kinase CDS	0.369122	-0.313062	0.169719	-0.528444	0.490403	-0.379199	0.169421	-0.669427	0.0827714	-0.64792	0.0581887	-1.72847	0.144409	-0.470818
N900_RS05440	N-acetylmannosamine-6-phosphate 2-epimerase CDS	1	-1.7793	1	Inf	1	-2.0335	0.990391	Inf	1	Inf	0.629107	Inf	1	Inf
N900_RS05445	hypothetical protein CDS	0.629235	-0.052509	0.594409	-2.69261	0.519882	Inf	0.504985	-5.76279	0.504985	Inf	0.470507	Inf	0.504985	Inf
N900_RS05450	DctP family TRAP transporter solute-binding subunit CDS	0.11431	-0.04275	0.171991	-0.111821	0.221117	-0.312438	0.0533069	-0.270239	0.128698	-0.720379	0.0586871	-1.08874	0.162711	-0.590387
N900_RS05455	TRAP transporter small permease CDS	0.313738	-0.546869	0.0943721	-0.664869	0.20711	-0.64619	0.377802	-1.42045	0.673367	0.0918134	0.490995	-0.425486	0.140759	0.68699
N900_RS05460	TRAP transporter large permease CDS	0.191025	-0.378958	0.0141203	-0.649052	0.210887	-0.311398	0.0524482	-0.770888	0.0713696	-0.951937	0.153547	-0.506943	0.0912432	-0.894317
N900_RS05465	N-acetylneuraminate lyase CDS	9.97e-06	-1.65684	5.5e-05	-1.60795	0.000172904	-1.46499	0.134969	-0.629033	0.382737	0.181204	0.0499365	-1.35656	0.027276	-0.895146
N900_RS05470	MurR/RpiR family transcriptional regulator CDS	3.37e-05	-1.89723	0.104842	-0.725036	0.00132062	-1.07455	0.587211	-0.0205016	0.226956	-2.79356	0.395149	-2.48543	0.2199	-1.44753
N900_RS05475	N-acetylneuraminate epimerase CDS	0.577412	-0.165104	0.421022	-0.169579	0.228358	-0.136582	0.11934	0.109697	0.0201217	-1.20669	0.117932	-1.11806	0.146121	-0.47954
N900_RS05480	YjhT family mutarotase CDS	0.114781	-0.43517	0.0853438	-0.44257	0.429692	-0.126859	0.454888	-1.26759	0.543955	-1.0405	0.586737	0.709619	0.537833	-0.0740714
N900_RS05485	YafY family transcriptional regulator CDS	0.580225	0.187678	0.702808	-0.538949	0.484876	0.087575	0.0501104	-1.60658	0.44935	-0.421369	0.328387	-0.786548	0.261932	-0.657366
N900_RS05490	hypothetical protein CDS	0.667231	0.115636	0.682294	0.112824	0.761516	0.163941	0.00796035	-0.622625	0.0390917	-0.261702	0.0156409	-0.122146	0.00516302	-0.238085
N900_RS05495	hypothetical protein CDS	0.724207	-0.148496	0.79282	-0.221861	0.831884	0.224328	0.420637	-0.279813	0.134502	-0.433716	0.209869	-0.922221	0.26448	0.629489
N900_RS05500	SAM-dependent DNA methyltransferase CDS	0.816489	-0.0285903	0.637079	-0.0118358	0.748083	0.128567	0.0100649	-0.29592	0.0990874	-0.129272	0.169622	0.196042	0.124588	-0.337698
N900_RS05505	restriction endonuclease subunit S CDS	0.87245	0.0459983	0.795208	0.00737261	0.842527	0.123763	0.25313	-0.263386	0.405802	0.246884	0.210285	-0.0829911	0.115866	-0.136888
N900_RS05510	DUF262 domain-containing protein CDS	0.708537	0.091243	0.680743	-0.108745	0.824135	-0.0667799	0.374512	0.242187	0.144299	-0.30257	0.0946321	-0.460383	0.0744156	-0.897077
N900_RS05515	DUF262 domain-containing protein CDS	0.568154	0.125221	0.353764	-0.0818019	0.794572	-0.0552373	0.512899	0.694931	0.357892	0.257055	0.0188789	-0.782531	0.00718292	-0.924587
N900_RS05520	type I restriction endonuclease subunit R CDS	0.285811	0.287272	0.607528	0.15556	0.445885	0.19715	0.0434698	-0.338219	0.47284	0.138734	0.298733	-0.167653	0.0463856	-0.0851466
N900_RS05525	anti-phage defense ZorAB system ZorA CDS	0.543809	-0.0468899	0.549358	-0.0231929	0.513171	-0.0822357	0.396394	-0.574168	0.0782526	-0.158334	0.0782558	-0.518103	0.0460083	-0.441453
N900_RS05530	flagellar motor protein MotB CDS	0.825611	0.0489452	0.38626	-0.260731	0.84024	0.0945079	0.0385574	-0.971258	0.339976	0.429731	0.185804	0.0543536	0.321283	-0.00425865
N900_RS05535	transcriptional regulator CDS	0.86369	0.133726	0.420319	-0.151329	0.515435	0.139373	0.293925	-0.69008	0.589273	0.146306	0.394869	-0.49952	0.270727	-0.0868757
N900_RS05540	helicase CDS	0.467923	0.155605	0.323728	-0.100856	0.821258	0.0950565	0.138755	-0.410031	0.245032	-0.249884	0.0842222	-0.550023	0.141557	0.149873
N900_RS05545	tyrosine-type recombinase/integrase CDS	0.663885	-0.130963	0.566043	-0.0764009	0.814649	-0.0555884	0.16922	-3.35971	0.477993	-0.87843	0.217793	-0.791436	0.548641	-0.236914
N900_RS05550	tyrosine-type recombinase/integrase CDS	0.282927	-0.183458	0.51524	-0.0139909	0.336298	-0.266383	0.013676	-0.214004	0.183302	-0.0441952	0.0265186	-1.0114	0.0850475	0.0315157
N900_RS05560	vexD CDS	0.879866	-0.0567981	0.165042	-0.130849	0.174728	-0.32681	0.00501897	-1.01747	0.0859358	-0.0646526	0.0438395	0.0507767	0.000712695	-0.839646
N900_RS05565	vexC CDS	0.874003	0.0941312	0.545528	0.0393382	0.424917	-0.343076	0.446879	-0.707638	0.150066	-1.16977	0.100578	-0.888298	0.212847	-0.967384
N900_RS05570	membrane integrity-associated transporter subunit PqiC CDS	0.830982	0.154898	0.584671	0.0647938	0.542739	0.432781	0.372909	-0.312778	0.503233	-0.787469	0.420308	-0.342186	0.624666	0.553278
N900_RS05575	pqiB CDS	0.619115	-0.0585888	0.676156	-0.0658485	0.375152	-0.0144882	0.071953	-0.377297	0.16657	0.25994	0.00833144	-0.935184	0.145836	-0.362632
N900_RS05580	paraquat-inducible protein A CDS	0.785461	0.0374462	0.635867	0.157686	0.121017	-0.227696	0.381661	-0.0341648	0.621986	0.959994	0.606227	0.221506	0.370442	0.21766
N900_RS05585	mechanosensitive ion channel CDS	0.705734	0.0613363	0.799317	0.237619	0.602044	0.0387688	0.437584	0.205147	0.0237965	-0.392763	0.150234	-0.786418	0.00920005	-0.622158
N900_RS05590	DUF4056 domain-containing protein CDS	0.404928	0.0218862	0.105526	-0.2617	0.280748	-0.135451	0.0412508	-0.741321	0.148347	0.110363	0.00619433	-0.809904	0.335041	0.0958743
N900_RS05595	BamA/TamA family outer membrane protein CDS	0.881754	0.139033	0.678299	0.0677312	0.611682	0.110751	0.0563598	-1.40507	0.177514	0.97332	0.249729	-0.0701362	0.381092	0.960255
N900_RS05600	hypothetical protein CDS	0.884469	-0.0246112	0.778165	0.00890401	0.518063	-0.18991	0.372848	-0.1546	0.313551	-0.168637	0.41286	-0.403968	0.163768	-1.16557
N900_RS05605	hypothetical protein CDS	0.575611	-0.540531	0.813045	-0.357302	0.404831	0.024775	0.672976	0.172286	0.549492	-0.731145	0.60018	0.645681	0.651562	-0.176193
N900_RS05610	TetR/AcrR family transcriptional regulator CDS	0.631879	-0.130054	0.454418	0.0167085	0.811021	-0.18635	0.202574	-1.57474	0.161521	-0.627715	0.158652	-1.73341	0.159135	-0.687712
N900_RS05615	NAD-dependent succinate-semialdehyde dehydrogenase CDS	0.848824	-0.0915411	0.802511	0.16791	0.392209	-0.264916	0.536376	0.63577	0.142538	-0.239801	0.164269	-1.12429	0.310473	0.407579
N900_RS05620	DUF1496 domain-containing protein CDS	0.455653	0.223984	0.802513	0.291205	0.780699	0.197899	0.51208	-0.352157	0.369478	-0.720462	0.289493	-0.291057	0.774958	1.11948
N900_RS05625	1-aminocyclopropane-1-carboxylate deaminase/D-cysteine desulfhydrase CDS	0.474096	-0.190421	0.467546	-0.113283	0.418779	-0.131864	0.196811	-0.619318	0.236764	-0.702452	0.115799	-0.44578	0.623068	-0.12798
N900_RS05630	TetR/AcrR family transcriptional regulator CDS	0.673872	0.390114	0.320842	-0.162785	0.8205	0.0655576	0.102445	-1.66967	0.477477	1.14753	0.63639	0.503365	0.221626	-0.425892
N900_RS05635	acyl-CoA dehydrogenase CDS	0.897514	0.105667	0.717418	-0.153777	0.909852	-0.0495468	0.418212	0.40744	0.152238	0.0459751	0.678569	0.520464	0.0436965	0.044165
N900_RS05640	trans-2-enoyl-CoA reductase family protein CDS	0.644917	1.39562	1	Inf	1	1.48135	0.990391	-4.2926	1	Inf	0.976151	Inf	0.373756	Inf
N900_RS05645	infA CDS	1	Inf	NA	NA	NA	NA	NA	NA	NA	NA	NA	NA	NA	NA
N900_RS05650	arginyltransferase CDS	0.427906	0.039371	0.445156	-0.347796	0.145329	-0.377444	0.0473429	-1.24013	0.188396	1.13079	0.556929	-0.308353	0.0976918	0.332988
N900_RS05655	leucyl/phenylalanyl-tRNA--protein transferase CDS	0.737343	0.12079	0.761989	0.273785	0.701311	0.153475	0.532917	1.17229	0.572153	-0.113653	0.123652	-1.76277	0.441866	0.701331
N900_RS05660	hypothetical protein CDS	0.602663	-0.242939	0.806618	-0.503822	0.423139	-0.568902	0.643465	-0.310747	0.543082	1.04524	0.31651	-2.97076	0.339578	-1.04345
N900_RS05665	aroA CDS	2.04e-07	-2.69184	1.57e-05	-2.0764	3.78e-09	-3.06811	6.56e-05	-8.09995	2.18e-05	-3.75264	7.47e-05	-5.79519	4.64e-07	-5.42951
N900_RS05670	DUF2498 family protein CDS	0.84097	-0.299522	0.676117	-0.150655	0.757422	-0.0191136	0.467005	0.751794	0.354431	-1.02472	0.314851	-3.82118	0.12737	-1.99716
N900_RS05675	type I DNA topoisomerase CDS	0.0411081	-0.54128	0.0310315	-2.03988	0.163127	-1.586	0.171477	-6.76279	0.508025	0.0605283	0.154803	Inf	0.434522	-1.37062
N900_RS05680	glgC CDS	0.842471	0.0411596	0.632899	0.089408	0.740054	-0.0269886	0.0324565	-0.241974	0.15061	-0.147551	0.112887	-0.550042	0.0225617	0.121154
N900_RS05685	glgA CDS	6.33e-09	-4.39966	2.21e-05	-3.01563	1.27e-08	-5.18043	0.0228346	-7.09995	0.352601	-0.161258	0.25341	-2.15133	0.0775169	-0.324523
N900_RS05690	alpha/beta hydrolase CDS	0.712977	0.294387	0.803074	0.528505	0.796422	0.354026	0.337854	-0.544012	0.208008	-0.513793	0.220795	-0.0682178	0.062693	-0.621991
N900_RS05695	DUF2007 domain-containing protein CDS	0.063809	-4.10688	0.14841	-2.91434	0.136904	-2.91096	0.311483	-5.76279	0.47485	Inf	0.222389	-7.06375	0.194621	-7.46183
N900_RS05700	TVP38/TMEM64 family protein CDS	0.373065	-0.181241	0.658449	0.0664339	0.598371	-0.0285344	0.312723	-1.47384	0.356113	-0.144559	0.55576	0.469254	0.123927	-0.252622
N900_RS05705	TfoX/Sxy family DNA transformation protein CDS	0.641019	-0.209447	0.444395	-0.234522	0.108357	-0.578519	0.0999073	-1.39078	0.393023	-0.273659	0.346592	0.698267	0.205994	0.122776
N900_RS05710	purR CDS	0.436926	-0.110825	0.380248	-0.161181	0.138167	-0.317014	0.268648	-1.46663	0.506514	-0.1617	0.473191	-1.7636	0.107794	-0.582123
N900_RS05715	torD CDS	0.736922	0.0901595	0.779123	0.520583	0.522293	-0.166451	0.518264	1.06964	0.665239	0.481466	0.204229	-1.47326	0.465693	1.36372
N900_RS05720	torR CDS	0.675964	0.292853	0.483098	-0.333522	0.593694	0.327999	0.139206	-0.987415	0.269784	0.224309	0.637618	0.747616	0.54839	0.480013
N900_RS05725	elyC CDS	0.0707103	-1.01022	0.0167614	-0.688163	0.00778127	-1.20747	4.45e-05	-3.08449	7.81e-05	-1.75521	0.00316983	-1.53409	0.000104986	-2.52749
N900_RS05730	cmoM CDS	0.841722	0.0125578	0.794415	-0.0956628	0.845505	-0.17761	0.425593	-2.32061	0.690489	-0.188385	0.12881	-1.80768	0.0836167	-2.00805
N900_RS05735	mukF CDS	1.32e-05	-4.39228	0.000496504	-4.77684	0.00333626	-2.66655	0.307939	-6.61453	0.0351967	-4.75519	0.06882	-5.47879	0.0209214	-8.30983
N900_RS05740	mukE CDS	0.0429848	-2.10688	0.0133745	-3.73104	0.0185641	-1.27353	0.079613	-8.08472	0.0678352	-7.13324	0.0539889	-7.80072	0.0218799	-7.13991
N900_RS05745	mukB CDS	2.62e-05	-1.62883	0.000124082	-2.1208	0.00669586	-1.93077	0.320396	-2.87756	0.0075055	-7.92512	0.175369	-5.93269	0.072754	-1.24509
N900_RS05750	Lrp/AsnC family transcriptional regulator CDS	0.565033	0.324357	0.771225	-0.13824	0.853435	0.187208	0.353211	-2.84009	0.535246	-0.168742	0.57612	-0.557653	0.539515	0.87924
N900_RS05755	LysE family translocator CDS	0.581021	0.467669	0.518973	0.140697	0.455786	-0.0858456	0.207474	-3.12268	0.593645	0.294479	0.498536	-0.772821	0.099443	-1.27546
N900_RS05760	YgiQ family radical SAM protein CDS	0.792766	-0.209293	0.787318	-0.123755	0.204194	-0.303951	0.0478757	-0.3259	0.0977415	-0.370743	0.0654577	-0.376162	0.0148771	0.000667991
N900_RS05765	EAL domain-containing protein CDS	0.352756	-0.0600683	0.0775123	-0.0212593	0.577529	-0.0664885	0.312561	-0.202372	0.586543	-0.0518551	0.103289	-0.35626	0.0236603	-0.721146
N900_RS05770	insulinase family protein CDS	0.249198	-0.157535	0.0569373	0.00662808	0.344649	-0.0103504	0.107399	0.180854	0.0572785	-0.0144407	0.134142	0.137289	0.0400453	-0.340369
N900_RS05775	hypothetical protein CDS	0.616345	-0.146123	0.578893	-0.0569485	0.613112	-0.187378	0.160051	-0.91013	0.0638464	-0.76894	0.321973	0.552892	0.216776	-0.0124277
N900_RS05780	DUF4250 domain-containing protein CDS	0.889696	0.31408	0.739322	-0.0881302	0.588274	-0.308962	0.47135	-0.182176	0.10134	-1.12378	0.444893	-0.414367	0.0849062	-1.63741
N900_RS05785	metR CDS	0.872854	0.0435395	0.464243	-0.035638	0.781307	-0.370333	0.598964	0.158611	0.288598	-0.353903	0.245231	1.17779	0.186659	1.42734
N900_RS05790	metE CDS	0.462892	0.249399	0.435941	-0.202641	0.741561	0.0382477	0.0886206	0.194073	0.129286	-0.200857	0.145245	-0.162232	0.330159	0.603367
N900_RS05795	hypothetical protein CDS	0.450959	-0.536129	0.284111	-0.755779	0.715377	0.0575449	0.471665	-1.4446	0.511237	-0.700284	0.488814	0.599989	0.626287	-0.00562249
N900_RS05800	YciI family protein CDS	0.469879	-0.537022	0.149499	-1.71672	0.461139	-0.650244	0.521756	-2.24197	0.249775	-1.6154	0.561521	-0.293351	0.193592	-2.30167
N900_RS05805	yciA CDS	0.673305	-0.534971	0.594355	-0.275589	0.405412	-0.311823	0.140558	0.839624	0.600444	-0.0337077	0.693792	-1.15133	0.621196	1.24169
N900_RS05810	septation protein A CDS	0.463477	0.0169647	0.176598	-0.349276	0.483803	0.0304481	0.24465	-0.320186	0.045682	-0.714575	0.0220295	-1.23064	0.0144222	-0.987072
N900_RS05815	hypothetical protein CDS	0.594493	-0.41698	0.143678	-0.741217	0.273259	-0.404101	0.238814	-0.970672	0.203431	0.851942	0.0344273	-0.582489	0.116532	-0.25543
N900_RS05820	YdcF family protein CDS	0.867665	-0.19401	0.564633	0.136544	0.668371	0.0389017	0.198198	-0.230824	0.144864	-1.10971	0.2673	-0.525728	0.138767	-0.836506
N900_RS05825	NAD(P)H-binding protein CDS	0.683388	0.0286961	0.723898	-0.00834852	0.627766	-0.0372048	0.505575	0.215741	0.311456	0.00909575	0.284563	-0.156149	0.0955404	-0.518465
N900_RS05830	TIGR02647 family protein CDS	0.883392	0.405677	0.860249	0.145157	0.786121	-0.101013	0.176396	-0.946825	0.701201	0.388667	0.221153	-1.5771	0.42066	-0.603983
N900_RS05835	focA CDS	0.603061	-0.223311	0.7838	-0.0751819	0.871736	-0.17445	0.0788691	-0.521016	0.471235	-0.0208039	0.0892449	-0.287394	0.242848	-0.435094
N900_RS05840	hypothetical protein CDS	0.809314	0.0857677	0.677276	-0.921231	0.533227	-0.996695	0.424942	-4.2926	0.406748	2.7555	0.526869	-1.47326	0.282702	-4.24509
N900_RS05845	torE CDS	0.649032	-0.708328	0.748086	-1.77684	0.931607	-0.541015	0.798617	1.43532	0.993191	2.64154	0.61348	-1.8883	0.728818	-0.582123
N900_RS05850	torC CDS	0.630184	-0.0536844	0.661468	-0.280687	0.785684	0.150601	0.535574	-0.778976	0.64746	0.558634	0.252436	-0.414367	0.664532	-0.113844
N900_RS05855	torA CDS	0.402556	-0.0699128	0.294675	-0.0803869	0.17882	-0.132954	0.0141733	-0.96008	0.0116632	-0.00467127	0.0106311	-0.558316	0.00469204	-0.464922
N900_RS05860	alpha-galactosidase CDS	0.471563	-0.203553	0.32945	-0.18828	0.844735	-0.00938431	0.341046	-0.337075	0.477559	-0.0337077	0.196932	-0.798816	0.186172	0.341812
N900_RS05865	hypothetical protein CDS	0.528541	0.239401	0.726235	0.0778822	0.595471	0.00967737	0.600748	-0.582942	0.328418	-0.0888493	0.717308	1.31997	0.411515	-0.571688
N900_RS05870	hypothetical protein CDS	0.724839	-0.192408	0.723737	-0.501981	0.455744	-0.177127	0.63741	-0.47017	0.193841	-1.23171	0.501864	-1.0736	0.204363	-0.910104
N900_RS05875	manganese-dependent inorganic pyrophosphatase CDS	0.763211	-0.266955	0.800902	-0.0634036	0.403286	-0.163143	0.149385	-1.04467	0.292391	0.694739	0.369317	-0.426786	0.422453	-0.616624
N900_RS05880	DUF2750 domain-containing protein CDS	0.587341	-0.256625	0.71914	0.267554	0.717025	0.0615772	0.512079	2.89228	0.226468	-1.63401	0.383716	-1.13341	0.0785454	-1.96498
N900_RS05885	DUF2927 domain-containing protein CDS	0.849363	-0.0229549	0.574218	0.238927	0.375785	1.30591	0.326918	-0.786247	0.418101	1.39256	0.577158	-1.16341	0.125146	-1.79443
N900_RS05890	ATP-binding cassette domain-containing protein CDS	0.725542	-0.482387	0.656662	-0.00425111	0.39663	-0.499539	0.203875	-7.34775	0.584892	-1.37836	0.521494	-0.665905	0.636651	1.73219
N900_RS05895	ATP-binding cassette domain-containing protein CDS	0.929454	0.0630476	0.876922	1.22316	0.804118	-0.688572	0.576868	Inf	0.474685	-4.75519	0.568488	Inf	0.609138	Inf
N900_RS05900	sapC CDS	0.173794	-3.36427	0.622326	-1.77684	0.298707	-2.0335	0.472097	Inf	0.504985	-4.75519	0.464994	Inf	0.406513	Inf
N900_RS05905	ABC transporter permease subunit CDS	0.319505	-2.36991	0.652881	-1.66993	0.379393	-1.9203	0.349265	-7.34775	0.304124	-4.75519	0.711273	-5.47326	0.285421	-7.46183
N900_RS05910	ABC transporter substrate-binding protein CDS	0.173847	-0.115595	0.0331855	-1.2418	0.0929997	-1.39077	0.152592	-2.39952	0.198962	-2.10771	0.528868	-2.19315	0.128246	-2.42795
N900_RS05915	pspF CDS	0.456393	-0.368627	0.384084	-0.34973	0.369552	-0.406056	0.421185	-0.376432	0.492726	1.00162	0.136021	1.06512	0.0735478	-0.613583
N900_RS05920	pspA CDS	0.773704	0.171424	0.731715	-0.0808468	0.652224	-0.46618	0.57168	3.05613	0.405065	-0.80412	0.529094	0.839623	0.663014	1.58418
N900_RS05925	pspB CDS	0.726795	-0.106877	0.660981	-1.33627	0.618889	-0.65502	0.585677	-1.97067	0.641532	-0.378356	0.584121	-5.47326	0.367402	-3.07516
N900_RS05930	pspC CDS	0.836548	0.0566213	0.411598	-0.352343	0.249438	-0.343814	0.307766	-0.841939	0.79351	0.0908887	0.56764	-0.726026	0.10266	-0.0614885
N900_RS05935	efflux RND transporter periplasmic adaptor subunit CDS	0.525532	-0.210625	0.787355	0.0741776	0.236231	-0.31413	0.248858	-0.76245	0.131352	-0.501317	0.118131	-0.424897	0.064084	-0.744823
N900_RS05940	efflux RND transporter periplasmic adaptor subunit CDS	0.907358	0.131832	0.732955	0.295203	0.837397	0.268572	0.315968	-0.339815	0.0675787	-0.983496	0.521111	0.669698	0.562674	0.94929
N900_RS05945	vexK CDS	0.490216	0.0158418	0.542593	-0.0896977	0.822347	-0.0381092	0.153099	-0.84018	0.0560714	0.0341213	0.217242	-0.254725	0.190548	-0.0300755
N900_RS05950	DNA-3-methyladenine glycosylase I CDS	0.412326	-0.261248	0.131358	-0.568441	0.282234	-0.238883	0.0710753	-1.09097	0.207849	-0.0973358	0.162238	0.700667	0.0444803	-0.178257
N900_RS05955	cystathionine beta-lyase CDS	0.85356	-0.0219885	0.252821	0.0629358	0.25259	-0.328153	0.299367	0.251163	0.178786	-1.47696	0.472196	0.497389	0.164996	0.510807
N900_RS05960	cls CDS	0.000117339	1.84885	1.02e-05	2.52665	1.6e-05	1.9913	0.175672	1.23618	0.03238	1.49611	0.015342	1.49541	0.237726	-0.0486912
N900_RS05965	sodium-dependent transporter CDS	0.602822	0.111779	0.623177	-0.11104	0.720097	0.191075	0.0304195	-1.44732	0.215291	-0.0723901	0.229099	0.0994536	0.048652	0.654053
N900_RS05970	TIGR01621 family pseudouridine synthase CDS	0.479467	-0.4257	0.817474	0.428744	0.61431	-0.198218	0.433842	0.454044	0.654641	0.301654	0.176048	-0.724799	0.115297	0.357976
N900_RS05975	CDP-alcohol phosphatidyltransferase family protein CDS	0.70888	0.0160841	0.694305	0.0814455	0.797129	0.40208	0.247303	-0.0446725	0.541043	0.109613	0.320921	-1.71076	0.583466	0.409644
N900_RS05980	ATP-binding cassette domain-containing protein CDS	0.827613	0.529986	0.684593	0.308735	0.508385	0.270681	0.416824	0.221973	0.635576	-0.217891	0.274026	-0.107611	0.310929	-2.09825
N900_RS05985	ABC transporter permease CDS	0.835071	-0.0663347	0.782188	0.31661	0.619598	0.0194425	0.0371326	-0.981812	0.0179516	-1.05558	0.186983	0.280765	0.0435552	0.294197
N900_RS05990	ABC transporter substrate-binding protein CDS	0.58036	-0.149946	0.405129	-0.635748	0.557052	-0.417991	0.349395	-1.09995	0.246971	-0.449217	0.182562	-1.29534	0.130939	-0.597969
N900_RS05995	META domain-containing protein CDS	0.920828	0.415689	0.361879	-0.431705	0.578902	0.0854239	0.54895	1.36357	0.607685	1.88468	0.465523	-0.200242	0.521648	-0.167086
N900_RS06000	DUF1289 domain-containing protein CDS	0.690946	-0.146955	0.568546	-0.367827	0.783474	0.17323	0.407368	-1.97067	0.383836	0.120098	0.627665	0.744524	0.415691	-0.979744
N900_RS06005	hypothetical protein CDS	0.545767	-0.348432	0.101749	-1.2337	0.512479	-0.257267	0.358818	0.0911043	0.659368	-0.208431	0.230171	-1.59284	0.189371	-1.179
N900_RS06010	ABC transporter permease CDS	0.880702	-0.0467564	0.413026	-0.17852	0.816935	0.144551	0.0691072	-0.647096	0.135851	-0.595075	0.51924	-0.178426	0.198573	0.240338
N900_RS06015	ABC transporter ATP-binding protein CDS	0.22631	-0.220165	0.0732042	-0.44179	0.359396	0.192018	0.388868	-0.252186	0.223556	-0.230057	0.289328	0.279783	0.134864	0.123063
N900_RS06020	HlyD family efflux transporter periplasmic adaptor subunit CDS	0.765301	-0.168051	0.285895	-0.547054	0.84904	-0.212544	0.218423	-1.78564	0.565304	0.0785018	0.666081	0.368042	0.352687	-0.567017
N900_RS06025	serine transporter CDS	0.572995	-0.217969	0.618786	-0.256686	0.408418	-0.191281	0.226069	-0.637794	0.537181	0.1173	0.161778	-0.838409	0.12391	-0.234362
N900_RS06030	DMT family transporter CDS	0.870036	0.051615	0.394655	-0.0644988	0.600883	-0.162036	0.38809	-0.434619	0.677356	-0.313977	0.624329	-0.0998019	0.117223	-1.28161
N900_RS06035	mgtE CDS	0.516186	-0.700885	0.628803	-0.104174	0.399472	-0.425538	0.43935	0.0237686	0.260209	-0.910851	0.42898	-0.807924	0.572993	-0.559724
N900_RS06040	transporter substrate-binding domain-containing protein CDS	0.0669905	0.667152	0.012608	0.686863	0.21635	0.497063	0.197796	-0.629635	0.630726	0.28925	0.308877	0.060794	0.0683543	0.136436
N900_RS06045	EAL domain-containing protein CDS	0.0225976	1.15594	0.0146897	1.33543	0.0155354	1.04199	0.454786	0.830782	0.655279	0.485367	0.5598	0.967203	0.602287	0.863624
N900_RS06050	response regulator CDS	0.660987	-0.142965	0.689604	0.142071	0.74455	-0.108173	0.417173	-0.56468	0.0585459	-0.648586	0.227023	-0.659343	0.0302897	-1.50812
N900_RS06055	collagenase CDS	0.893446	-0.0478725	0.814042	0.0759334	0.691726	0.0809095	0.00739871	-0.262853	0.0428429	-0.245673	0.0832129	0.342087	0.050283	-0.124665
N900_RS06060	vesC CDS	0.755464	-0.0601953	0.360848	-0.123721	0.511551	0.0959252	0.230833	-0.0673926	0.147687	-0.27134	0.560446	0.191373	0.543704	0.529954
N900_RS06065	SgrR family transcriptional regulator CDS	0.0393061	0.594347	0.669314	0.55207	0.0724545	0.508403	0.137656	-0.939747	0.0401331	-0.757849	0.257906	0.610662	0.459086	-0.554416
N900_RS06070	hypothetical protein CDS	0.814464	0.274213	0.361814	0.50712	0.539333	-0.412363	0.461374	0.501816	0.508042	-0.732364	0.264685	-0.918671	0.458703	-0.047149
N900_RS06075	HAD family phosphatase CDS	0.845884	-0.0855427	0.586883	0.177386	0.347209	0.354736	0.557784	-0.51691	0.575828	-0.0134816	0.620243	0.109175	0.48409	-1.41349
N900_RS06080	DUF3103 family protein CDS	0.820305	-0.136295	0.749235	-0.0396656	0.83056	0.154732	0.113824	-1.41221	0.0508605	-0.551816	0.166441	-0.980172	0.0756416	-0.224016
N900_RS06085	methyl-accepting chemotaxis protein CDS	0.628798	0.202921	0.407298	-0.128249	0.657711	0.207402	0.276286	-0.0945345	0.0875339	-0.220361	0.491686	0.665781	0.114803	-0.629712
N900_RS06090	hypothetical protein CDS	0.462816	0.526528	0.640477	-0.499253	0.622055	0.191318	0.537463	-0.131257	0.487292	-0.0103656	0.538791	-0.0732816	0.288075	0.207995
N900_RS06095	hypothetical protein CDS	0.926861	0.297335	0.531074	0.302301	0.433167	-0.176787	0.602813	0.980104	0.337466	0.0604481	0.569502	-0.498873	0.687651	1.4946
N900_RS06100	EAL domain-containing protein CDS	0.397761	0.0366954	0.766816	0.275262	0.212274	0.362746	0.457546	-1.61002	0.554896	-1.1119	0.490396	0.0566646	0.482071	-0.791189
N900_RS06105	rplY CDS	0.584949	0.0110306	0.553789	-0.648116	0.32577	-2.0335	0.508811	Inf	0.561797	Inf	0.545103	Inf	0.656866	Inf
N900_RS06110	sensor histidine kinase CDS	4.84e-07	-2.30091	7.33e-05	-3.16269	5.91e-06	-2.91493	0.105866	-5.95653	0.00360985	-7.34015	0.042805	-7.3021	0.0179486	-5.24638
N900_RS06115	response regulator transcription factor CDS	0.764437	-0.022591	0.764005	0.063538	0.641041	0.121587	0.117749	0.906104	0.709997	0.0792378	0.275337	0.823645	0.170213	-0.169568
N900_RS06120	membrane protein CDS	0.0145329	-4.09331	0.146181	-3.88516	0.152575	-2.80718	0.16305	-6.76279	0.0771562	-7.92512	0.307201	-4.88706	0.0745925	-8.46183
N900_RS06125	DEAD/DEAH box helicase CDS	0.628288	-0.0367488	0.83833	0.00377337	0.213563	-0.439736	0.230259	-0.11252	0.447321	0.257884	0.0781157	-0.0495782	0.123764	-0.41281
N900_RS06130	rsuA CDS	0.521707	0.191372	0.70207	0.377946	0.778184	0.0143002	0.31552	-1.39429	0.301344	-0.374938	0.276671	-0.607513	0.23567	-0.957622
N900_RS06135	Bcr/CflA family multidrug efflux MFS transporter CDS	0.190228	-0.303138	0.408767	-0.0684629	0.501851	-0.258834	0.309627	-0.649946	0.294442	-0.0136475	0.0599652	-0.248284	0.0519754	-0.906826
N900_RS06140	DUF2913 family protein CDS	0.670245	-0.190385	0.160803	-0.535054	0.727893	-0.123455	0.517562	-0.242288	0.432003	0.346161	0.543028	0.821676	0.320136	-0.0816953
N900_RS06145	DUF2867 domain-containing protein CDS	0.650236	-0.0820788	0.507284	0.116015	0.596662	0.163995	0.089972	-1.04738	0.0647188	-0.304939	0.0322123	-1.42965	0.026287	-0.336732
N900_RS06150	MATE family efflux transporter CDS	0.87258	-0.073402	0.0677373	-0.748879	0.803326	0.228483	0.0441535	-2.03078	0.00875561	-0.597815	0.0121812	-2.01087	0.0775339	-0.510765
N900_RS06155	ABC transporter ATP-binding protein CDS	0.812119	-0.00494629	0.186757	0.791507	0.418959	0.637307	0.57647	0.310253	0.18489	-0.64862	0.475955	0.273339	0.545901	-0.0253845
N900_RS06160	ABC transporter permease CDS	0.126364	0.258538	0.00281218	0.778672	0.138354	0.52836	0.479396	1.08048	0.36038	0.0654827	0.48072	-0.0778689	0.461986	0.745213
N900_RS06165	hydroxyneurosporene synthase CDS	0.794196	-0.0475371	0.384032	0.221823	0.364361	0.324382	0.193956	-0.998015	0.226446	0.00159049	0.123685	-1.13218	0.143736	-0.668116
N900_RS06170	nhaA CDS	0.805066	-0.0766586	0.623563	0.0745456	0.489548	-0.119663	0.13323	-0.379105	0.15183	-0.171941	0.0136081	-1.45934	0.134821	0.491681
N900_RS06175	aminotransferase class III-fold pyridoxal phosphate-dependent enzyme CDS	0.833408	-0.300974	0.211721	-0.320091	0.520505	-0.338254	0.389854	-0.0500576	0.0759213	-0.361848	0.0112525	0.109713	0.317454	-0.254903
N900_RS06180	saccharopine dehydrogenase family protein CDS	0.207177	-0.190319	0.169303	-0.0963209	0.299998	-0.104658	0.46729	0.0625665	0.604706	-0.358025	0.498597	0.328113	0.32226	-0.00764954
N900_RS06185	nspC CDS	0.0603677	-0.715593	0.156553	-0.543147	0.0979826	-0.765646	0.480592	-0.401278	0.136521	-1.23743	0.2358	-1.31188	0.162428	0.859151
N900_RS06190	OmpA family protein CDS	0.897948	-0.270357	0.828003	0.269972	0.865056	-0.126573	0.0560742	-1.55806	0.270197	0.0545699	0.407279	0.291981	0.476918	0.610264
N900_RS06195	TolC family outer membrane protein CDS	0.893082	0.0430644	0.278293	-0.146741	0.663355	-0.0987739	0.0651336	-0.0721025	0.0610473	0.224791	0.161123	-0.859157	0.0743514	-0.416972
N900_RS06200	cadherin CDS	0.899332	-0.0205175	0.3947	0.398459	0.811404	0.24267	0.00342946	-0.946587	0.016261	0.0329762	0.0370071	-0.686868	0.091155	-0.181491
N900_RS06210	type I secretion C-terminal target domain-containing protein CDS	0.643812	0.100771	0.618679	0.240274	0.425539	0.328479	0.00112612	-0.837436	0.00764544	-0.156655	0.00725245	-0.0130759	0.0010681	-0.332524
N900_RS06215	DUF1415 domain-containing protein CDS	0.317378	0.530405	0.652003	0.233239	0.624612	0.191708	0.516116	-1.07879	0.241668	1.57926	0.528123	1.05545	0.481582	-0.651437
N900_RS06220	MFS transporter CDS	0.827011	-0.0172893	0.710293	-0.0210686	0.77892	-0.00865683	0.199224	0.0207463	0.660935	0.415455	0.546672	0.198702	0.307416	0.526206
N900_RS06225	LysR family transcriptional regulator CDS	0.452555	0.221598	0.735258	0.0692963	0.647992	0.177715	0.164784	-1.53027	0.364968	-0.970548	0.427472	-0.186623	0.571913	-0.584606
N900_RS06230	glutaredoxin family protein CDS	0.49811	-0.396512	0.69204	0.00097635	0.710098	0.0228965	0.524018	-0.141005	0.612858	-0.228097	0.491895	-0.725751	0.268648	-0.465024
N900_RS06235	M48 family metallopeptidase CDS	0.800129	0.181452	0.780534	-0.100435	0.738242	0.14037	0.378238	-1.26268	0.750945	0.364747	0.688284	-0.139013	0.487935	0.467862
N900_RS06240	rlmF CDS	0.719441	0.0657845	0.82039	0.174345	0.796207	0.199163	0.343777	0.371529	0.16082	-0.448056	0.17339	-1.20407	0.362521	-0.135135
N900_RS06245	hypothetical protein CDS	0.759169	0.367724	0.781565	0.730395	0.70497	0.907067	0.569439	1.9801	0.561493	-0.889511	0.397	1.74229	0.709685	-0.0879543
N900_RS06250	pilW CDS	0.897329	0.318173	0.360733	-0.011439	0.656817	0.450005	0.165539	-0.529282	0.493359	-0.778835	0.235853	-0.00664441	0.0601247	-1.09557
N900_RS06255	metA CDS	0.76544	-0.179638	0.786847	-0.0580107	0.5956	-0.0727781	0.0386927	-1.48811	0.264298	-0.316044	0.413088	-0.61339	0.245952	-0.215918
N900_RS06260	ATP-binding protein CDS	0.353719	0.421892	0.754754	0.011393	0.813078	0.45174	0.593432	-0.318237	0.382794	0.243972	0.471841	-1.06804	0.540665	0.790706
N900_RS06265	ABC transporter permease CDS	0.591289	-0.280272	0.0803851	-0.7047	0.00301825	-0.688388	0.0851995	-1.85795	0.529233	0.0656345	0.141681	-1.60166	0.00389231	-2.92446
N900_RS06270	ABC transporter permease CDS	0.566367	-0.445827	0.0577323	-1.07124	0.146402	-0.734233	0.0471091	-0.967428	0.244721	0.0539052	0.0505681	-1.24719	0.000865275	-2.98104
N900_RS06275	HlyD family secretion protein CDS	0.309142	-0.348264	0.176261	-0.299388	0.116036	-0.370499	0.0127284	-3.24229	0.322907	0.170496	0.0817879	-1.41674	0.0290823	0.218502
N900_RS06280	TolC family protein CDS	0.823981	0.0519608	0.590425	-0.249373	0.0919726	-0.754085	0.184184	1.06306	0.408686	0.760394	0.236934	0.165179	0.0210533	0.779197
N900_RS06285	hypothetical protein CDS	0.922215	-0.522039	0.754889	-0.434521	0.619521	-0.59232	0.425376	-1.94754	0.701696	0.0498672	0.739849	-0.132175	0.796427	0.0189609
N900_RS06290	sensor histidine kinase CDS	0.891479	-0.153751	0.596556	0.090988	0.361161	-0.292768	0.0865257	-0.327468	0.0998223	0.145319	0.621498	-0.159604	0.220294	-0.0625002
N900_RS06295	response regulator CDS	0.472433	0.400506	0.808673	0.513473	0.74292	0.136313	0.513913	-1.25988	0.246958	-0.118598	0.131526	-1.1646	0.440672	0.59212
N900_RS06300	transporter substrate-binding domain-containing protein CDS	0.714246	0.0341142	0.850235	0.000792929	0.498714	-0.24308	0.379955	0.942864	0.112343	-0.0194574	0.225941	-1.06194	0.246684	-0.606841
N900_RS06305	chemotaxis protein CheV CDS	0.194934	0.173673	0.804112	-0.0440452	0.640898	0.193235	0.339836	-0.408422	0.119087	0.383816	0.345704	0.380328	0.0264262	-0.945415
N900_RS06310	hypothetical protein CDS	0.836045	-0.198258	0.472573	-0.00844809	0.778606	-0.262858	0.384508	0.456671	0.382012	-0.374938	0.504082	-0.980172	0.23605	-0.079626
N900_RS06315	DUF2726 domain-containing protein CDS	0.535644	-0.06297	0.314748	-0.462561	0.823774	-0.173732	0.0201368	-2.3191	0.584396	-0.49887	0.6537	1.23361	0.0389046	-1.07646
N900_RS06320	sensor domain-containing diguanylate cyclase CDS	0.606973	0.0177721	0.185873	-0.0250357	0.804389	0.121534	0.0744632	-0.860082	0.300115	-0.553341	0.569697	0.0134015	0.250171	0.992449
N900_RS06335	transporter substrate-binding domain-containing protein CDS	0.632555	-0.00999268	0.233507	-0.219145	0.769944	0.174659	0.0884291	-1.18655	0.127336	0.204288	0.555348	0.178001	0.0628728	-0.854066
N900_RS06340	MFS transporter CDS	0.543544	0.0110306	0.395341	-0.239184	0.796716	0.0663816	0.0863998	-0.954801	0.0603937	-0.783312	0.01901	-1.19358	0.00916219	-1.33949
N900_RS06345	UDP-glucose--hexose-1-phosphate uridylyltransferase CDS	0.602101	-0.326004	0.210567	-0.368926	0.06124	-0.705302	0.086349	-1.42256	0.604872	0.691733	0.203982	-0.0832657	0.000565803	-2.31302
N900_RS06350	galK CDS	0.83895	0.0880642	0.374472	-0.13175	0.585137	-0.0377914	0.352694	-0.452443	0.235691	-0.364158	0.0824426	-0.699036	0.199441	0.422229
N900_RS06355	galM CDS	0.795393	0.0232053	0.133158	-0.55463	0.434104	0.104404	0.0883656	-0.31399	0.231245	-0.818975	0.0313004	-1.55888	0.0551112	-1.37086
N900_RS06360	GGDEF domain-containing protein CDS	0.289125	0.163507	0.405896	0.343245	0.676202	0.128118	0.193061	-1.21798	0.210616	-0.0196338	0.260126	-0.364995	0.253019	-0.452111
N900_RS06365	EAL domain-containing protein CDS	0.7303	-0.238156	0.451541	-0.269605	0.124599	-0.685549	0.0453682	-0.43599	0.0870496	-0.853541	0.394298	-0.354852	0.039857	-0.225836
N900_RS06370	SDR family oxidoreductase CDS	0.674733	0.0905509	0.620885	0.321898	0.627378	0.135691	0.270346	0.462584	0.707446	0.342806	0.485073	0.11221	0.12293	0.682202
N900_RS06375	alsS CDS	0.357895	0.252303	0.355984	0.147276	0.566396	-0.0845937	0.0953197	-1.59984	0.334523	-0.076726	0.378271	-0.0932863	0.195243	0.288706
N900_RS06385	LysR family transcriptional regulator CDS	0.878253	0.0442483	0.839183	0.405399	0.491692	-0.0580382	0.0459412	-1.39073	0.502354	0.405172	0.604204	0.500563	0.153921	1.30629
N900_RS06390	DUF417 family protein CDS	0.488029	-0.00937565	0.771379	0.569114	0.779739	-0.0906117	0.463506	0.00462665	0.359621	0.289251	0.471345	-0.738511	0.0104715	-2.0557
N900_RS06395	catalase CDS	0.86648	-0.032522	0.37535	-0.0690594	0.23011	-0.140659	0.0103915	-1.25301	0.114198	-0.373154	0.00857078	-0.303488	0.204851	-0.377847
N900_RS06400	ankyrin repeat domain-containing protein CDS	0.404186	0.211652	0.620215	0.349994	0.687213	-0.0397244	0.57637	-0.94987	0.0580361	-1.11482	0.366318	0.0849228	0.525446	1.34277
N900_RS06405	superoxide dismutase family protein CDS	0.871824	-0.00162474	0.670065	-0.29448	0.822631	0.265521	0.50691	-0.815755	0.202256	-1.26713	0.403519	0.627392	0.493508	-0.25912
N900_RS06410	DUF2309 family protein CDS	0.0106542	0.593211	0.157293	1.00109	0.0296567	0.813914	0.523251	-0.0715413	0.427529	0.410323	0.202173	-0.0245663	0.374481	1.1549
N900_RS06415	NADH-quinone oxidoreductase subunit L CDS	0.0199504	0.704369	0.0727498	0.70056	0.0185545	0.619896	0.520524	0.647834	0.48043	0.673253	0.462202	0.0740975	0.332529	0.490582
N900_RS06420	LysR family transcriptional regulator CDS	0.654484	0.129148	0.687039	0.319462	0.715508	-0.0436895	0.280552	0.239518	0.53924	-0.0765968	0.525639	-1.55003	0.413805	-0.228132
N900_RS06425	almE CDS	0.86618	0.125583	0.313474	0.0506822	0.498275	0.346135	0.23029	-0.199805	0.0965419	0.076358	0.0373833	-0.496356	0.011753	-0.780526
N900_RS06430	almF CDS	0.314062	0.183867	0.148363	0.577952	0.154692	0.42902	0.483247	-0.448739	0.463536	-1.83889	0.501758	-0.120771	0.589945	-2.10503
N900_RS06435	almG CDS	0.78488	-0.168172	0.739096	0.383308	0.722869	-0.033724	0.587616	1.12909	0.65589	0.351798	0.128597	-1.75667	0.0836007	-0.284211
N900_RS06440	ASCH domain-containing protein CDS	0.819003	0.102178	0.575899	0.509885	0.830915	-0.0301972	0.463445	-1.12681	0.525151	1.39445	0.491015	-0.937528	0.0453741	-2.18749
N900_RS06445	DUF2127 domain-containing protein CDS	0.889338	0.182886	0.767992	0.0516505	0.776646	0.0804438	0.0451576	-0.250556	0.304499	-0.0847188	0.456161	0.0586471	0.00446898	-1.43701
N900_RS06450	DMT family protein CDS	0.853998	0.103597	0.496892	0.0243089	0.327324	-0.658787	0.024291	-8.57014	0.709565	-1.08216	0.512597	-1.15914	0.512738	0.256874
N900_RS06455	class II fumarate hydratase CDS	0.535902	0.472258	0.567906	0.33051	0.236126	0.727743	0.0962667	-1.69852	0.45041	-0.399186	0.144943	0.534401	0.0824648	0.412848
N900_RS06460	hypothetical protein CDS	0.770905	0.254956	0.778801	-0.05667	0.559714	0.285884	0.343991	-2.69852	0.669796	-0.948673	0.144681	-4.38956	0.663155	0.78924
N900_RS06465	cytochrome ubiquinol oxidase subunit I CDS	0.796745	-0.0849713	0.830949	0.00908767	0.69486	0.141786	0.159156	-0.889715	0.0214052	-1.08043	0.0530741	-0.520741	0.0268475	0.312584
N900_RS06470	cytochrome d ubiquinol oxidase subunit II CDS	0.729232	0.240014	0.848745	-0.0887863	0.622175	0.111595	0.119243	-0.988187	0.119358	-0.628169	0.396373	-0.688997	0.0151677	-1.17903
N900_RS06475	ABC transporter ATP-binding protein CDS	0.842162	0.153409	0.433709	0.0108466	0.723962	0.250808	0.17987	-0.791627	0.313799	-0.321071	0.0407191	-1.96582	0.0333025	-1.05344
N900_RS06480	ABC transporter permease CDS	0.115005	-0.382602	0.56296	-0.0418091	0.742359	-0.0164543	0.215298	-1.07797	0.0183735	-0.736037	0.0467314	-0.62694	0.0272015	0.121955
N900_RS06485	ABC transporter permease CDS	0.629906	0.0210543	0.471057	-0.246911	0.851346	0.0788063	0.156324	-0.610759	0.0456608	-1.01586	0.0775858	0.846292	0.0272442	-0.590387
N900_RS06490	TolC family protein CDS	0.717576	0.00709415	0.607877	-0.227785	0.609712	-0.087339	0.218094	-0.296181	0.0757046	-0.798291	0.387447	-0.576657	0.0382086	-0.429691
N900_RS06495	efflux RND transporter periplasmic adaptor subunit CDS	0.795586	0.0755612	0.842667	0.0397525	0.846199	0.0287456	0.230391	0.310253	0.126137	-0.383983	0.168968	-1.52632	0.0366187	-1.46669
N900_RS06500	varG CDS	0.74861	-0.166901	0.759624	-0.162981	0.854035	-0.157003	0.0623561	-1.50783	0.60439	-0.222353	0.382001	-0.208588	0.408888	-0.946774
N900_RS06505	LysR family transcriptional regulator CDS	0.889967	0.0167898	0.657168	-0.158661	0.586049	-0.0738242	0.313529	-0.332891	0.324518	-0.424736	0.295085	0.179484	0.0309339	0.17443
N900_RS06510	katG CDS	0.777248	0.0717951	0.332939	-0.118893	0.719835	0.0713303	0.35651	-0.853945	0.754141	0.636041	0.145423	-0.171605	0.4614	0.350494
N900_RS06515	6-phospho-beta-glucosidase CDS	0.252046	-0.218605	0.539316	0.0089958	0.582166	0.0584468	0.112174	-0.248312	0.227429	-0.163966	0.404178	-0.0838691	0.0249843	0.0180589
N900_RS06520	LacI family DNA-binding transcriptional regulator CDS	0.533577	-0.0276154	0.415597	-0.191738	0.248983	-0.425653	0.205894	-1.46468	0.422219	0.356381	0.135397	0.54339	0.41059	-0.380135
N900_RS06525	RidA family protein CDS	0.913146	-0.123155	0.490251	-0.86129	0.516152	0.0353215	0.664993	-0.258408	0.590151	0.319649	0.365261	-1.27235	0.474925	-1.06052
N900_RS06530	DUF386 domain-containing protein CDS	0.838963	0.463701	0.723584	0.0888491	0.590709	0.171545	0.342889	0.443278	0.594138	0.419478	0.310204	0.301971	0.0878486	-0.165464
N900_RS06535	glycerophosphoryl diester phosphodiesterase CDS	0.32145	-0.94745	0.0220636	-1.40074	0.186405	-1.20956	0.0491238	-2.67969	0.0310157	-1.5414	0.0283763	-3.93953	0.0226376	-2.7594
N900_RS06540	DeoR/GlpR transcriptional regulator CDS	0.449873	-0.389123	0.405546	-0.380081	0.442066	-0.377966	0.292988	-0.473614	0.0938493	-0.740732	0.204963	-0.362295	0.104197	-1.88598
N900_RS06545	sn-glycerol-3-phosphate import ATP-binding protein UgpC CDS	0.164829	-0.50705	0.0128801	-1.04667	0.000513982	-0.979432	0.0283117	-0.762598	0.00306761	-1.70906	0.0515814	-1.11124	0.0162083	-1.68816
N900_RS06550	ugpE CDS	0.0307439	-1.31003	0.0153607	-1.56763	0.00282968	-1.58479	0.000534529	-4.18871	0.00235754	-2.15676	0.0155598	-1.75645	0.000487622	-3.08621
N900_RS06555	ABC transporter permease subunit CDS	0.0980724	-0.950348	0.0366419	-0.607637	0.0814249	-0.591694	0.0260235	-4.65168	0.0642823	-0.937533	0.186704	-1.95252	0.00684914	-2.68345
N900_RS06560	extracellular solute-binding protein CDS	0.00499919	-1.01553	0.0108938	-0.975438	0.00449019	-0.803728	0.0282877	-2.45802	0.000158503	-2.39974	0.00124395	-1.98017	1.08e-05	-2.72215
N900_RS06565	DUF3450 domain-containing protein CDS	0.551867	-0.0560836	0.512664	0.356442	0.615865	0.13999	0.520385	0.543312	0.636452	0.0910364	0.50163	-0.248989	0.484875	-0.0239913
N900_RS06570	flagellar motor protein MotA CDS	0.830373	-0.0633334	0.239732	0.694835	0.67946	0.0345279	0.174922	0.828101	0.216616	0.0364882	0.315667	0.0691555	0.519115	1.29682
N900_RS06575	MotA/TolQ/ExbB proton channel family protein CDS	0.73669	-0.363365	0.630657	-0.0778008	0.510372	0.614459	0.36384	-3.73414	0.644487	1.47195	0.31728	0.0198278	0.405772	1.08677
N900_RS06580	biopolymer transporter ExbD CDS	0.763729	-0.753591	0.804184	-0.736653	0.787004	-0.617141	0.461541	-3.14918	0.674291	-1.75045	0.799194	0.0288166	0.77245	-0.376968
N900_RS06585	energy transducer TonB CDS	0.594068	-0.547534	0.245832	-0.351135	0.844412	0.49016	0.542275	-0.4799	0.426857	0.423804	0.605884	-0.248024	0.452783	-0.0959361
N900_RS06590	hypothetical protein CDS	0.769921	0.231449	0.394736	0.277294	0.659033	0.275411	0.530416	-0.371571	0.52312	0.468759	0.572773	0.535843	0.395506	0.0110041
N900_RS06595	DNA ligase CDS	0.709088	-0.043589	0.205609	-0.0930133	0.553522	0.0189599	0.0595197	-0.858502	0.0269759	-1.96256	0.39716	-0.547213	0.0334361	-1.91091
N900_RS06600	DUF3080 domain-containing protein CDS	0.596132	0.333825	0.675416	0.293238	0.184401	0.54282	0.381656	-1.36782	0.298363	0.237316	0.513054	0.321641	0.0222326	-1.50646
N900_RS06605	vcmA CDS	0.898354	0.183165	0.313193	-0.00951602	0.865556	0.143246	0.189796	0.0846932	0.0541983	-0.575635	0.121732	-0.418996	0.0138368	-1.03657
N900_RS06610	CPXCG motif-containing cysteine-rich protein CDS	0.569788	0.18688	0.411164	0.989313	0.851595	0.755064	0.658687	-3.56422	0.593632	1.62506	0.431582	Inf	0.64919	2.5674
N900_RS06615	fructosamine kinase family protein CDS	0.826291	-0.0548867	0.64246	0.0635122	0.82801	0.0190936	0.167493	-0.378661	0.547067	0.146532	0.0270718	-0.985334	0.499863	-0.0764587
N900_RS06620	DUF3802 family protein CDS	0.860969	0.129972	0.484609	-0.419848	0.508561	-0.317014	0.497158	-1.14918	0.673058	0.325502	0.505435	-0.136188	0.276064	-0.602528
N900_RS06625	lipoprotein NlpC CDS	0.216594	-0.596987	0.402809	-0.186011	0.421996	-0.18838	0.109097	-2.07118	0.0552406	-1.29965	0.526284	-0.0995443	0.0902454	0.420556
N900_RS06630	methyl-accepting chemotaxis protein CDS	0.829609	0.0941295	0.353191	-0.24451	0.791616	0.201439	0.0471867	1.48255	0.0352074	-0.544219	0.251113	-0.0610922	0.169106	-0.713559
N900_RS06635	sterol desaturase family protein CDS	0.596365	0.244867	0.875945	0.0339447	0.706701	0.136639	0.523517	-0.912139	0.206492	-0.226342	0.603129	1.18547	0.704898	-0.339493
N900_RS06640	DTW domain-containing protein CDS	0.869663	0.144209	0.371953	-0.245538	0.338732	-0.0729776	0.288115	-0.814217	0.720594	0.133494	0.14396	0.00338542	0.224968	-0.0293525
N900_RS06645	nagK CDS	0.139553	-0.624794	0.0544526	-0.422753	0.0463231	-0.628664	0.0527726	-1.20917	0.326575	-0.632784	0.0018024	-2.31262	0.069332	-0.159741
N900_RS06650	DUF2960 domain-containing protein CDS	0.803342	0.434572	0.526354	1.13799	0.667594	0.711856	0.465527	0.533145	0.281291	-2.60318	0.53526	-1.4374	0.18695	-1.57314
N900_RS06655	hypothetical protein CDS	0.558863	0.348229	0.842437	0.211697	0.540723	0.469655	0.417872	-1.95871	0.617608	1.23603	0.552742	0.026711	0.678568	1.0383
N900_RS06660	hypothetical protein CDS	0.817307	0.100459	0.705598	0.691587	0.68822	-0.120793	0.569111	0.786432	0.442609	0.100726	0.122275	-1.24194	0.110688	-0.124677
N900_RS06665	transporter substrate-binding domain-containing protein CDS	0.490436	-0.0160891	0.380413	-0.603458	0.696913	-0.523361	0.569373	-0.269409	0.695062	0.391176	0.488354	0.49152	0.527384	-0.338673
N900_RS06670	bifunctional molybdopterin-guanine dinucleotide biosynthesis adaptor protein MobB/molybdopterin molybdotransferase MoeA CDS	0.679398	0.160645	0.681964	0.0456733	0.864216	-0.0435814	0.0401873	-0.567989	0.0625327	0.160427	0.0879559	-0.549931	0.053999	-1.16305
N900_RS06675	mobA CDS	0.529034	-0.334165	0.373664	-0.0975221	0.79422	-0.0822941	0.212232	-1.21147	0.0812149	-0.140898	0.36284	1.17547	0.274651	2.72699
N900_RS06680	energy-coupling factor ABC transporter ATP-binding protein CDS	0.8666	0.330087	0.0437342	0.17753	0.559702	0.0734541	0.452163	-1.04676	0.0842954	-0.00385972	0.621654	0.536608	0.583976	0.657541
N900_RS06685	ABC transporter permease subunit CDS	0.845318	-0.0286891	0.45193	-0.307417	0.754079	-0.0443293	0.0165572	-1.21455	0.0126827	-0.145008	0.401716	3.0129	0.0658363	0.0283128
N900_RS06690	tungsten ABC transporter substrate-binding protein CDS	0.807924	0.0645956	0.240158	0.271167	0.0889774	-0.339491	0.271285	-1.32312	0.311196	0.0676457	0.112966	-0.706757	0.464084	0.0280349
N900_RS06695	sigma-54-dependent Fis family transcriptional regulator CDS	0.729799	-0.000492255	0.509995	0.231423	0.682862	0.199957	0.0833044	-2.5355	0.347611	0.112182	0.537502	1.35463	0.225006	-0.110511
N900_RS06700	HAMP domain-containing protein CDS	0.707384	-0.086449	0.846421	0.148961	0.852337	-0.0488492	0.022783	-0.944353	0.0676868	-0.156526	0.0356723	-0.301065	0.165175	-0.0156561
N900_RS06705	ABC-F family ATPase CDS	0.457975	-0.154355	0.0978239	-0.420218	0.035065	-0.439684	2.5e-05	-1.83112	3.62e-05	-1.20277	0.000198026	-1.43287	3.48e-06	-1.96095
N900_RS06710	fdhD CDS	0.645165	0.184661	0.528378	0.089168	0.833202	0.204863	0.00810822	-4.83318	0.187884	-0.657813	0.0539507	-1.86278	0.10175	-1.5572
N900_RS06715	DUF3305 domain-containing protein CDS	0.66033	0.17748	0.798922	0.0149132	0.8879	-0.275507	0.600829	1.91289	0.681538	1.21011	0.175479	-1.27781	0.298473	-0.495135
N900_RS06720	DUF3306 domain-containing protein CDS	0.47208	0.397784	0.820633	0.333993	0.364622	0.565515	0.423671	-1.0306	0.338096	0.323253	0.640471	-0.299181	0.498913	0.064292
N900_RS06725	4Fe-4S dicluster domain-containing protein CDS	0.361665	0.395761	0.316893	-0.127163	0.698423	0.0683411	0.193149	-1.3016	0.221325	-0.198347	0.410857	0.312196	0.127033	-0.372119
N900_RS06730	molecular chaperone CDS	0.5418	-0.0645876	0.363562	-0.374074	0.283228	0.165713	0.558919	0.30182	0.419705	-1.61382	0.335694	-1.07483	0.338126	-1.96016
N900_RS06735	twin-arginine translocation signal domain-containing protein CDS	0.392186	0.0245529	0.582266	0.16972	0.256483	-0.577651	0.209873	-5.28064	0.572729	-0.0922156	0.17709	-2.48986	0.560709	0.18175
N900_RS06740	formate dehydrogenase subunit alpha CDS	0.59147	0.124351	0.518978	-0.253041	0.835603	-0.0717981	0.015103	-1.67554	0.00609094	-0.122051	0.272636	0.32013	0.00256184	-0.450325
N900_RS06745	4Fe-4S dicluster domain-containing protein CDS	0.460882	0.482262	0.775528	0.054985	0.499423	0.422349	0.259217	-2.10073	0.345692	-0.57343	0.0886507	-0.904902	0.368789	-0.451147
N900_RS06750	formate dehydrogenase subunit gamma CDS	0.904225	-0.0289385	0.421654	-0.0302716	0.737977	0.0122766	0.119325	-0.541753	0.0258284	-0.93293	0.0273856	-1.73053	0.0665222	0.254089
N900_RS06755	hypothetical protein CDS	0.803187	0.273856	0.639647	-0.0892957	0.686537	-0.0377618	0.308326	-0.276884	0.606482	0.766056	0.00945059	-3.2538	0.126247	-0.350745
N900_RS06760	cobB CDS	0.859758	0.0983762	0.458885	0.0190308	0.379223	-0.212412	0.31965	0.476921	0.121882	0.330307	0.305616	-0.486785	0.328779	-0.918913
N900_RS06765	YajQ family cyclic di-GMP-binding protein CDS	0.699732	-0.145372	0.651522	-0.531159	0.693236	-0.0679764	0.556687	1.93004	0.43094	0.848034	0.62127	-0.882182	0.446536	-0.79553
N900_RS06770	3-deoxy-7-phosphoheptulonate synthase CDS	0.737668	0.0110957	0.416436	-0.210392	0.455073	0.00159806	0.179394	-0.63678	0.177219	-0.533692	0.461609	0.525467	0.00796988	-1.07612
N900_RS06775	DUF4442 domain-containing protein CDS	0.71737	-0.168092	0.697478	0.723995	0.522803	-0.309003	0.291414	-1.4874	0.0811769	-2.41676	0.449342	0.498063	0.344896	-1.07357
N900_RS06780	hypothetical protein CDS	0.889018	0.346293	0.779133	0.341372	0.656793	0.250525	0.232585	-1.33512	0.272111	0.214446	0.132925	-0.685636	0.0557999	-0.163967
N900_RS06785	S1 RNA-binding domain-containing protein CDS	0.177305	-0.345051	0.29675	-0.310032	0.133262	-0.559272	0.469485	-0.733742	0.150285	-0.137203	0.0854734	-0.838939	0.0648711	-0.524228
N900_RS06790	rsmF CDS	0.525898	-0.368391	0.407839	0.0875606	0.0590025	-0.196362	0.00789343	-0.871245	0.0218125	-1.45813	0.10714	-2.31187	0.00915183	-0.720695
N900_RS06795	PqiB family protein CDS	0.794212	0.157772	0.582245	0.239159	0.686211	0.188509	0.114478	0.00985962	0.0110991	-0.523138	0.0208401	0.293512	0.126395	0.0413689
N900_RS06800	paraquat-inducible protein A CDS	0.811604	0.370442	0.802389	0.544342	0.832977	0.244763	0.12793	-0.425834	0.241053	0.797503	0.19407	-0.0334511	0.164154	0.463633
N900_RS06805	ABC transporter ATP-binding protein CDS	0.68386	-0.258541	0.64702	0.0677335	0.776393	-0.079677	0.00676022	-1.31337	0.00297895	-0.650175	0.0136248	-0.0676885	0.059041	-0.0439631
N900_RS06810	GAF domain-containing protein CDS	0.903	-0.0851786	0.842729	0.17326	0.414569	-0.397428	0.166368	-0.724243	0.0727448	-0.98345	0.308136	-0.680143	0.624021	0.846087
N900_RS06815	proQ CDS	0.520617	0.31469	0.714791	0.380287	0.244065	0.784145	0.182059	-3.95871	0.545291	1.42924	0.237831	-1.09297	0.198937	-0.51869
N900_RS06820	carboxy terminal-processing peptidase CDS	0.0237546	-0.575671	1.45e-05	-1.0666	0.00638942	-0.542658	2.52e-06	-2.70495	2.01e-09	-2.22143	9.82e-06	-1.92799	7.84e-10	-2.49719
N900_RS06825	hypothetical protein CDS	0.670816	0.0949422	0.772387	-0.432022	0.541879	0.227994	0.147276	-1.46932	0.0871628	-0.146948	0.130466	-0.853951	0.619867	0.298129
N900_RS06830	pepN CDS	0.566368	-0.110052	0.026359	-0.118292	0.803779	-0.0166895	0.00651639	-1.00291	0.030673	0.46699	0.020905	-0.585212	0.00061617	-0.455827
N900_RS06835	DUF2835 family protein CDS	0.582686	-0.00459347	0.809086	0.916515	0.68456	-0.273645	0.527409	-2.08424	0.636283	0.566747	0.480855	0.0950979	0.493207	-1.07064
N900_RS06840	NAD-glutamate dehydrogenase CDS	0.159469	0.399343	0.669519	0.297339	0.12915	0.431043	0.0273595	-0.459331	0.107697	0.39421	0.158891	0.173698	0.00688855	0.675493
N900_RS06845	pyrD CDS	3.51e-05	-2.28783	5.96e-05	-2.46066	1.11e-07	-3.91393	0.0188437	-2.63678	0.0140338	-2.74258	0.432986	-1.9049	0.00845547	-3.57314
N900_RS06850	cell division protein ZapC CDS	0.0153555	-1.60496	0.237862	-1.19499	0.00177672	-2.62204	0.0870067	-6.95871	0.00413865	-8.34015	0.0337263	-7.88218	0.0226333	-4.89507
N900_RS06855	rlmKL CDS	0.565264	-0.170666	0.0121494	-0.616721	0.110746	-0.339975	0.00532189	-1.32312	0.0271082	-0.124381	0.006768	-0.365465	0.00252042	-0.749168
N900_RS06860	glutaredoxin family protein CDS	0.325662	0.767777	0.597529	-0.0734313	0.457867	0.271483	0.515239	-1.47328	0.36024	-1.24061	0.548807	-1.05246	0.596911	-1.0206
N900_RS06865	ABC transporter ATP-binding protein CDS	0.586314	-0.117855	0.146747	-0.42731	0.139709	-0.232047	0.061673	-0.28386	0.0478363	-0.363579	0.0533399	-0.71364	0.00655374	-0.0395438
N900_RS06870	DUF3466 family protein CDS	0.510184	0.179831	0.484535	1.62289	0.541207	2.10042	0.400874	0.211217	0.623308	-4.01822	0.624192	-3.07483	0.816572	3.83625
N900_RS06875	ribosome modulation factor CDS	0.789007	-0.247819	0.205731	-0.938502	0.442555	0.56857	0.523852	-0.843231	0.445283	0.0174089	0.413994	-0.65979	0.139202	-2.25121
N900_RS06880	fabA CDS	0.448563	2.41687	1	-2.43101	1	Inf	0.990391	Inf	1	Inf	0.976151	Inf	1	Inf
N900_RS06885	Lon protease family protein CDS	0.106612	-0.20107	0.0757078	-0.340242	0.0648781	-0.657378	0.148095	-2.45621	0.0606935	-0.977801	0.0423089	-1.96903	0.0161849	-1.38672
N900_RS06890	matP CDS	0.782773	-0.0644136	0.680169	-0.130499	0.731595	-0.110525	0.318239	-2.15135	0.336346	-2.57076	0.278692	-2.07483	0.0554736	-2.96016
N900_RS06895	DUF3634 family protein CDS	0.907744	0.126091	0.797304	0.121101	0.66208	0.258344	0.0940535	-2.11071	0.280851	0.32756	0.174555	-0.99617	0.0538784	-0.428088
N900_RS06900	hypothetical protein CDS	0.724518	0.0829071	0.707099	-0.105356	0.46138	0.242228	0.543149	1.05128	0.513282	0.0972622	0.534407	0.732528	0.637324	1.19945
N900_RS06905	IS256 family transposase CDS	0.564872	-0.162976	0.459405	-0.233576	0.215868	-0.376393	0.706762	0.178796	0.293162	0.513276	0.45715	0.217231	0.36193	0.580252
N900_RS06910	IS3-like element ISVch4 family transposase CDS	0.641898	0.0338537	0.647262	-0.042202	0.801627	-0.211659	0.534639	-0.100727	0.572164	-0.0485887	0.273331	-0.227437	0.388933	0.194416
N900_RS06920	helix-turn-helix transcriptional regulator CDS	0.295351	0.202309	0.604171	0.215195	0.666904	-0.0350895	0.620221	-0.223186	0.351576	-0.590353	0.529019	-0.427369	0.647849	-0.31261
N900_RS06925	replication protein CDS	0.644978	0.0897858	0.557336	-0.0855041	0.406929	-0.202078	0.235868	-1.12186	0.0956944	-0.317775	0.0582575	-0.389261	0.0277946	-0.659943
N900_RS06930	hypothetical protein CDS	0.775513	0.0571732	0.806419	-0.148719	0.757598	-0.238917	0.166079	-2.37375	0.343796	-0.570069	0.582905	-0.359984	0.669029	-0.138735
N900_RS06935	helix-turn-helix transcriptional regulator CDS	0.7126	-0.0010636	0.684961	-0.209797	0.872872	-0.0928722	0.333511	-0.858727	0.0245086	-1.12051	0.0450749	-1.28535	0.790581	0.995803
N900_RS06940	hypothetical protein CDS	0.937396	0.0747643	0.691945	-0.675672	0.92825	-0.0944418	0.675357	-0.0746272	0.562317	-0.773593	0.204397	-1.42275	0.461364	-1.13257
N900_RS06945	hypothetical protein CDS	0.840305	-0.0637555	0.781294	-0.254672	0.74848	0.369882	0.525847	-1.88832	0.498937	1.40805	0.574793	-1.26747	0.397129	-0.358125
N900_RS06950	helix-turn-helix transcriptional regulator CDS	0.833544	-0.0852919	0.590103	0.0875606	0.803149	-0.13224	0.564742	-0.594135	0.280667	-0.625898	0.50293	-0.48281	0.199764	-0.214057
N900_RS06955	DNA replication protein CDS	0.590798	-0.0647327	0.226823	-0.352535	0.406636	-0.398077	0.311154	-1.19225	0.105428	-0.722417	0.213276	-0.0718246	0.0763839	-0.405243
N900_RS06960	DNA replication protein CDS	0.896287	0.0287651	0.546466	0.128903	0.580459	-0.143998	0.446559	-0.958708	0.270774	-0.17868	0.0720321	-1.4979	0.135907	-0.948647
N900_RS06965	hypothetical protein CDS	0.833331	0.0018328	0.855031	-0.272115	0.844204	-0.162613	0.183531	-1.37375	0.164299	-1.30493	0.665029	-0.151995	0.650792	-0.14315
N900_RS06970	helix-turn-helix transcriptional regulator CDS	0.901568	0.0590345	0.54097	-0.116807	0.606021	-0.191017	0.333324	-0.578565	0.0253155	-0.679656	0.0367871	-1.45917	0.694049	1.06638
N900_RS06975	hypothetical protein CDS	0.93934	0.257834	0.795768	-0.40165	0.894149	-0.0276837	0.589492	1.9661	0.415199	-0.48572	0.37357	-1.40645	0.411738	-1.1581
N900_RS06980	DNA-binding protein CDS	0.903629	0.249624	0.289877	-0.422866	0.791646	0.207295	0.368847	-0.798837	0.536262	-0.688907	0.144588	-1.82428	0.14466	-0.869531
N900_RS06985	helix-turn-helix transcriptional regulator CDS	0.39587	0.410004	0.765281	0.300964	0.63282	0.186394	0.480896	-0.24599	0.524577	-0.871374	0.18182	0.911584	0.0952205	-2.2975
N900_RS06990	hypothetical protein CDS	0.181136	-0.235856	0.762039	0.0322782	0.562506	-0.133467	0.190676	-0.0428285	0.38155	-0.219355	0.139186	-0.764487	0.043301	-1.1581
N900_RS06995	hypothetical protein CDS	0.597524	-0.619788	0.692078	0.0177166	0.762002	-0.425648	0.559483	-1.15135	0.642625	0.611142	0.385674	-2.59678	0.234772	-0.502749
N900_RS07000	RstC protein CDS	0.796152	0.149098	0.657916	0.527473	0.406405	0.854874	0.520592	0.128755	0.5917	-0.923058	0.524447	-0.599094	0.598987	0.964827
N900_RS07005	helix-turn-helix transcriptional regulator CDS	0.879237	0.114495	0.687473	-0.425877	0.765197	0.252424	0.569214	0.0412921	0.464784	-1.31778	0.286487	0.675195	0.302891	-1.03257
N900_RS07010	hypothetical protein CDS	0.361645	-0.17112	0.779039	-0.202283	0.68007	-0.0837579	0.234423	-0.396829	0.575605	0.102537	0.167474	-0.87705	0.0303516	-1.38644
N900_RS07015	hypothetical protein CDS	0.851792	-0.306653	0.698967	-0.309469	0.832888	-0.183077	0.609007	-1.16863	0.559589	-0.181714	0.563159	-1.66883	0.650172	-0.350745
N900_RS07020	colonization factor CDS	0.491893	-0.324211	0.794911	-0.162241	0.821896	-0.0914523	0.165206	-3.26683	0.409063	-0.148799	0.151235	-2.18174	0.0240242	-2.36163
N900_RS07025	hypothetical protein CDS	0.306639	-0.239453	0.295732	-0.0184956	0.575551	-0.129627	0.00628744	-0.184268	0.211627	-0.380785	0.653208	-0.0230534	0.055733	-0.618462
N900_RS07030	DUF2523 domain-containing protein CDS	0.730816	-0.153142	0.267346	-0.428947	0.310274	-0.395812	0.0897598	-0.0638901	0.319699	-0.0573856	0.202357	-1.48986	0.0381718	-2.04958
N900_RS07035	zot CDS	0.6538	-0.164291	0.818861	0.153137	0.504128	-0.396233	0.0608101	-1.81669	0.133285	-0.84515	0.312685	-0.914956	0.137621	-1.01054
N900_RS07040	ctxA CDS	0.451979	0.445629	0.257723	-0.259124	0.620626	0.354605	0.379156	-1.23989	0.559501	1.38963	0.61715	-0.722311	0.0120826	-1.90329
N900_RS07045	ctxB CDS	0.558492	-0.21304	0.28222	-0.35705	0.226388	0.15027	0.448212	-1.25827	0.0916445	-0.293322	0.519253	0.156737	0.0881459	-2.19463
N900_RS07050	rtxA CDS	0.720061	0.08229	0.0224787	0.0400446	0.310351	-0.00215735	1.92e-13	-1.11897	3.86e-08	-0.271501	5.44e-07	-0.441773	2.78e-14	-0.17016
N900_RS07055	toxin-activating lysine-acyltransferase CDS	0.879065	-0.0609325	0.829063	-0.229248	0.856987	-0.51739	0.233338	-2.35385	0.338295	0.0362328	0.500395	-1.25607	0.297401	-1.23025
N900_RS07060	hypothetical protein CDS	0.481212	-0.173761	0.816152	-0.0109798	0.561004	0.017959	0.601154	0.18425	0.621131	0.169412	0.57019	0.427673	0.114454	-1.63454
N900_RS07065	peptidase domain-containing ABC transporter CDS	0.688815	0.0985463	0.647855	0.0603035	0.555562	0.0547188	0.214269	-0.100727	0.259951	-0.0640187	0.0601878	-0.523311	0.0400151	-0.21499
N900_RS07070	HlyD family type I secretion periplasmic adaptor subunit CDS	0.46199	-0.39597	0.192931	-0.204399	0.211715	-0.348169	0.0386781	-0.970517	0.0155519	-0.688066	0.0520933	-0.728024	0.00486484	-0.551443
N900_RS07075	type I secretion system permease/ATPase CDS	0.365953	0.14246	0.812095	-0.00187803	0.849425	-0.0602516	0.00222812	-1.64307	0.013303	-0.533248	0.0527254	-0.986135	0.00784127	-0.354832
N900_RS07080	response regulator CDS	0.832526	-0.00144233	0.307088	0.362299	0.204117	0.359195	0.358566	-0.820405	0.206288	-0.240138	0.265423	-0.272721	0.331433	0.341132
N900_RS07085	histidine kinase CDS	0.390796	0.358506	0.0370291	0.911592	0.0870801	0.596287	0.519904	0.727793	0.547039	0.531249	0.572875	-0.298244	0.0674081	-0.728532
N900_RS07090	hypothetical protein CDS	0.81279	0.707135	0.63246	0.119214	0.778447	0.0529498	0.564686	-2.28886	0.256597	-0.735281	0.58832	0.0823869	0.434494	-0.303677
N900_RS07095	ccoN CDS	0.322084	-0.256342	0.184471	0.814766	0.665785	0.223109	0.00576536	1.91948	0.504876	-0.437553	0.234058	0.481466	0.53957	0.517353
N900_RS07100	ccoO CDS	0.804936	-0.184212	0.251271	0.466931	0.626664	-0.482494	0.235356	1.16369	0.432867	-0.927067	0.449881	0.797712	0.411496	0.536487
N900_RS07105	CcoQ/FixQ family Cbb3-type cytochrome c oxidase assembly chaperone CDS	0.589931	-0.0900897	0.369745	1.94943	0.65649	-0.113704	0.553739	-1.69567	0.514036	2.20418	0.436573	2.67471	0.551292	0.853127
N900_RS07110	ccoP CDS	0.796712	-0.17228	0.0762635	1.04859	0.701188	-0.371841	0.0956269	1.96412	0.073855	0.130648	0.478476	-0.78415	0.366698	-0.239237
N900_RS07115	hypothetical protein CDS	0.391544	-0.463548	0.355691	0.611304	0.766277	-0.126087	0.353558	-4.76606	0.0844503	2.7006	0.616006	-0.0304329	0.598072	-0.573138
N900_RS07120	cadA CDS	0.700368	0.118977	0.00686645	0.882994	0.76144	0.167715	0.0260621	0.939915	0.26246	0.99761	0.106765	0.248778	0.313932	-0.578531
N900_RS07125	ccoS CDS	0.0369202	-1.19363	0.26064	-0.658394	0.102035	-0.873107	0.544114	-0.295743	0.55144	-0.21086	0.479679	1.28272	0.228281	-2.83617
N900_RS07130	sulfite exporter TauE/SafE family protein CDS	0.298196	-0.895307	0.586387	-0.106937	0.342738	-0.645214	0.474574	-0.373745	0.629554	-0.933048	0.243092	0.405166	0.53123	1.23422
N900_RS07135	FNR family transcription factor CDS	0.0210296	-1.39479	0.0099587	-0.922378	0.00051242	-1.70027	0.00265897	-4.33722	0.000120538	-3.41555	0.00187784	-3.46477	0.00127955	-2.29303
N900_RS07140	uspE CDS	0.568638	0.0343026	0.866518	0.0514446	0.866009	0.268726	0.264793	-0.484365	0.169378	-0.196002	0.145927	-1.92875	0.0967201	-0.66506
N900_RS07145	ttcA CDS	0.85261	0.0812988	0.684639	0.0655862	0.439619	-0.0106102	0.00601901	-1.95871	0.0275025	0.352808	0.178964	-0.374387	0.0241264	-0.692043
N900_RS07150	DUF2987 domain-containing protein CDS	0.252355	-0.0148618	0.717568	0.586541	0.783932	0.325673	0.0844612	-1.59193	0.132937	-1.05569	0.423754	-0.455218	0.0188803	-1.9994
N900_RS07155	glucosaminidase CDS	0.704773	0.100225	0.580021	-0.484185	0.328315	0.26623	0.0894118	-2.47871	0.181992	-1.61382	0.16395	-2.07483	0.342919	-0.698669
N900_RS07160	hypothetical protein CDS	0.0317187	1.12926	0.131647	0.872284	0.0222229	0.757952	0.530696	-1.72605	0.159673	-0.860674	0.465583	0.181513	0.0397715	-2.79553
N900_RS07165	potA CDS	0.122308	-0.813193	0.00789642	-1.09846	0.0628746	-0.616337	0.0738054	-0.855983	0.0222659	-0.367363	0.0663641	-0.43699	0.00128697	-3.00683
N900_RS07170	potB CDS	0.138521	-0.798532	0.0379718	-1.03289	0.165577	-0.52491	0.103347	-2.26728	0.415785	0.452885	0.164489	-1.52584	0.128224	-1.2476
N900_RS07175	potC CDS	0.550715	-0.245511	0.184303	-0.446125	0.0872171	-1.22707	0.269502	0.503553	0.204559	-1.44899	0.12947	1.15297	0.00828117	-3.00447
N900_RS07180	extracellular solute-binding protein CDS	0.477954	-0.432151	0.25027	-0.341435	0.602489	-0.229663	0.110515	0.013938	0.125076	-0.915009	0.29204	-0.778861	0.0168098	-0.930466
N900_RS07185	extracellular solute-binding protein CDS	0.215421	0.746515	0.00715694	1.33276	0.0135888	0.809227	0.489942	-1.12323	0.532626	-0.755091	0.512901	-0.215712	0.163586	-0.418038
N900_RS07190	chromosome segregation ATPase CDS	0.00432279	-2.28072	0.000315105	-2.62077	0.00167247	-2.07719	0.00371047	-5.05869	0.00908717	-2.27516	0.0323169	-2.62614	0.00551988	-2.68254
N900_RS07195	hypothetical protein CDS	0.46881	-0.398122	0.658733	-0.432916	0.667826	-0.398134	0.104545	-5.21069	0.251282	-0.679601	0.494282	0.460579	0.0688274	-2.79802
N900_RS07200	sodium:alanine symporter family protein CDS	0.682502	0.0341249	0.398816	0.0675619	0.391834	-0.20597	0.565126	-0.00905902	0.262518	-0.654572	0.550757	-0.430391	0.650248	0.128366
N900_RS07205	LysE family translocator CDS	0.641808	-0.0185972	0.789429	-0.0196272	0.822786	-0.0637306	0.467005	-0.0609458	0.625825	0.341089	0.0735822	-0.4793	0.04508	-3.01696
N900_RS07210	DUF2931 family protein CDS	0.760018	0.154419	0.636757	0.117166	0.707382	0.233142	0.378095	-0.46396	0.495829	-0.546178	0.114827	-0.9713	0.0769554	-0.827878
N900_RS07215	hypothetical protein CDS	0.101568	-0.973905	0.149628	-1.44428	0.251724	-1.00062	0.161755	2.5375	0.165099	-2.80513	0.380556	-0.827224	0.176185	-2.4195
N900_RS07220	lipase CDS	0.873995	-0.0998592	0.136357	-0.0512651	0.837633	-0.0193695	0.0356481	-0.6399	0.0143428	-0.332543	0.054291	-0.426112	0.0134891	0.177331
N900_RS07225	DUF4123 domain-containing protein CDS	0.900744	-0.00331059	0.181583	-0.201388	0.66664	0.117699	0.0644139	-1.00762	0.0960907	-0.166909	0.194027	0.155272	0.0134329	-1.17454
N900_RS07230	tssI CDS	0.776607	0.124175	0.0696625	-0.43343	0.683386	-0.11549	0.00654441	-0.385803	0.061162	-0.032468	0.0209793	-0.203535	0.000137968	-1.14412
N900_RS07235	Hcp family type VI secretion system effector CDS	0.825901	0.136385	0.450121	-0.532224	0.413325	-0.287411	0.138797	-2.05689	0.213333	-0.0647754	0.217123	-0.823481	0.505204	0.39682
N900_RS07240	carboxypeptidase M32 CDS	0.78436	-0.0829504	0.816876	0.148091	0.749522	-0.262748	0.0375274	-1.49089	0.136881	-0.00575342	0.22926	-0.876636	0.0300311	-0.999466
N900_RS07245	methyl-accepting chemotaxis protein CDS	0.852378	-0.010608	0.694308	-0.0414469	0.745543	0.0254413	0.0298793	-1.25318	0.0299615	-0.763311	0.0272034	-0.487353	0.0521819	0.160492
N900_RS07250	vceB CDS	0.72257	-0.0181785	0.641883	0.155186	0.723187	-0.0411501	0.437563	-0.275071	0.000485488	-1.52406	0.135154	-0.805529	0.0107921	-1.55083
N900_RS07255	vceA CDS	0.47473	0.219297	0.819949	0.0188411	0.790143	0.0486942	0.0320197	-2.00962	0.249043	-0.415833	0.0329517	-1.55561	0.0126463	-0.263586
N900_RS07260	vceC CDS	0.856115	-0.442145	0.236903	-0.34829	0.33775	0.064068	0.0148341	-0.977699	0.509629	-0.515202	0.0512874	-1.37496	0.036188	-0.603969
N900_RS07265	vceR CDS	0.439984	0.634412	0.150448	0.873672	0.0260249	1.17331	0.341098	-1.08141	0.28934	-2.39009	0.0803051	-5.87162	0.573893	-0.241966
N900_RS07270	DEAD/DEAH box helicase CDS	0.724847	0.0511084	0.311198	0.160991	0.119126	-0.381535	0.431463	0.877328	0.146173	-0.585686	0.35638	-1.07164	0.354098	1.42676
N900_RS07275	PAS domain S-box protein CDS	0.678087	-0.07355	0.460735	-0.29912	0.538855	-0.318068	0.198717	-0.444978	0.0442931	-0.28991	0.0459297	-1.02593	0.153914	-0.671043
N900_RS07280	methyl-accepting chemotaxis protein CDS	0.409081	-0.0690191	0.523594	-0.0518448	0.625418	0.043836	0.0533216	-1.25227	0.284693	0.237663	0.236526	-0.144745	0.0284936	0.667959
N900_RS07285	methyl-accepting chemotaxis protein CDS	0.37698	0.185715	0.776613	-0.0708792	0.225116	-0.197852	0.323397	-0.300371	0.190466	-0.506201	0.21325	-0.474402	0.0145513	-0.813783
N900_RS07290	chemotaxis protein W CDS	0.847576	-0.00399384	0.329959	-0.189133	0.327271	-0.167934	0.0417907	-0.501861	0.222502	-0.208046	0.0193909	-1.0116	0.00865594	-0.362403
N900_RS07295	chemotaxis protein CheB CDS	0.491702	-0.100916	0.250408	-0.497867	0.874906	0.133895	0.0555855	-1.11684	0.154696	0.0390436	0.022851	-0.807186	0.00657722	0.660063
N900_RS07300	hypothetical protein CDS	0.411009	-0.128935	0.770944	0.138959	0.250546	-0.589685	0.198628	-0.664597	0.0853296	-0.161587	0.338296	-0.395236	0.00720151	-2.27591
N900_RS07305	protein-glutamate O-methyltransferase CheR CDS	0.556583	0.154419	0.590409	0.240577	0.120457	0.0135377	0.179959	-2.67726	0.532719	-0.709207	0.386497	-0.604831	0.534718	1.03367
N900_RS07310	response regulator CDS	0.716356	0.260391	0.601879	0.0909783	0.825682	-0.0794846	0.58192	-0.615746	0.666257	0.244196	0.596203	0.51726	0.0772778	-1.39566
N900_RS07315	chemotaxis protein CheA CDS	0.874619	-0.117394	0.721704	0.0746386	0.16824	-0.173569	0.00648553	-0.394448	0.192809	-0.0477922	0.0823857	-0.91028	0.00494406	0.0956191
N900_RS07320	hypothetical protein CDS	0.700285	-0.0973126	0.637506	-0.688695	0.75155	-0.396801	0.45991	-1.03315	0.493482	-0.600514	0.164392	-0.899632	0.307959	-0.697645
N900_RS07325	response regulator CDS	0.618875	-0.196078	0.473657	0.357679	0.866047	0.256941	0.212466	-2.63501	0.557476	0.26067	0.284712	0.182114	0.0757997	-1.93047
N900_RS07330	methyl-accepting chemotaxis protein CDS	0.875243	-0.0904679	0.794618	0.338419	0.554149	0.312381	0.24562	-1.3652	0.186806	-0.0216234	0.559548	-0.0752538	0.280512	0.379238
N900_RS07335	multidrug efflux SMR transporter CDS	0.615208	-0.199218	0.482478	0.515082	0.493643	0.7677	0.495618	-3.1518	0.532007	-1.42662	0.378093	-0.853696	0.391157	0.353086
N900_RS07340	deoxyribodipyrimidine photo-lyase CDS	0.851543	-0.160256	0.0789941	-0.822393	0.853115	0.144739	0.073564	-0.675771	0.305947	-0.190702	0.0195826	-1.23681	0.17448	-0.0951242
N900_RS07345	MFS transporter CDS	0.480716	0.0707458	0.827322	0.361559	0.49638	-0.109134	0.0535829	0.173404	0.486343	0.304657	0.127678	0.383944	0.521832	0.736687
N900_RS07350	LysR family transcriptional regulator CDS	0.725182	0.174883	0.496186	-0.131118	0.289886	-0.158351	0.145603	-0.888765	0.0280606	-1.66409	0.0584244	-0.267796	0.00683895	-1.18004
N900_RS07355	DUF2256 domain-containing protein CDS	0.901175	-0.767578	0.912284	-1.05127	0.747781	1.16134	0.746014	Inf	0.721496	-3.71202	0.660265	-5.87162	0.614011	-1.09758
N900_RS07360	lipoate--protein ligase A CDS	0.826719	0.0724035	0.432326	-0.226449	0.28502	-0.222107	0.164238	-1.53121	0.0547146	-0.51235	0.0535381	-1.07515	0.0284642	-0.714719
N900_RS07365	yegD CDS	0.842601	0.113356	0.740609	-0.144859	0.777753	0.181136	0.0985125	-0.353489	0.0455531	-0.10716	0.0969241	-1.82722	0.0907175	-1.23775
N900_RS07370	porin family protein CDS	0.872076	-0.0494802	0.319569	-0.408244	0.875889	0.0812993	0.115644	-1.71043	0.148131	-0.403577	0.194393	-0.283192	0.223815	-0.818193
N900_RS07375	hrpA CDS	0.564877	-0.029558	0.654094	0.36094	0.602086	0.0211134	0.146146	1.0843	0.613683	0.594039	0.246327	0.400545	0.406628	1.39862
N900_RS07380	hypothetical protein CDS	0.481377	-1.38091	0.519753	-0.749507	0.417099	-1.0422	0.439956	-2.3038	0.268253	0.535905	0.197406	-2.28666	0.568635	-0.480904
N900_RS07385	hypothetical protein CDS	0.770934	-0.00568903	0.521799	-0.344741	0.821878	0.300829	0.264042	-1.48667	0.493813	0.696063	0.217503	-3.19919	0.148439	-1.68254
N900_RS07390	hypothetical protein CDS	0.909108	0.142923	0.653487	-0.00307633	0.367698	-0.37502	0.118986	-1.73226	0.0457307	-1.47362	0.703211	0.833438	0.0819118	-0.966331
N900_RS07400	exonuclease domain-containing protein CDS	0.860343	-0.00464737	0.152228	-0.644711	0.667596	-0.00674857	0.192895	-1.38626	0.0791438	-0.879132	0.277866	1.47029	0.222865	-0.274453
N900_RS07405	diguanylate cyclase CDS	0.75248	0.11135	0.762967	-0.0718729	0.709421	-0.0692472	0.0137758	-1.25582	0.00315705	-0.683356	0.010525	-1.05942	0.0410442	0.320595
N900_RS07410	DUF2760 domain-containing protein CDS	0.118003	0.599204	0.28536	0.475553	0.669497	0.570286	0.557638	0.37427	0.620668	-0.697072	0.448357	0.604116	0.527573	2.11447
N900_RS07415	Hsp70 family protein CDS	0.562784	0.357121	0.0894229	0.971818	0.125538	0.703202	0.315789	0.668996	0.346986	0.0988217	0.478758	-0.253812	0.279791	0.174761
N900_RS07420	hsp70 family protein CDS	0.000227854	0.716436	0.00138245	0.83726	7.07e-06	1.23394	0.521034	-0.0966444	0.558115	0.263449	0.504322	-0.571161	0.537621	-0.218006
N900_RS07425	GGDEF domain-containing protein CDS	0.895213	0.102199	0.856307	0.428488	0.767438	0.326546	0.214877	-0.297489	0.0454495	0.0298091	0.0912983	-0.743921	0.0713641	-0.175715
N900_RS07430	hypothetical protein CDS	0.216476	-0.0143999	0.196256	-0.366051	0.235865	-0.477361	0.123893	-1.21634	0.205317	-0.311143	0.207426	-1.76011	0.235842	-0.237753
N900_RS07435	diguanylate cyclase CDS	0.610283	-0.174516	0.846357	0.186756	0.705377	-0.00847467	0.147057	-0.67622	0.0308477	-0.547511	0.0664809	-0.776095	0.174452	0.25891
N900_RS07440	ABC transporter substrate-binding protein CDS	0.193632	-0.0192995	0.0091084	-0.0919746	0.136668	-0.196637	0.0333019	-0.392339	0.116358	0.55223	0.422893	0.0235275	0.0444073	1.98674
N900_RS07445	hypothetical protein CDS	0.132473	-0.376737	0.463966	-0.162555	0.708587	0.246035	0.150779	-3.66637	0.597164	-0.464095	0.249738	-1.10675	0.264405	-0.190685
N900_RS07450	GGDEF domain-containing protein CDS	0.660031	0.0255214	0.764721	0.266565	0.732181	-0.0159242	0.038283	-0.380106	0.0721503	-0.00752808	0.12569	-0.627692	0.0226396	0.716352
N900_RS07455	queC CDS	0.775234	-0.195913	0.598046	-0.233857	0.742277	0.161692	0.20381	-4.73676	0.160609	-1.10716	0.409282	-1.45015	0.11565	-2.31057
N900_RS07460	queE CDS	0.204216	-0.631456	0.481101	-0.488206	0.694284	-0.285585	0.469295	-0.925291	0.195221	5.22e-05	0.63756	-0.891971	0.0437544	-0.116941
N900_RS07465	Cof-type HAD-IIB family hydrolase CDS	0.565838	-0.196655	0.371481	-0.251536	0.473419	-0.0606135	0.158555	-0.596738	0.36051	-0.212974	0.424737	0.0398454	0.0240878	-0.564357
N900_RS07470	siroheme synthase CDS	0.817307	0.117266	0.474635	-0.154568	0.622841	0.340555	0.285566	-1.40525	0.203392	-0.486602	0.176397	-0.719482	0.473515	-0.0864351
N900_RS07475	amino acid ABC transporter substrate-binding protein CDS	0.408457	-0.297625	0.259895	-0.227655	0.419094	0.0806593	0.132958	-0.0335502	0.0520965	-1.07721	0.0805001	-0.405397	0.0208197	-0.0166557
N900_RS07480	amino acid ABC transporter permease CDS	0.798096	-0.0772388	0.227566	0.0669793	0.605637	-0.158229	0.0113991	-1.05756	0.169581	-0.343952	0.0648398	-0.139814	0.10257	0.0826243
N900_RS07485	amino acid ABC transporter permease CDS	0.787486	0.107261	0.241563	-0.21647	0.425195	-0.274734	0.0530121	-0.795655	0.0690777	-0.10716	0.178888	-0.339319	0.154999	0.235757
N900_RS07490	amino acid ABC transporter ATP-binding protein CDS	0.312526	-0.575693	0.170934	-0.682927	0.524928	-0.334606	0.223651	-1.91914	0.140247	0.223438	0.16216	-1.5797	0.501757	0.550123
N900_RS07495	Bax inhibitor-1/YccA family protein CDS	0.244585	-0.038226	0.0563038	-1.32802	0.615767	-0.0337852	0.521801	-2.42933	0.281256	-1.68649	0.487247	-2.99715	0.167546	-1.30403
N900_RS07500	TusE/DsrC/DsvC family sulfur relay protein CDS	1	-0.845581	1	-3.43101	1	-0.890194	0.990391	Inf	0.720161	Inf	0.976151	-0.827224	1	Inf
N900_RS07505	acylphosphatase CDS	0.860878	0.306422	0.713089	-0.297987	0.52196	-0.332804	0.434698	-1.51531	0.613927	0.846945	0.105781	-2.80123	0.381971	-0.152023
N900_RS07510	methyltransferase domain-containing protein CDS	0.806719	-0.000699949	0.757458	-0.182373	0.814237	0.0339899	0.232846	0.322247	0.394433	0.176721	0.0301762	-1.39112	0.328407	0.0179015
N900_RS07515	diguanylate cyclase CDS	0.848673	0.0193604	0.194514	-0.270431	0.875113	0.00261644	0.03167	-1.18367	0.00343999	-0.617601	0.0789957	-0.486585	0.000260129	-0.807465
N900_RS07520	hypothetical protein CDS	0.664536	0.263195	0.603594	-0.344741	0.853313	-0.111194	0.317191	-0.344444	0.508247	0.468791	0.491746	0.160804	0.40555	-0.0816341
N900_RS07525	peroxiredoxin CDS	0.887922	-0.140151	0.636769	0.0786089	0.422184	-0.330767	0.253779	-2.49645	0.45909	-0.235766	0.160833	-1.57884	0.0624945	-1.11619
N900_RS07530	response regulator CDS	0.718731	0.100778	0.371701	-0.0438608	0.840818	0.0990176	0.00296782	-0.754376	0.0127347	-0.198541	0.0160991	0.046923	0.00306697	0.134253
N900_RS07535	two-component system response regulator CDS	0.295929	-0.126064	0.291425	-0.278685	0.313979	-0.188693	0.0307492	0.0814517	0.116294	0.0568237	0.0939135	-0.0131078	0.00817016	-0.687054
N900_RS07540	maiA CDS	0.803922	0.0999713	0.341087	-0.0782057	0.723015	-0.340447	0.0576293	-4.56684	0.0502993	-1.5421	0.338726	0.963981	0.00412023	-2.4069
N900_RS07545	fumarylacetoacetate hydrolase family protein CDS	0.718005	0.76781	0.287909	-0.280446	0.809629	0.0199934	0.260105	-0.50506	0.574441	-0.34216	0.59206	0.422635	0.555129	0.400878
N900_RS07550	homogentisate 1,2-dioxygenase CDS	0.670005	-0.0345409	0.866663	0.0117067	0.827337	-0.139714	0.424909	-0.483623	0.592215	0.571017	0.302418	-0.0561889	0.108645	-0.664314
N900_RS07555	hppD CDS	0.890072	-0.128155	0.825611	0.0254692	0.577733	0.116203	0.103784	-0.884577	0.206253	-0.32405	0.259072	-0.590847	0.132073	-0.178066
N900_RS07560	M20/M25/M40 family metallo-hydrolase CDS	0.507284	0.238656	0.812166	-0.0429658	0.327915	0.237276	0.438227	-0.457715	0.297081	-0.451189	0.22421	-1.25349	0.140852	-1.03969
N900_RS07565	NUDIX domain-containing protein CDS	0.0353154	0.722257	0.266443	0.333656	0.142072	0.84855	0.0946715	-1.50271	0.403064	-0.574834	0.340856	-0.547365	0.342144	-0.0796538
N900_RS07570	GNAT family N-acetyltransferase CDS	0.774776	0.162368	0.770708	0.61038	0.865559	0.488317	0.259892	-0.102168	0.10343	-1.8733	0.668401	0.013899	0.48365	1.36622
N900_RS07575	propionyl-CoA synthetase CDS	0.674893	-0.0715021	0.0335869	-0.607066	0.391242	-0.117965	0.0211185	-1.02676	0.039503	0.149347	0.0423198	-0.0934606	0.0170899	-0.143914
N900_RS07580	prpF CDS	0.636167	-0.323728	0.217471	-0.478862	0.17303	-0.835747	0.184782	-1.00496	0.535514	-0.620426	0.337576	0.0970489	0.00683094	-2.44647
N900_RS07585	acnD CDS	0.219996	-0.128124	0.021969	-0.276403	0.0227646	-0.250321	0.00318619	-0.868587	0.150632	0.219646	0.0238451	-0.670329	0.00124311	-0.765287
N900_RS07590	prpC CDS	0.644192	0.349844	0.836756	0.399868	0.880091	0.0408982	0.639158	0.229484	0.502611	0.266553	0.318911	-0.671946	0.146363	-0.124982
N900_RS07595	prpB CDS	0.51782	-0.354333	0.78364	-0.315134	0.571789	-0.241035	0.16794	-1.22039	0.0476999	-1.91133	0.664155	0.557998	0.277983	-0.295515
N900_RS07600	GntR family transcriptional regulator CDS	0.855511	-0.377559	0.226097	-0.950647	0.261172	-0.622159	0.557093	2.15048	0.349148	-0.608593	0.260917	-0.354342	0.311265	-0.162281
N900_RS07605	tripartite tricarboxylate transporter substrate binding protein CDS	0.136987	-0.348394	0.470832	-0.442055	0.446681	-0.217321	0.278363	-0.0454903	0.0728538	-1.33565	0.313139	-0.667746	0.0942121	0.124817
N900_RS07610	tripartite tricarboxylate transporter TctB family protein CDS	0.749844	0.041777	0.249309	-0.214998	0.605711	-0.307806	0.54909	-0.64669	0.36216	-0.0517716	0.562199	0.599041	0.308799	-1.29862
N900_RS07615	tripartite tricarboxylate transporter permease CDS	0.872658	-0.034387	0.288788	-0.292108	0.482855	-0.170879	0.0391693	-1.43946	0.23813	0.296878	0.00463199	-1.78218	0.0124845	-0.592048
N900_RS07620	DUF1460 domain-containing protein CDS	0.571205	-0.209544	0.541682	0.362301	0.400152	0.288307	0.277841	-1.34762	0.323289	-0.109138	0.173374	-0.649525	0.0327877	-1.28313
N900_RS07625	outer membrane beta-barrel protein CDS	0.872394	-0.0856007	0.720577	0.206716	0.832559	0.119521	0.444912	0.181625	0.369546	0.251452	0.206697	-0.375298	0.155656	-0.241311
N900_RS07630	mglC CDS	0.430315	-0.0357249	0.0314895	-0.396971	0.443445	-0.1282	0.034006	-0.76933	0.301545	0.226577	0.0156535	-1.28666	0.00785823	-0.211232
N900_RS07635	mglA CDS	0.284745	-0.455266	0.252434	-0.447559	0.21079	-0.615664	0.343054	-0.362882	0.249962	-0.10422	0.168558	-1.32228	0.0758938	-1.10548
N900_RS07645	mglB CDS	0.868183	0.0351202	0.484131	0.441121	0.840731	0.0532597	0.143289	-1.78341	0.168301	0.147947	0.281187	0.0648764	0.034803	-0.560548
N900_RS07650	hypothetical protein CDS	0.8547	-0.125689	0.400286	-0.996817	0.696533	0.27066	0.233582	-4.47373	0.290172	-3.12706	0.546741	1.18908	0.449487	0.404925
N900_RS07655	hypothetical protein CDS	0.555522	0.135002	0.677654	0.253589	0.329412	0.154475	0.452801	-1.12058	0.0610107	-1.66311	0.252383	0.00980199	0.109902	-0.832115
N900_RS07660	nqrM CDS	0.757548	0.204605	0.833951	0.280717	0.58482	0.302451	0.687756	0.328466	0.392736	1.63449	0.0965461	-2.70169	0.687786	-0.290221
N900_RS07665	penicillin-binding protein CDS	0.632568	0.14067	0.543216	0.169938	0.465453	-0.0714264	0.00152329	-1.50923	0.0210762	-0.118714	0.221435	-0.00817498	0.0145076	0.58517
N900_RS07670	response regulator CDS	0.814742	-0.213848	0.841987	-0.0626865	0.620358	-0.228242	0.143693	-1.08141	0.185571	-0.156975	0.00800495	-1.89434	0.715772	0.492311
N900_RS07675	HAMP domain-containing protein CDS	0.812031	0.122168	0.461939	0.202763	0.64418	0.314416	0.0102282	-0.704794	0.358815	0.122375	0.0155328	-1.21973	0.387206	0.723541
N900_RS07680	MipA/OmpV family protein CDS	0.514792	0.196966	0.382375	-0.213504	0.835982	0.20373	0.338084	-0.680469	0.398484	0.0211361	0.172123	-0.19118	0.373321	0.0164629
N900_RS07685	DUF535 domain-containing protein CDS	0.827485	0.119924	0.697288	-0.0627026	0.788578	0.102342	0.112108	-0.10026	0.594068	0.123395	0.257618	-0.955115	0.357809	-0.561642
N900_RS07690	response regulator CDS	0.90252	0.0522986	0.743299	-0.12643	0.426964	-0.230601	0.577245	-1.26411	0.470548	-0.862168	0.559854	0.675184	0.24266	0.319187
N900_RS07695	cyclic nucleotide-binding domain-containing protein CDS	0.878726	0.175538	0.567735	0.44372	0.545595	0.308977	0.329498	1.25349	0.192065	-0.628677	0.16601	-0.781497	0.0849231	-0.0176454
N900_RS07700	SLC13 family permease CDS	0.62524	-0.0966027	0.569692	0.235006	0.675241	0.0647342	0.0666208	-0.787722	0.160241	0.00558082	0.0905111	-0.951531	0.0180745	1.11624
N900_RS07705	methyl-accepting chemotaxis protein CDS	0.538652	-0.288282	0.486447	-0.073163	0.854165	-0.00495511	0.111775	-1.93797	0.0404656	-0.483843	0.258294	-0.430752	0.0201741	-1.36025
N900_RS07710	alr CDS	0.498928	0.408242	0.307152	-0.589509	0.795587	0.0840953	0.295294	-1.3793	0.542119	0.325373	0.214832	-0.908556	0.113454	-0.772802
N900_RS07715	DMT family transporter CDS	0.813276	0.123097	0.310381	-0.159124	0.829232	-0.0209204	0.247908	-0.79252	0.511493	-0.0841453	0.0979827	-0.743529	0.0940284	-0.622835
N900_RS07720	DUF2947 family protein CDS	0.414128	0.892117	0.781861	0.112004	0.624874	0.0208844	0.631155	-1.14797	0.647414	0.213781	0.498745	0.213303	0.52291	-0.567355
N900_RS07725	rimJ CDS	0.852933	-0.171935	0.743276	0.0693102	0.76534	0.0241841	0.381996	-0.0324965	0.0406987	-1.15651	0.535115	-0.267091	0.132096	-0.817596
N900_RS07730	tyrR CDS	0.337682	-0.299894	0.752946	-0.0384609	0.796146	-0.31715	0.363284	-0.788845	0.112647	-1.36283	0.168737	-0.681107	0.0633139	-1.10036
N900_RS07735	TIGR01620 family protein CDS	0.837064	0.0179602	0.78987	0.167246	0.374033	0.144644	0.162926	1.24858	0.523645	0.147935	0.0229902	-2.17538	0.0044189	-2.07263
N900_RS07740	YcjX family protein CDS	0.630734	-0.302549	0.739147	-0.0189387	0.816742	0.18578	0.0395911	-2.27059	0.128009	-0.232902	0.476944	0.457922	0.018222	-0.961331
N900_RS07745	hypothetical protein CDS	0.88257	-0.0698048	0.790014	-0.809095	0.808562	-0.777707	0.631177	0.536762	0.398133	-1.77045	0.427076	-0.855739	0.488198	1.00481
N900_RS07750	fumarate hydratase CDS	0.840298	0.0424247	0.031114	-0.714595	0.231488	-0.564532	0.00942001	-2.62984	0.0387221	-0.635416	0.215266	-0.995023	0.0225334	-1.10462
N900_RS07755	pabB CDS	0.510902	-0.256891	0.755884	-0.0893263	0.387196	-0.301887	0.00107963	-2.92886	0.00380696	-1.74737	0.0521579	-1.5745	5.43e-05	-2.93861
N900_RS07760	CoA pyrophosphatase CDS	0.865589	-0.190122	0.039437	-1.02676	0.779101	-0.0511824	0.122683	-3.22104	0.522593	-0.70644	0.667646	0.808038	0.204378	-0.0540884
N900_RS07765	serine transporter CDS	0.074635	-0.301989	0.010106	-0.639033	0.196633	-0.229284	0.0689433	0.209795	0.120555	0.0735305	0.054572	-0.479331	0.690068	0.359696
N900_RS07770	L-serine ammonia-lyase CDS	0.00799158	-1.01084	9.12e-06	-2.10828	0.039261	-0.729974	0.0817259	-1.39236	0.0130728	-1.41805	0.00142602	-2.9432	0.0128095	-1.51021
N900_RS07775	queD CDS	0.837913	-0.322916	0.439024	-0.80222	0.60711	0.0876041	0.37458	-0.0731385	0.332593	-1.51983	0.326053	-3.87281	0.303017	-1.24673
N900_RS07780	methyl-accepting chemotaxis protein CDS	0.420597	0.399754	0.741503	0.299943	0.584659	0.179582	0.241546	-0.543165	0.103975	-0.287413	0.534139	0.51623	0.141575	-0.256405
N900_RS07785	asnS CDS	0.63443	-1.4265	1	0.598563	0.721002	-1.59689	0.731847	Inf	0.814673	1.6008	0.777666	-5.35824	0.731295	-0.616683
N900_RS07790	thiD CDS	0.872585	0.193931	0.815065	0.357555	0.313614	0.280387	0.338959	-2.12867	0.416122	-0.0370971	0.195313	-1.42832	0.0497559	-2.18081
N900_RS07795	HD domain-containing protein CDS	0.41976	-0.0586937	0.375742	0.0123672	0.350044	-0.117669	0.0254125	-1.99975	0.308715	-0.182084	0.0371583	-0.888068	0.000861588	-1.36514
N900_RS07805	aspartate/tyrosine/aromatic aminotransferase CDS	8.69e-05	-1.31442	0.142301	-0.534331	9.59e-05	-1.3319	0.517213	-0.942554	0.566819	0.0324161	0.486324	-1.60173	0.54301	0.562742
N900_RS07810	cyclic nucleotide-binding/CBS domain-containing protein CDS	0.448968	-0.203543	0.754734	0.0421699	0.110652	-0.219951	0.449237	0.334779	0.623799	0.265414	0.401401	-0.192968	0.650512	1.12684
N900_RS07815	3'-5' exonuclease CDS	0.500633	0.184191	0.68084	0.468709	0.590388	0.234437	0.265172	0.443652	0.133052	-0.394736	0.273124	-2.05568	0.228197	-0.0455264
N900_RS07820	methyl-accepting chemotaxis protein CDS	0.554082	0.172869	0.247363	-0.0261611	0.717562	0.395286	0.52323	1.22462	0.189021	0.284028	0.587431	0.0675247	0.220788	0.110917
N900_RS07825	glucan biosynthesis protein CDS	0.795814	0.150687	0.185698	0.0592783	0.777881	0.302139	0.110507	-0.934043	0.413644	0.156219	0.59103	0.581185	0.417338	0.434278
N900_RS07830	mdoH CDS	0.437251	0.187472	0.819078	0.1586	0.839176	0.146462	0.246418	0.00112946	0.414928	0.0022357	0.160854	-0.272848	0.0276657	-0.139006
N900_RS07835	LacI family DNA-binding transcriptional regulator CDS	0.1914	-0.521284	0.79917	0.0144065	0.0800659	-1.03284	0.0283077	-3.71364	0.0918648	-0.520606	0.307534	-1.23412	0.428982	-0.126238
N900_RS07840	chbG CDS	0.705124	0.020166	0.85045	0.253261	0.765414	0.320486	0.507679	0.0554356	0.14394	-1.08977	0.37884	-1.04838	0.215339	-0.385013
N900_RS07845	6-phospho-beta-glucosidase CDS	0.518764	0.291288	0.81387	-0.124559	0.254536	0.107377	0.539325	-0.745795	0.22937	-0.786219	0.433253	0.179027	0.127257	-0.105721
N900_RS07850	PTS lactose/cellobiose transporter subunit IIA CDS	0.582201	0.159449	0.379542	0.767963	0.813419	0.0476252	0.594185	0.152421	0.587062	0.789466	0.540381	-1.57927	0.50495	-0.498039
N900_RS07855	PTS sugar transporter subunit IIC CDS	0.875866	0.350833	0.407775	-0.0492991	0.808509	0.288076	0.509987	0.459083	0.265294	0.571791	0.667007	0.672428	0.242865	0.771047
N900_RS07860	PTS sugar transporter subunit IIB CDS	0.890945	-0.0699241	0.6022	-0.0776483	0.820718	-0.216622	0.549966	0.886346	0.297906	0.0617781	0.595919	-0.364694	0.274355	-0.495668
N900_RS07865	cod CDS	0.784099	0.14103	0.696022	0.223448	0.661506	0.0601546	0.389585	0.143188	0.202755	-0.0802659	0.0248506	-1.49416	0.199103	0.868744
N900_RS07870	BCCT family transporter CDS	0.00210664	0.725196	0.0904479	0.631922	0.0431516	0.802202	0.169447	0.0357382	0.359285	-0.529363	0.65165	0.884442	0.567176	0.262463
N900_RS07875	MarR family transcriptional regulator CDS	0.382302	-0.472099	0.775827	-0.102483	0.0105698	-1.18058	0.0215315	-2.38501	0.648872	0.0893709	0.0872504	0.140012	0.0627288	-0.918147
N900_RS07880	response regulator transcription factor CDS	0.70468	0.0770366	0.721437	-0.106532	0.569215	0.657601	0.229169	-0.820228	0.282543	-0.860473	0.0654684	-1.86181	0.0205642	-1.3779
N900_RS07885	sensor histidine kinase CDS	0.873035	0.344509	0.452555	-0.113311	0.525124	-0.143909	0.00631751	-2.36968	0.151529	-0.440184	0.128792	-0.536238	0.146247	-0.59585
N900_RS07890	TRAP transporter large permease subunit CDS	0.855476	-0.139336	0.629985	-0.0248464	0.63145	0.21873	0.0610114	-1.82702	0.340821	-0.0967967	0.202753	-0.636104	0.0642067	0.292488
N900_RS07900	ABC transporter substrate-binding protein CDS	0.791611	0.227273	0.854442	0.0109512	0.868593	0.28652	0.225726	-0.188616	0.451397	-0.172768	0.312991	0.0242304	0.560387	-0.0294324
N900_RS07905	hypothetical protein CDS	0.501577	0.166164	0.46939	0.000425378	0.808803	-0.0243153	0.431079	-0.789698	0.562651	-0.540698	0.530722	-0.756203	0.550641	-0.0885066
N900_RS07910	DUF2982 domain-containing protein CDS	0.53149	-0.233056	0.796962	-0.0834083	0.7835	0.166638	0.201496	0.386556	0.326625	0.108288	0.420364	1.30852	0.169152	-0.547821
N900_RS07915	MBL fold metallo-hydrolase CDS	0.858451	-0.348174	0.500662	-0.477054	0.839643	-0.0844598	0.434052	-2.09551	0.463507	-1.53105	0.489692	1.7821	0.290848	0.423157
N900_RS07920	DUF882 domain-containing protein CDS	0.547891	-0.299871	0.395197	0.104299	0.870616	-0.161629	0.285394	-1.77358	0.52093	0.540822	0.350095	0.661231	0.573312	0.112015
N900_RS07925	murein L,D-transpeptidase CDS	0.743489	-0.076612	0.821143	0.234266	0.84569	-0.122934	0.101267	-0.697175	0.643909	-0.0445527	0.175364	-0.810751	0.0390699	0.500407
N900_RS07930	DUF1513 domain-containing protein CDS	0.701936	-0.118749	0.0626912	-0.659939	0.157327	-0.386359	0.0137282	-1.17319	0.00857305	-1.00347	0.154091	-0.0823535	0.0596822	-0.104905
N900_RS07935	iron-regulated protein A CDS	0.606578	-0.302292	0.816529	0.105364	0.810496	-0.230843	0.121674	-0.588769	0.00621741	-1.03133	0.343582	-0.0980035	0.217929	-0.117014
N900_RS07940	c-type cytochrome CDS	0.895709	0.236146	0.349451	-0.00576456	0.749178	0.00274061	0.0902511	0.445867	0.0661018	-0.455734	0.0995799	-0.349595	0.0515913	-0.293007
N900_RS07945	peptidase CDS	0.89398	-0.135934	0.33834	-0.0576413	0.692145	0.00186016	0.0225717	0.717692	0.430534	-0.0813554	0.25185	-0.410126	0.289619	0.262635
N900_RS07950	GTP cyclohydrolase II CDS	2.06e-07	6.64697	2.04e-07	7.31281	2.74e-07	7.75562	3.3e-05	Inf	5.16e-05	3.59016	0.000465203	4.00808	0.000547869	4.90059
N900_RS07955	hypothetical protein CDS	0.141655	-0.635085	0.245042	-0.83584	0.230795	-1.10169	0.357959	-4.09551	0.630705	-0.0603937	0.484586	1.44912	0.236897	-1.5601
N900_RS07960	MFS transporter CDS	0.859503	0.019236	0.741465	0.706961	0.512888	-0.159137	0.229871	0.870278	0.148812	0.249743	0.0282367	-1.20443	0.438912	0.302212
N900_RS07965	AraC family transcriptional regulator CDS	0.755523	0.204599	0.802919	-0.0595469	0.834156	-0.0418979	0.175987	-1.54092	0.0957339	-0.668105	0.244456	-0.279833	0.300276	-0.448956
N900_RS07970	rhodanese-related sulfurtransferase CDS	0.891647	0.0748994	0.786223	-0.177148	0.682177	-0.0741004	0.433356	0.555123	0.611661	0.410954	0.326603	0.937217	0.646753	-0.0206654
N900_RS07975	gyrA CDS	0.749851	0.328389	0.725919	0.0542428	0.952509	-1.10879	0.575283	Inf	0.986384	0.928379	0.227243	-4.68017	0.726997	-0.131256
N900_RS07980	bifunctional 3-demethylubiquinone 3-O-methyltransferase/2-octaprenyl-6-hydroxy phenol methylase CDS	0.930145	-0.10457	0.504561	Inf	0.820424	1.76568	0.617075	Inf	0.617075	Inf	0.617075	Inf	0.617075	Inf
N900_RS07985	nrdA CDS	NA	NA	NA	NA	1	Inf	NA	NA	NA	NA	NA	NA	NA	NA
N900_RS07990	nrdB CDS	0.534222	Inf	1	-3.43101	1	Inf	0.629107	Inf	1	Inf	0.976151	Inf	1	-5.13991
N900_RS07995	2Fe-2S iron-sulfur cluster binding domain-containing protein CDS	0.615361	0.651936	0.371713	0.236496	0.2283	1.01565	0.626107	0.801734	0.645469	0.109192	0.266905	-2.80804	0.679762	0.682485
N900_RS08005	CinA family nicotinamide mononucleotide deamidase-related protein CDS	0.802698	0.111071	0.410908	0.114939	0.817814	0.0704682	0.36494	0.20421	0.0493521	-1.02919	0.29854	-0.115498	0.0291047	-0.151341
N900_RS08010	DUF3943 domain-containing protein CDS	0.606618	0.212557	0.636406	0.174551	0.205517	0.229359	0.562824	-0.483649	0.271889	-0.28111	0.0424858	-1.78058	0.104104	-0.0553074
N900_RS08015	glycine cleavage system protein R CDS	0.371339	-0.477859	0.347703	-0.459092	0.838479	-0.102945	0.434756	0.995488	0.274124	-0.33876	0.54243	0.165323	0.323434	-0.868222
N900_RS08020	methyl-accepting chemotaxis protein CDS	0.856712	0.188102	0.519108	0.0412732	0.845299	0.0998959	0.331887	-1.18862	0.518105	0.305412	0.550446	-0.25185	0.232384	0.576854
N900_RS08025	DUF2750 domain-containing protein CDS	0.337762	0.654817	0.659725	-0.0910966	0.642869	1.00422	0.39763	-2.25901	0.406311	0.444079	0.550928	0.407295	0.371484	-2.56938
N900_RS08030	SAM-dependent methyltransferase CDS	1	-0.911925	1	1.76849	1	-0.667283	0.990391	Inf	1	-4.75519	0.976151	-5.35824	1	-1.93861
N900_RS08035	btuD CDS	0.758324	0.217358	0.325615	0.474433	0.845984	0.0831487	0.639163	1.16576	0.768945	0.624544	0.540694	-1.03631	0.514544	-0.40879
N900_RS08040	btuC CDS	0.680289	0.156985	0.248092	-0.189541	0.695661	-0.250704	0.167457	-0.0305509	0.164383	-1.13302	0.550829	-0.0552527	0.265341	-0.914764
N900_RS08045	succinylglutamate desuccinylase CDS	0.0399322	-0.630032	0.478306	-0.241377	0.00175083	-1.04325	0.0240237	-2.64299	0.140808	-0.342269	0.220199	-0.102199	0.599887	0.571823
N900_RS08050	alpha-ribazole-5'-phosphate phosphatase CDS	0.677275	-0.187591	0.174961	-0.231126	0.455784	-0.417073	0.0519662	-1.38066	0.718049	-0.0801526	0.670286	-0.448885	0.429291	0.00119403
N900_RS08055	cobU CDS	0.891011	-0.12741	0.617882	0.443532	0.331036	-0.638714	0.141439	-1.29965	0.652487	0.132792	0.705836	-0.252445	0.155362	-1.10211
N900_RS08060	adenosylcobinamide-GDP ribazoletransferase CDS	0.692396	0.107048	0.401972	0.520761	0.869089	0.312558	0.390905	1.65683	0.572478	0.192985	0.399856	0.0025081	0.615561	0.835385
N900_RS08065	cobT CDS	0.43551	-0.441976	0.67712	0.390526	0.81801	0.043025	0.43507	0.21142	0.100103	-0.75773	0.277189	0.762776	0.201392	-0.832112
N900_RS08070	msrB CDS	0.835017	-0.127025	0.74579	0.00525342	0.785044	0.13442	0.629502	0.29993	0.226842	-0.957405	0.644364	-0.146351	0.431172	0.196038
N900_RS08075	L-cystine transporter CDS	0.861133	-0.0470847	0.822759	0.107414	0.707895	0.0107885	0.33443	-0.921579	0.586181	0.855734	0.568327	1.43481	0.190253	-0.554468
N900_RS08080	sbcB CDS	0.607868	0.0643067	0.826613	0.108455	0.581997	-0.102129	0.218921	0.164361	0.212587	0.0265683	0.654013	0.0987156	0.148705	-0.894217
N900_RS08085	membrane protein CDS	0.872327	-0.0707995	0.46953	-0.797365	0.667264	-0.443319	0.483151	-0.577658	0.130311	-0.890291	0.237298	-0.171241	0.244238	-1.7393
N900_RS08090	LrgB family protein CDS	0.370401	0.475905	0.668379	0.414139	0.790926	0.130151	0.332971	0.413729	0.702754	0.0615455	0.442368	-0.636815	0.364523	-0.692173
N900_RS08095	cdd CDS	0.881784	0.114537	0.315748	0.0865013	0.744187	0.0408035	0.399892	0.66205	0.0168267	-1.15276	0.0840424	-1.15997	0.101919	1.44901
N900_RS08100	AEC family transporter CDS	0.776423	0.0864921	0.079564	-0.520273	0.663636	0.0236125	0.102908	-0.441003	0.580867	0.111037	0.108886	-0.0161076	0.133827	-0.0399882
N900_RS08105	purT CDS	0.878926	0.373477	0.496756	0.0406167	0.714895	0.323671	0.0720267	-1.57525	0.658866	0.934805	0.417578	-0.167253	0.40652	0.578333
N900_RS08110	hypothetical protein CDS	0.862648	1.59587	0.795569	0.598563	0.744465	1.25872	0.353661	-1.39507	0.538733	1.3207	0.571148	-3.35824	0.480802	-0.616683
N900_RS08115	thiopurine S-methyltransferase CDS	0.618902	-0.380205	0.746972	-0.0886493	0.580642	-0.217836	0.389188	-1.86285	0.639734	1.3987	0.0845925	-0.915296	0.251308	-1.11918
N900_RS08120	phosphoribosylglycinamide formyltransferase CDS	0.65977	0.164926	0.623087	-0.11862	0.407726	0.299299	0.364053	1.16436	0.106947	-0.144266	0.0806002	-1.64399	0.570609	0.741239
N900_RS08125	hypothetical protein CDS	0.852384	-0.689533	0.858583	-0.623829	0.817581	-1.44864	0.744368	0.54835	0.290601	-4.16473	0.629943	-0.148786	0.729571	-0.868222
N900_RS08130	ihfA CDS	1	-2.7793	1	Inf	1	-2.0335	0.990391	Inf	1	Inf	0.976151	Inf	1	Inf
N900_RS08135	pheT CDS	1	1.11782	0.695468	-1.72336	0.477361	0.595751	0.303024	-3.51054	0.744914	2.26823	0.682059	Inf	0.422606	Inf
N900_RS08140	pheS CDS	0.385627	-2.7793	0.46285	-3.43101	0.831592	0.917679	0.533951	Inf	0.617075	Inf	0.578926	-4.35824	0.66621	Inf
N900_RS08145	GNAT family N-acetyltransferase CDS	0.665404	0.435304	0.736114	0.0453096	0.397597	0.00421582	0.573015	0.315427	0.602274	-0.390734	0.626878	0.0870713	0.652404	1.23131
N900_RS08150	GGDEF domain-containing protein CDS	0.873263	-0.228882	0.460204	0.501266	0.4438	0.250254	0.18597	-0.115367	0.683367	0.77186	0.176743	-0.651813	0.0802925	0.0365854
N900_RS08175	pgsA CDS	0.995184	1.21736	0.837662	Inf	0.729054	-0.819287	0.571249	-5.76279	0.708916	Inf	0.57401	Inf	0.581512	-5.13991
N900_RS08180	uvrC CDS	0.79822	0.038305	0.658712	0.0426298	0.578398	-0.0979698	0.539497	-0.459918	0.158166	0.0874741	0.0328564	-0.850681	0.0222595	-0.559476
N900_RS08185	uvrY CDS	0.833145	0.89543	0.885554	0.598563	0.919675	0.37816	0.58714	-2.09551	0.754824	1.19984	0.463687	1.49974	0.663523	-2.52357
N900_RS08190	DNA polymerase II CDS	0.494456	0.0163635	0.541043	-0.174187	0.458661	0.158211	0.416713	-0.0862086	0.407828	0.45629	0.127762	-0.601552	0.00642094	-0.0418805
N900_RS08195	EAL domain-containing protein CDS	0.876594	0.0682563	0.833279	0.0736649	0.646905	-0.0803369	0.101625	0.0768702	0.295671	0.211242	0.075772	-0.492907	0.189599	-0.207529
N900_RS08200	nucleotidyltransferase CDS	0.746746	-0.0993525	0.643167	0.596586	0.329032	-0.368448	0.440525	0.189896	0.14159	-0.539988	0.614167	0.131727	0.196004	-0.851148
N900_RS08205	yeiP CDS	0.198355	0.556395	0.55136	0.321397	0.467464	0.346792	0.168778	-0.315528	0.410368	0.22606	0.214258	0.0283418	0.0615125	-1.09061
N900_RS08210	DUF440 family protein CDS	0.864393	-0.0631503	0.579719	0.151104	0.554314	0.667136	0.574661	-0.358541	0.590374	-0.264266	0.567425	0.310139	0.791495	1.32095
N900_RS08215	DUF3187 family protein CDS	0.791394	0.165519	0.628764	0.0899517	0.78984	-0.0559057	0.0433581	-0.103727	0.199222	-0.252193	0.0259522	-1.14879	0.220759	-0.276572
N900_RS08220	hutC CDS	0.585703	-0.165538	0.834498	-0.235571	0.171025	-0.749664	0.397178	0.262046	0.458224	0.806511	0.146292	-0.895169	0.257704	0.331716
N900_RS08225	imidazolonepropionase CDS	0.765003	0.106536	0.438394	0.372128	0.865775	-0.133891	0.262086	-0.790652	0.685806	0.0918777	0.37437	-0.0649318	0.416724	0.399457
N900_RS08230	formimidoylglutamase CDS	0.408231	-0.138445	0.232967	-0.2971	0.562384	-0.149734	0.00732707	-1.37304	0.48216	0.802103	0.24155	-0.719639	0.334491	0.412529
N900_RS08235	urocanate hydratase CDS	0.770226	-0.0962836	0.504558	0.151677	0.850827	0.143633	0.0163528	-2.28815	0.492286	0.160342	0.300438	-0.219475	0.435736	-0.289181
N900_RS08240	hutH CDS	0.846586	-0.187711	0.785714	0.140062	0.571598	-0.278365	0.094294	-1.53751	0.141477	-1.0379	0.644265	0.507093	0.174258	-0.887985
N900_RS08245	DUF3581 family protein CDS	0.716154	-0.158762	0.63334	0.745405	0.381738	0.113327	0.295806	-1.35008	0.453855	-0.33876	0.583448	0.256471	0.26505	-0.538327
N900_RS08250	vesB CDS	0.571789	-0.0195043	0.301346	-0.218203	0.736062	0.0392508	0.242764	0.00470971	0.366962	0.161833	0.121747	-0.123189	0.0782554	0.493532
N900_RS08255	isoprenylcysteine carboxylmethyltransferase family protein CDS	0.776551	0.359996	0.66922	0.218368	0.811385	-0.0360979	0.0677834	-1.64381	0.670521	-0.269847	0.519189	0.354479	0.341873	0.746332
N900_RS08260	FAD-binding oxidoreductase CDS	0.743833	0.00765231	0.600732	-0.0671917	0.639265	0.158986	0.250642	0.286969	0.104823	-0.124332	0.182089	0.280065	0.224538	0.20928
N900_RS08265	DUF3334 family protein CDS	0.903851	-0.205751	0.583265	-0.337843	0.409457	-0.548951	0.0372499	-2.51355	0.680477	0.340054	0.266538	-0.576532	0.748451	0.346378
N900_RS08270	DUF2786 domain-containing protein CDS	0.82635	-0.00721503	0.67402	-0.148158	0.121158	0.428581	0.552454	0.467431	0.418247	0.190733	0.580383	-0.345059	0.428284	-0.048652
N900_RS08275	OmpA family protein CDS	0.792249	0.311519	0.806541	0.273274	0.346348	-0.127031	0.554257	0.00336968	0.544632	-0.0564449	0.488885	-0.000768898	0.174636	-0.202684
N900_RS08280	J domain-containing protein CDS	0.375926	0.358814	0.690199	-0.100136	0.705267	-0.0496427	0.379567	-0.248364	0.188082	-0.44336	0.612672	0.511272	0.213579	-0.17194
N900_RS08285	hypothetical protein CDS	0.346635	-0.465277	0.209523	-0.827719	0.325195	-0.0740947	0.135027	-4.69356	0.553513	-1.66272	0.398361	-0.82762	0.524299	0.544478
N900_RS08290	hypothetical protein CDS	0.700984	0.103158	0.627472	-0.288382	0.640341	-0.329331	0.699344	1.82308	0.0318717	-1.49279	0.210043	-0.733102	0.27857	-0.166953
N900_RS08295	purC CDS	5.05e-12	-4.26497	1.2e-10	-7.13169	1.86e-10	-3.24805	0.0118718	-4.40078	9.51e-05	-5.66272	0.00260807	-5.04061	5.69e-05	-7.51442
N900_RS08300	hypothetical protein CDS	0.62306	-0.299864	0.636262	0.0946879	0.813058	0.0844646	0.509254	-0.0729748	0.556906	-0.590309	0.588363	-0.136458	0.363092	1.18007
N900_RS08305	NAD-dependent malic enzyme CDS	0.283264	0.214759	0.141466	-0.302316	0.738586	0.500146	0.414317	-0.886206	0.0601389	-1.39091	0.163182	-0.0975408	0.00148727	-2.59774
N900_RS08310	DUF3392 domain-containing protein CDS	0.868745	-0.352784	0.715497	-0.209	0.455837	0.424242	0.304753	-1.43554	0.597383	-0.212057	0.446142	-1.18376	0.0837384	-2.04953
N900_RS08315	vancomycin high temperature exclusion protein CDS	0.448346	-0.260849	0.534237	-0.130862	0.814698	-0.0181263	0.16644	0.0887818	0.00221996	-2.37941	0.134423	1.13059	0.222411	0.233777
N900_RS08320	GGDEF domain-containing protein CDS	0.823323	0.17177	0.74044	0.194471	0.815078	0.431395	0.350564	-0.623172	0.532732	0.394833	0.310934	0.133386	0.125235	-0.281024
N900_RS08325	cysteine desulfurase-like protein CDS	0.785249	0.0959836	0.506285	-0.0964025	0.557888	-0.244835	0.0469741	-0.974515	0.79593	0.536353	0.0219155	-0.657081	0.0829726	-0.42418
N900_RS08330	2OG-Fe dioxygenase family protein CDS	0.776363	-0.0348965	0.675948	-0.0106757	0.703351	-0.032349	0.620337	0.0877985	0.231668	-0.979453	0.479402	-0.227061	0.212184	0.249111
N900_RS08335	trxB CDS	0.265371	-0.442967	0.0847693	-0.534937	0.66612	-0.117266	0.0898037	-4.49764	0.0402021	-1.09503	0.124335	-1.78455	0.0286898	-0.401074
N900_RS08340	cydD CDS	0.80903	-0.0627307	0.841064	0.526251	0.78391	-0.144299	0.569465	1.07727	0.553748	-0.492793	0.28983	-1.67562	0.444011	-1.34449
N900_RS08345	cydC CDS	0.42858	0.726918	0.910089	-0.307057	0.555416	0.647746	0.830486	0.222915	0.763184	-0.492793	0.648889	-0.0104841	0.747036	0.565958
N900_RS08350	rluB CDS	0.0422754	-0.43916	0.0195788	-0.631006	0.0114685	-1.0582	0.502905	0.791866	0.332562	-0.357863	0.467959	0.898485	0.636267	0.392475
N900_RS08355	threonylcarbamoyl-AMP synthase CDS	0.0562257	-0.993234	0.188489	-0.642532	0.351108	-0.611731	0.0982585	-2.86418	0.0563436	-1.84254	0.213332	-0.82762	0.347254	-0.184993
N900_RS08360	PHP domain-containing protein CDS	0.334463	0.444587	0.679956	0.375679	0.352679	0.614469	0.361245	0.0617715	0.111087	-0.384057	0.531492	-0.249962	0.533978	0.889306
N900_RS08365	hypothetical protein CDS	0.501561	1.20854	0.449135	-0.174826	0.515154	0.694437	0.192815	-2.09266	0.354733	0.424745	0.522663	-0.639993	0.436944	1.15329
N900_RS08370	anthranilate synthase component 1 CDS	0.807325	0.038613	0.469475	-0.0751688	0.71851	-0.0367704	0.197681	-0.166043	0.351163	-0.0493593	0.0874678	0.0443879	0.0143848	-0.33635
N900_RS08375	aminodeoxychorismate/anthranilate synthase component II CDS	0.659495	0.203715	0.809895	-0.259294	0.657646	0.218915	0.182304	-3.35015	0.568314	0.424745	0.746281	0.634541	0.421777	-0.915648
N900_RS08380	trpD CDS	0.551293	0.237517	0.64703	0.493795	0.765151	0.101119	0.143086	-1.41459	0.175706	-0.312221	0.0923512	-0.599514	0.2392	0.977437
N900_RS08385	trpCF CDS	0.560382	0.0343911	0.727085	-0.11761	0.764505	0.146046	0.0236816	-1.30124	0.130166	-0.640843	0.103532	-0.896744	0.255957	0.409878
N900_RS08390	trpB CDS	0.475545	0.0874717	0.0359323	-0.821175	0.112124	-0.370393	0.0475177	-0.365272	0.00909897	-1.47096	0.212056	-0.0943584	0.141602	0.352543
N900_RS08395	trpA CDS	0.610577	0.223926	0.813345	-0.346097	0.846594	0.156937	0.521926	-1.84135	0.290195	-0.74518	0.482035	-0.435303	0.687142	1.32808
N900_RS08400	dicarboxylate/amino acid:cation symporter CDS	0.342857	0.303846	0.833191	0.141482	0.440199	0.332231	0.221854	-0.649714	0.0111268	-0.680163	0.151542	-0.998396	0.00819665	-1.17143
N900_RS08405	thymidine kinase CDS	0.788282	0.345097	0.754503	0.282647	0.618032	0.210117	0.33226	-1.14512	0.64959	-0.75323	0.321034	-0.644398	0.111315	-0.949631
N900_RS08410	aspS CDS	1	-0.571072	0.856857	Inf	1	Inf	0.990391	Inf	1	Inf	0.0924325	-0.0202651	1	Inf
N900_RS08415	DUF72 domain-containing protein CDS	0.877623	0.221999	0.598614	-0.0279214	0.762998	-0.0955372	0.367853	-0.90328	0.412498	0.0941472	0.554203	-0.213427	0.0385459	-0.75786
N900_RS08420	cmoA CDS	0.425467	-0.986109	0.168426	-1.16767	0.188004	-1.08433	0.133517	-6.0826	0.193521	-0.899418	0.247459	-1.39466	0.0677526	-1.723
N900_RS08425	cmoB CDS	0.603659	-0.234271	0.574747	0.16717	0.0965304	-0.966761	0.0869226	-3.54517	0.600211	0.604883	0.595967	0.128791	0.305744	-0.623122
N900_RS08430	ATP-dependent Zn protease CDS	0.0258134	-2.59909	0.0225885	-3.04827	0.0441285	-2.16316	0.362157	1.63556	0.419162	-1.52521	0.0941828	-5.99754	0.58677	-0.579511
N900_RS08435	gonadoliberin III CDS	9.36e-07	-2.22374	8.67e-07	-2.26261	2.61e-07	-2.41664	0.0663729	-0.54663	0.00028851	-1.70528	0.0273814	-1.80377	0.0892786	-0.792557
N900_RS08440	alpha-L-glutamate ligase-like protein CDS	2.93e-07	-1.44193	2.12e-08	-2.87318	1.01e-05	-1.74966	0.0299597	0.689106	0.0258165	-0.984646	0.00156574	-2.90013	0.0113546	-0.466053
N900_RS08445	serC CDS	0.991516	-1.40115	0.864186	0.151402	0.500047	-2.87365	0.754354	-6.20813	0.693082	-2.07776	0.71031	0.324383	0.674637	-5.99984
N900_RS08450	DUF945 domain-containing protein CDS	0.66808	0.0557108	0.614793	0.392628	0.69059	-0.0672735	0.0914866	-2.04894	0.243575	-0.161587	0.157623	-0.753419	0.0187515	-1.57867
N900_RS08455	cyclic nucleotide-binding domain-containing protein CDS	0.566702	-0.112659	0.534	-0.0186134	0.297888	-0.245459	0.0277576	-1.23761	0.029835	0.0931234	0.107018	-0.174974	0.00174265	-0.593241
N900_RS08460	response regulator CDS	0.804457	0.241452	0.759725	-0.306207	0.848391	0.056762	0.378289	-0.580861	0.741034	0.126117	0.547365	-0.761818	0.264599	-0.526225
N900_RS08465	hypothetical protein CDS	0.0652245	-1.0363	0.0220874	-1.24092	0.140906	-0.863598	0.00916255	-3.38216	0.00381965	-2.05222	0.0157937	-1.45565	0.00149718	-2.72536
N900_RS08470	TfoX/Sxy family DNA transformation protein CDS	0.476781	0.316453	0.739469	0.211775	0.711909	0.672983	0.355904	-0.368175	0.591091	0.619053	0.508712	0.195868	0.404864	-0.132664
N900_RS08475	HDOD domain-containing protein CDS	0.490633	0.343532	0.501872	0.248147	0.593179	0.597654	0.466549	0.198726	0.317174	-0.166292	0.567379	0.505713	0.159002	0.620187
N900_RS08480	lysine exporter LysO family protein CDS	0.891294	0.002826	0.218318	-0.341751	0.874183	-0.0325081	0.0163941	-1.70933	0.41287	-0.276805	0.0926747	-0.839302	0.0147494	-0.5441
N900_RS08485	hypothetical protein CDS	0.813334	-0.0395487	0.754195	0.775501	0.817021	-0.0662964	0.550517	-0.368931	0.217767	-1.8713	0.579046	1.14201	0.712903	-0.420904
N900_RS08490	panP CDS	0.728868	-0.249144	0.944816	0.180549	0.829847	0.0738813	0.543765	Inf	0.733485	-2.66272	0.907962	Inf	0.943714	0.681981
N900_RS08495	MurR/RpiR family transcriptional regulator CDS	0.80897	0.0340942	0.219521	0.64585	0.598893	0.239163	0.398057	1.23353	0.356521	0.826922	0.451969	-0.498997	0.232705	1.68578
N900_RS08500	iron-containing alcohol dehydrogenase CDS	0.865616	-0.102707	0.768138	0.0339179	0.543799	-0.0625048	0.0482472	-1.08475	0.234145	-0.492793	0.13556	-1.07207	0.0113921	-1.06973
N900_RS08505	GrxA family glutaredoxin CDS	0.856915	0.236283	0.676251	-0.37055	0.819325	0.080545	0.644348	1.29012	0.621163	0.58521	0.629244	-1.5195	0.630072	0.789365
N900_RS08510	transporter CDS	0.799305	0.00957331	0.00328578	-0.574076	0.518082	-0.162845	0.0397135	-1.6751	2.25e-06	-1.20704	0.00224453	-2.17157	4.41e-06	-2.16392
N900_RS08515	clpA CDS	7.3e-11	-2.3605	8.15e-12	-3.09919	2.41e-12	-2.60235	0.000559861	-6.34564	0.00910721	-1.21457	0.00303067	-2.68822	7.49e-05	-2.55506
N900_RS08520	clpS CDS	0.730986	-0.00894937	0.598537	-0.0802679	0.568546	-0.183196	0.379139	0.0353196	0.690879	0.203531	0.536048	0.789051	0.384241	-0.443138
N900_RS08525	cspD CDS	0.828225	-0.0969162	0.78947	0.310364	0.887662	0.494136	0.567891	-0.498844	0.640967	-1.14425	0.616802	-0.531822	0.495033	-0.234308
N900_RS08530	NADP-dependent isocitrate dehydrogenase CDS	0.257968	0.118227	1.16e-05	1.80893	0.248996	-0.0718774	0.00375345	0.934824	0.268997	-0.0073661	0.0205042	0.420308	0.0283408	1.55167
N900_RS08535	rluE CDS	0.890078	-0.0528784	0.345322	-0.720083	0.461022	-0.371151	0.365145	-2.36014	0.36944	-0.492793	0.534647	0.0625024	0.638969	-0.02715
N900_RS08540	bifunctional phosphoribosyl-AMP cyclohydrolase/phosphoribosyl-ATP diphosphatase HisIE CDS	0.913812	0.268888	0.354554	-0.032855	0.776911	0.177711	0.639774	0.400675	0.493028	-0.198921	0.31428	-0.943097	0.21097	-0.623122
N900_RS08545	hisF CDS	0.885152	0.193141	0.607343	-0.089751	0.595771	-0.032349	0.251589	0.285854	0.552181	-0.229759	0.0881302	-1.73246	0.0339381	-1.09295
N900_RS08550	1-(5-phosphoribosyl)-5-[(5- phosphoribosylamino)methylideneamino]imidazole-4- carboxamide isomerase CDS	0.477003	-0.417826	0.657183	0.0432933	0.340485	-0.456566	0.186147	-1.53571	0.525261	-0.328299	0.170053	-1.03912	0.204663	-0.514416
N900_RS08555	hisH CDS	0.42311	-0.396486	0.0560355	-0.70295	0.0899037	-0.780165	0.029706	-1.5372	0.0626348	-0.790593	0.0581554	-1.9256	0.0012242	-3.12378
N900_RS08560	hisB CDS	0.471083	-0.326293	0.314685	-0.329403	0.217474	-0.741201	0.383274	0.430695	0.0519525	-1.54724	0.31237	-0.492017	0.0325042	-0.658509
N900_RS08565	histidinol-phosphate transaminase CDS	0.402048	-0.204589	0.182416	-0.30186	0.454035	-0.124117	0.0178454	-2.03821	0.31534	0.232813	0.0146799	-1.06406	0.0595667	-0.578843
N900_RS08570	hisD CDS	0.631817	-0.148267	0.598091	0.0666488	0.715255	0.0272846	0.262759	0.139946	0.101013	-0.648218	0.386342	-0.269625	0.117655	-0.878041
N900_RS08575	hisG CDS	0.740043	-0.305321	0.772528	0.486119	0.748814	0.0285628	0.377675	-0.0710741	0.39643	-0.176218	0.29492	-0.289823	0.14241	-0.342064
N900_RS08580	Na+/H+ antiporter NhaC family protein CDS	0.73004	-0.0660389	0.185669	-0.153652	0.753172	-0.0150669	0.552613	0.0830363	0.15132	-0.217282	0.0985816	0.340934	0.0835804	-0.39993
N900_RS08585	H-NS histone family protein CDS	0.220671	Inf	0.0636026	Inf	0.220671	Inf	NA	NA	0.220671	Inf	0.976151	Inf	1	Inf
N900_RS08590	inosine/guanosine kinase CDS	0.000637498	-0.815011	0.000521995	-0.792539	4.86e-07	-1.1944	0.000997939	-1.51697	0.216592	0.0282169	0.117299	-0.401694	0.0443114	-0.309346
N900_RS08595	mnmA CDS	1	Inf	1	Inf	1	-2.0335	0.990391	Inf	1	Inf	0.976151	Inf	1	Inf
N900_RS08600	hflD CDS	0.949389	0.206536	0.213827	-2.97788	0.152287	-2.09604	0.419037	-6.76279	0.377211	-5.75519	0.430329	-7.06375	0.317496	-5.13991
N900_RS08605	purB CDS	1	-1.57107	1	-0.762868	1	0.170743	0.990391	-1.12067	1	Inf	0.976151	Inf	1	-6.72487
N900_RS08610	DUF3833 domain-containing protein CDS	0.628362	-0.548373	0.722845	-0.146278	0.85442	0.128546	0.353557	1.70507	0.143774	-1.22702	0.0855595	-1.24861	0.235316	0.00390944
N900_RS08615	hypothetical protein CDS	0.896798	0.0819951	0.399182	-0.208494	0.680674	-0.0867737	0.0923693	-3.04375	0.17556	-0.619149	0.330492	0.087048	0.469859	-0.823254
N900_RS08620	DUF2878 domain-containing protein CDS	0.801848	0.00824404	0.738634	0.154262	0.675399	-0.0662964	0.229035	-1.47117	0.484879	-0.0528091	0.170206	0.0571664	0.0763145	-1.06696
N900_RS08625	class I SAM-dependent methyltransferase CDS	0.876807	-0.0752169	0.500799	-0.148821	0.793811	0.109429	0.229645	-0.298715	0.528805	0.234013	0.241114	-0.255148	0.0701844	0.256688
N900_RS08630	DUF1365 domain-containing protein CDS	0.746249	0.144179	0.753839	0.327559	0.777235	-0.0381453	0.232572	-0.180654	0.551563	0.201819	0.154108	-0.693319	0.0087678	-1.69606
N900_RS08635	NAD(P)/FAD-dependent oxidoreductase CDS	0.920083	0.0926677	0.822901	0.0415203	0.79984	-0.097941	0.293635	-0.629001	0.0782077	-0.333315	0.26438	-0.222423	0.0335318	-0.48651
N900_RS08640	SDR family oxidoreductase CDS	0.659748	-0.0852085	0.655706	0.182671	0.410259	-0.0858719	0.212661	0.111215	0.278359	-0.477162	0.0800267	-0.637984	0.057167	-1.24311
N900_RS08645	nuclear transport factor 2 family protein CDS	0.754503	0.248182	0.457642	0.363072	0.471607	0.448277	0.381657	1.49231	0.430192	-0.84873	0.580575	1.14381	0.625897	0.913712
N900_RS08650	htpX CDS	0.504637	-0.360994	0.442672	-0.497286	0.167271	-0.594102	0.145384	0.257338	0.273791	-0.172935	0.159924	0.264977	0.827484	0.760573
N900_RS08655	hypothetical protein CDS	0.733927	-0.00187671	0.547192	0.752853	0.698623	0.807236	0.292962	-0.317363	0.69269	-0.031743	0.4007	0.129311	0.330197	-1.77025
N900_RS08660	bioD CDS	0.367948	0.624017	0.483562	0.579203	0.327232	0.65396	0.371972	-0.0471425	0.688931	1.27139	0.557438	-0.863884	0.410361	-0.361988
N900_RS08665	bioC CDS	0.873415	0.0226254	0.712555	-0.183364	0.507353	0.0544039	0.320272	-0.507695	0.363173	-0.860164	0.653	-0.161495	0.169672	-0.620946
N900_RS08670	bioF CDS	0.560242	-0.292581	0.00780444	-0.734522	0.241368	-0.478031	0.123628	-0.882512	0.0598819	-1.04547	0.0943151	-1.12035	0.201842	-0.333
N900_RS08675	biotin synthase BioB CDS	0.871359	-0.135139	0.323887	-0.237769	0.524698	-0.505702	0.096996	-0.828596	0.0904538	-0.243765	0.571002	1.20029	0.067399	-1.01975
N900_RS08680	bioA CDS	0.8226	-0.207975	0.269376	-0.267823	0.474755	-0.372667	0.496724	0.655167	0.51518	0.652755	0.142391	-0.557222	0.319784	-0.368868
N900_RS08685	serS CDS	NA	NA	NA	NA	1	Inf	0.990391	Inf	NA	NA	NA	NA	1	Inf
N900_RS08690	replication-associated recombination protein A CDS	0.869673	0.269005	0.256956	-0.110593	0.165525	-0.244045	0.0481577	-0.248996	0.0206801	-0.377761	0.178277	0.0184673	0.164982	-0.184239
N900_RS08695	lolA CDS	0.722981	0.242709	0.597387	0.8801	0.964166	0.0618085	0.74773	-3.20813	0.719151	-0.389699	0.667309	-5.41258	0.791313	1.78479
N900_RS08700	YecA family protein CDS	0.51439	-0.0951811	0.281106	-0.412284	0.871332	-0.0470677	0.638169	0.382046	0.186571	-1.08553	0.103493	-0.995497	0.0805894	-1.88437
N900_RS08705	dusC CDS	0.772884	-0.0215251	0.241672	-0.57795	0.63229	-0.288689	0.0646516	-1.37056	0.371972	-0.622304	0.167863	-0.595717	0.48478	0.173533
N900_RS08710	sensor domain-containing diguanylate cyclase CDS	0.844738	0.0732386	0.81544	0.255956	0.890993	0.202823	0.0183437	-0.752723	0.056718	-0.225468	0.0205096	-0.605228	0.0722473	-0.0885482
N900_RS08715	ABC transporter ATP-binding protein CDS	0.777188	0.312463	0.788849	-0.293383	0.823668	-0.152423	0.509766	-0.0651765	0.294707	-0.751985	0.136534	0.0232366	0.15828	-1.08059
N900_RS08720	ABC transporter permease CDS	0.473414	0.304996	0.850303	0.305158	0.868162	0.0821977	0.432801	0.789904	0.435919	-0.132806	0.358047	0.0637512	0.641475	0.399743
N900_RS08725	ABC transporter substrate-binding protein CDS	0.897603	0.0773935	0.864257	0.162209	0.856247	0.0628306	0.40683	0.808266	0.263004	0.123614	0.58209	0.285801	0.0638815	-0.209362
N900_RS08730	DNA-binding protein VF530 CDS	0.183208	0.550759	0.532428	-0.225318	0.801942	0.144271	0.493861	0.277292	0.463242	0.742424	0.422453	-1.11634	0.541509	-0.01561
N900_RS08735	DUF412 domain-containing protein CDS	0.63066	0.0444789	0.590338	0.457325	0.217861	0.728738	0.236717	-2.52532	0.033216	-2.09503	0.194784	-1.29157	0.171469	-1.75192
N900_RS08740	acetate kinase CDS	0.0295341	-1.52527	0.021037	-1.68343	0.000685167	-2.47851	0.318025	-4.53006	0.0327276	-4.24768	0.0183973	-7.87201	0.061876	-2.57582
N900_RS08745	phosphate acetyltransferase CDS	0.00412433	-2.893	0.00297107	-2.00388	0.00161378	-1.3956	0.298326	-1.7487	0.0280624	-8.21462	0.0571815	-7.47879	0.353775	-1.67791
N900_RS08750	glutathione S-transferase family protein CDS	0.795558	0.195106	0.661294	0.0945711	0.595297	0.365408	0.446358	-0.757189	0.0312505	-0.96046	0.168692	-0.177677	0.0376724	-1.02519
N900_RS08755	ABC transporter ATP-binding protein CDS	0.875424	0.0868514	0.546689	0.56644	0.473658	0.443671	0.30433	0.368215	0.637391	0.232585	0.534095	-0.0303539	0.0709673	-1.46241
N900_RS08760	ABC transporter ATP-binding protein CDS	0.438022	-0.0125816	0.557843	-0.172784	0.455121	0.050908	0.650169	2.06415	0.525828	-0.0346867	0.164553	1.8654	0.548708	0.620916
N900_RS08765	oppC CDS	0.402032	0.152936	0.0628341	0.693413	0.322383	0.35588	0.570882	0.287276	0.697411	0.0742477	0.629973	1.22311	0.647893	0.596467
N900_RS08770	oppB CDS	0.639777	0.143055	0.777864	0.393367	0.362529	0.339757	0.672794	1.185	0.357597	0.940679	0.209345	0.912267	0.148053	-0.174015
N900_RS08775	peptide ABC transporter substrate-binding protein CDS	0.658964	0.163315	0.1886	0.717683	0.156682	0.553731	0.462218	0.00564487	0.609743	0.763046	0.529985	0.972849	0.679117	0.318127
N900_RS08780	phosphate/phosphite/phosphonate ABC transporter substrate-binding protein CDS	0.873231	0.110693	0.55271	-0.0759308	0.500436	-0.120681	0.539786	-0.110102	0.505569	0.241825	0.374825	-0.0340709	0.144261	-1.05393
N900_RS08785	HAMP domain-containing protein CDS	0.829109	0.0180784	0.553473	0.134511	0.541987	4.61e-05	0.292893	0.655215	0.459997	0.0224087	0.336305	0.302339	0.121871	0.32672
N900_RS08790	two-component system response regulator CDS	0.902702	-0.0165441	0.83939	0.0467756	0.809092	0.080481	0.427409	-0.148428	0.66169	0.495502	0.663523	-0.353938	0.52042	0.0920539
N900_RS08795	EAL domain-containing protein CDS	0.41856	-0.146697	0.378027	-0.120028	0.295064	-0.203557	0.220029	0.016097	0.161334	-0.87016	0.58644	0.823663	0.149174	0.0615015
N900_RS08800	two-component sensor histidine kinase CDS	0.743281	0.15356	0.327259	0.110329	0.869459	0.197607	0.031435	-0.00188065	0.474738	0.551061	0.0371405	-0.882546	0.0806799	0.179329
N900_RS08805	two-component sensor histidine kinase CDS	0.823018	0.15048	0.817093	0.369076	0.418583	0.10444	0.623021	0.321446	0.425947	-0.299897	0.62789	0.654443	0.219117	-0.286785
N900_RS08810	chemotaxis protein CheC CDS	0.576818	0.361004	0.765702	0.186506	0.642812	-0.0904425	0.132412	0.295997	0.1468	-0.291159	0.114923	-1.23006	0.307928	-0.184495
N900_RS08815	response regulator CDS	0.720606	0.113938	0.827731	-0.180615	0.479295	-0.242395	0.598026	-0.154058	0.606528	0.229673	0.301591	0.864258	0.422483	-0.227821
N900_RS08820	HDOD domain-containing protein CDS	0.312452	0.367871	0.553131	0.479737	0.0899244	0.794149	0.259782	-0.446921	0.686491	0.330122	0.368355	-0.0179512	0.171762	0.109988
N900_RS08825	Hpt domain-containing protein CDS	0.63585	-0.530164	0.420742	-0.368513	0.717304	-0.048011	0.312078	-0.344636	0.711629	-0.0963711	0.554698	0.466563	0.190176	-0.980984
N900_RS08830	threonylcarbamoyl-AMP synthase CDS	0.796167	-0.0625225	0.814358	-0.0785238	0.812807	0.225884	0.556129	0.0397931	0.555727	0.922245	0.545793	0.0279901	0.200588	1.90027
N900_RS08835	hypothetical protein CDS	0.729973	-0.205227	0.568464	-0.0899732	0.890251	0.14741	0.845799	-1.22831	0.881413	0.734498	0.707674	0.436325	0.476995	1.4335
N900_RS08840	hypothetical protein CDS	0.223568	0.13389	0.426752	-0.299467	0.625751	0.646216	0.419269	-0.545169	0.372225	-0.968131	0.21601	1.23127	0.476621	0.638454
N900_RS08845	helix-turn-helix transcriptional regulator CDS	0.880502	0.0279658	0.745061	0.122152	0.854852	-0.0801486	0.456838	-0.0309414	0.669472	0.428845	0.260735	0.0174053	0.616932	0.152042
N900_RS08850	YbhB/YbcL family Raf kinase inhibitor-like protein CDS	0.876278	0.00150688	0.337325	-0.269808	0.721793	-0.225263	0.420085	-0.0476698	0.482547	-0.185671	0.520443	-0.322294	0.331139	-0.211597
N900_RS08855	CPBP family intramembrane metalloprotease CDS	0.847604	-0.0532236	0.439683	0.00945975	0.618386	0.282368	0.569256	0.702451	0.375344	0.069086	0.173518	-0.983739	0.582891	1.00505
N900_RS08860	chitinase CDS	0.267214	0.345735	0.783371	0.312416	0.700593	0.316668	0.0344905	-0.48497	0.0575049	0.0329522	0.235208	0.832271	0.373069	0.196569
N900_RS08865	arsJ CDS	0.59307	0.0545925	0.813568	0.194544	0.594354	0.301202	0.45761	-0.303395	0.286564	-0.301626	0.189501	-0.387024	0.0808973	-0.748861
N900_RS08870	phosphatase CDS	0.611883	0.308455	0.229943	-0.538069	0.733308	0.380931	0.14332	-2.16712	0.61805	0.749888	0.0917519	-2.04508	0.586919	0.580667
N900_RS08875	ArsJ-associated glyceraldehyde-3-phosphate dehydrogenase CDS	0.268861	0.102284	0.641368	0.0894228	0.669044	-0.343939	0.651441	0.64137	0.107355	-0.711266	0.608726	-0.39746	0.0345705	-0.799502
N900_RS08880	metalloregulator ArsR/SmtB family transcription factor CDS	0.591397	-0.396187	0.701924	-0.240979	0.763286	-0.0366676	0.508246	1.77744	0.707729	1.38777	0.467189	-1.7248	0.0379801	-5.16723
N900_RS08885	GGDEF domain-containing protein CDS	1.03e-05	-1.13751	2.03e-07	-1.22375	5.06e-08	-1.35127	1.83e-07	-2.85631	0.00013764	-0.59359	0.000143968	-1.06012	0.000151081	-1.07239
N900_RS08890	hypothetical protein CDS	0.647124	0.394838	0.723739	0.446042	0.847439	0.439023	0.42298	0.956265	0.622974	0.171307	0.567804	0.836564	0.481557	-0.504269
N900_RS08895	MGMT family protein CDS	0.420099	0.426909	0.698481	0.277972	0.788305	-0.131796	0.264983	-1.859	0.0450154	-1.90991	0.46068	0.759219	0.0267312	-3.81931
N900_RS08900	hypothetical protein CDS	0.845846	0.178111	0.344843	-0.410229	0.664869	0.0782671	0.228262	1.00305	0.0796053	-0.848181	0.168625	-0.263196	0.427338	0.0953829
N900_RS08905	tesB CDS	0.230176	0.579539	0.588935	-0.149407	0.329327	0.291774	0.555599	-0.122029	0.53677	0.286488	0.59927	0.0767252	0.653949	0.0588341
N900_RS08910	Lrp/AsnC family transcriptional regulator CDS	0.883396	0.154149	0.873598	0.440487	0.431918	-0.355	0.17302	-1.11097	0.224363	-0.505843	0.22347	-0.51087	0.138418	-0.611418
N900_RS08915	PLP-dependent cysteine synthase family protein CDS	0.835292	0.111005	0.260511	-0.105093	0.779172	0.0945958	0.198604	-0.635471	0.513256	0.168686	0.574562	-0.086984	0.374482	-0.139328
N900_RS08920	sohB CDS	0.438045	0.372316	0.566365	-0.296445	0.58893	0.188162	0.300705	-1.23751	0.110518	-1.17294	0.550274	-0.350406	0.0767131	1.12655
N900_RS08925	YciK family oxidoreductase CDS	0.592002	-0.387741	0.613176	0.769933	0.821315	-0.163954	0.26097	1.63594	0.25885	0.802808	0.250849	0.692344	0.563323	0.205718
N900_RS08930	YcgN family cysteine cluster protein CDS	0.858531	0.0983436	0.263006	0.341997	0.743485	-0.0388033	0.431759	1.06793	0.271862	-0.847982	0.545492	0.282966	0.637042	1.21448
N900_RS08935	YkgJ family cysteine cluster protein CDS	0.5967	-0.193041	0.798666	1.48749	0.604048	0.352647	0.538141	0.620474	0.599721	-0.883437	0.480071	-1.06584	0.249979	-1.43027
N900_RS08940	recR CDS	0.74661	-0.0437172	0.65805	0.12889	0.233494	-0.408355	0.312117	-1.26175	0.0401125	-1.81971	0.27477	-1.15681	0.100921	-1.18117
N900_RS08945	YbaB/EbfC family nucleoid-associated protein CDS	0.852913	-0.333903	0.573134	1.12012	0.891751	0.693345	0.465997	-0.430152	0.619943	Inf	0.47714	-5.47879	0.651687	-1.58227
N900_RS08950	DNA polymerase III subunit gamma/tau CDS	0.99644	0.530442	0.954706	0.360434	0.918298	-0.456758	0.696085	-3.23751	0.930233	0.387771	0.691229	-0.200139	0.699467	1.61413
N900_RS08955	adenine phosphoribosyltransferase CDS	0.578829	-0.187597	0.0705858	-0.0679528	0.0660662	-0.748135	0.343729	-0.856685	0.314653	0.0535645	0.156037	-0.643306	0.542279	-0.178205
N900_RS08960	DUF454 domain-containing protein CDS	0.571466	-0.373629	0.502253	0.257623	0.589517	-0.19846	0.0606283	-0.690612	0.31122	-0.881055	0.167875	-0.37396	0.550625	-0.396175
N900_RS08965	hypothetical protein CDS	0.668455	0.303527	0.419925	1.60555	0.759313	0.117316	0.640394	Inf	0.311054	1.24209	0.136809	3.27203	0.504997	-0.359879
N900_RS08970	response regulator CDS	0.267707	-0.277552	0.132566	-0.302124	0.0854167	-0.610539	0.220081	-0.348763	0.692993	0.876476	0.251953	0.998763	0.516801	0.976961
N900_RS08975	LysR family transcriptional regulator CDS	4.39e-07	-2.30998	6.71e-09	-3.93379	8.18e-09	-4.00092	2.87e-05	-5.17039	2.64e-06	-4.9543	3.37e-05	-4.47023	2.08e-05	-0.626908
N900_RS08980	NAD(P)H nitroreductase CDS	0.23339	0.650894	0.57241	0.285228	0.0798915	0.882171	0.628472	-0.446093	0.430985	1.23305	0.574298	-0.544601	0.60549	-0.681807
N900_RS08985	fadJ CDS	0.0453353	-0.56863	0.0135409	-0.395886	0.0362656	-0.358549	0.0726174	-1.2212	0.166287	-0.599089	0.00513808	-0.872666	0.0745985	-0.126741
N900_RS08990	fadI CDS	0.0651583	-0.478911	0.0580288	-0.493768	0.00703391	-0.832505	0.0306251	-1.06512	0.311659	-0.00797987	0.650853	0.391057	0.133044	0.0639286
N900_RS08995	hypothetical protein CDS	0.727784	0.17735	0.751642	1.01119	0.729197	-0.309385	0.378524	-3.50054	0.347794	-1.90991	0.485001	Inf	0.566595	1.58765
N900_RS09000	sigma-70 family RNA polymerase sigma factor CDS	0.874118	0.212173	0.696254	0.309153	0.65271	-0.0753292	0.239263	1.27461	0.609373	0.653027	0.0123817	-2.33394	0.0992157	-0.280616
N900_RS09005	DUF3379 domain-containing protein CDS	0.000545264	-2.7226	0.00927174	-1.50474	0.000485353	-2.76127	0.235522	1.06888	0.0487992	-0.891531	0.0137066	-2.99065	0.0428264	-1.1336
N900_RS09010	outer membrane protein transport protein CDS	5.8e-09	2.51681	3e-08	2.3626	6.87e-11	2.88356	0.172133	-0.730023	0.00230135	-1.41609	0.124804	-0.134225	0.0306495	-1.09323
N900_RS09015	outer membrane protein transport protein CDS	0.0893031	0.560282	0.511706	0.285434	0.250989	0.3951	0.0214068	-1.02249	0.0461565	-0.305838	0.504217	0.0295814	0.0515971	0.613898
N900_RS09020	low molecular weight phosphotyrosine protein phosphatase CDS	0.685693	-0.0672575	0.756286	0.193183	0.887966	0.0490763	0.537077	-0.294992	0.461329	-0.896613	0.661265	0.687069	0.731186	-0.476072
N900_RS09025	cobO CDS	0.7691	0.120663	0.82771	0.256149	0.636855	0.76141	0.459784	-1.33062	0.631719	-0.253864	0.616607	0.905833	0.769825	1.8513
N900_RS09030	AsmA family protein CDS	0.719729	-0.119062	0.312912	-0.209868	0.504539	-0.0453167	0.174497	-0.261903	0.114956	-0.43928	0.285184	-0.183675	0.000119936	-1.68634
N900_RS09035	uridine kinase CDS	0.247498	-0.38077	0.0928104	-0.305917	0.113587	-0.431539	0.0184199	-1.90252	0.0786399	-0.64363	0.0529772	-2.14384	0.00606448	-2.18145
N900_RS09040	hypothetical protein CDS	0.876116	0.0183986	0.826685	0.221403	0.793499	0.051906	0.515168	1.39992	0.706348	0.907714	0.113455	-2.09281	0.691248	-0.215489
N900_RS09045	apbC CDS	0.0179812	-0.510559	0.18032	-0.377744	0.0383532	-0.637572	0.298599	-0.0751153	0.0383741	-0.736845	0.610387	0.421349	0.187139	0.0926331
N900_RS09050	metG CDS	0.726537	-0.224969	0.786616	-0.00916343	0.642911	-0.268713	0.475318	-3.23751	0.554715	1.17755	0.511669	0.139276	0.558474	0.125548
N900_RS09055	hypothetical protein CDS	0.56393	0.245346	0.549653	0.199071	0.239931	0.254951	0.506917	0.182032	0.640459	-0.241116	0.692152	0.693284	0.625717	-0.399407
N900_RS09060	uridine phosphorylase CDS	0.545467	0.197779	0.527695	-0.346757	0.595303	0.52342	0.142513	-0.384681	0.751085	1.11875	0.321635	-0.843446	0.683257	0.462625
N900_RS09065	zinc/cadmium/mercury/lead-transporting ATPase CDS	6.75e-09	-2.89541	8.68e-07	-2.86739	2.34e-06	-1.83962	0.27277	-1.97447	0.00841728	-2.68752	0.0447897	-3.83983	0.295905	-0.686107
N900_RS09070	hypothetical protein CDS	0.919527	-0.918866	0.881367	0.095872	0.80501	-1.38964	0.635142	-3.23751	0.468902	1.81801	0.600044	-4.82073	0.818009	1.64012
N900_RS09075	CBS domain-containing protein CDS	0.82626	0.148698	0.871114	0.127693	0.874885	-0.0142487	0.141776	-1.27557	0.482573	-0.0180584	0.286991	1.10094	0.69361	-0.197608
N900_RS09080	GGDEF domain-containing protein CDS	0.740824	0.0122047	0.631738	0.0251712	0.888466	0.143727	0.57367	0.575827	0.136971	-0.308045	0.0191795	-1.43651	0.416649	0.156616
N900_RS09085	moaE CDS	0.767421	0.114049	0.470168	-0.329965	0.812957	0.0957827	0.326072	-2.82247	0.0835131	-3.59441	0.355245	1.26674	0.584622	0.885877
N900_RS09090	moaD CDS	0.711181	0.143419	0.844769	0.243991	0.626929	-0.200466	0.0489391	-2.72293	0.519464	-0.148069	0.107792	-2.27883	0.150133	-1.24123
N900_RS09095	moaC CDS	0.7651	-0.109264	0.865807	-0.0288622	0.520031	0.351862	0.718291	0.894944	0.259523	-0.172944	0.632044	0.54288	0.507514	-0.359879
N900_RS09100	moaB CDS	0.364509	-0.29634	0.665324	-0.0467109	0.888026	0.221711	0.106324	-0.804547	0.326786	-0.259244	0.299223	-0.28343	0.222588	0.324619
N900_RS09105	moaA CDS	0.571575	0.372332	0.44614	0.753522	0.708369	0.118629	0.516561	0.223852	0.389694	-0.529879	0.179991	0.141394	0.695887	1.41861
N900_RS09110	YvcK family protein CDS	0.881735	0.0490731	0.813128	0.0775825	0.647113	-0.21389	0.110316	-2.07831	0.362592	1.04766	0.325065	-0.392298	0.0872118	-1.2642
N900_RS09115	phosphorelay protein LuxU CDS	0.000230632	-7.81368	0.000330939	-8.53953	0.00140919	-5.24525	0.0213974	-9.08472	0.0154326	-6.9543	0.0435507	-8.40569	0.0205623	-6.07412
N900_RS09120	sigma-54-dependent Fis family transcriptional regulator CDS	9.47e-12	-6.27138	7.79e-11	-6.44467	5.4e-12	-7.93874	5.96e-05	-10.5177	3.55e-06	-8.53927	0.000674035	-7.14265	0.000118164	-5.28271
N900_RS09125	hypothetical protein CDS	0.186793	0.666097	0.543388	0.17165	0.626075	0.95986	0.642496	3.40995	0.652233	-0.357369	0.444551	-0.0133707	0.670115	1.96205
N900_RS09130	uvrB CDS	0.466613	-0.108625	0.204285	-0.0544261	0.645929	-0.00211581	0.0369575	-0.485215	0.0143302	-0.103851	0.0407449	0.0378474	0.040289	-0.05937
N900_RS09140	rsxA CDS	NA	NA	NA	NA	NA	NA	NA	NA	NA	NA	0.976151	Inf	NA	NA
N900_RS09145	rsxB CDS	1	0.666097	0.892677	0.231151	0.929616	-0.508289	0.885935	-5.23751	0.842223	-4.07983	0.930145	-0.344992	0.664955	2.22508
N900_RS09150	rsxC CDS	0.452131	0.253315	0.72896	0.112506	0.482905	0.545108	0.429622	-2.00047	0.324499	-0.977024	0.332028	-3.1483	0.474047	-0.10834
N900_RS09155	rsxD CDS	0.68225	1.11415	0.834157	-0.0529451	0.828606	0.257246	0.627116	-1.15004	0.625013	0.742167	0.721862	-0.222939	0.445077	-1.35988
N900_RS09160	rsxG CDS	1	1.25106	1	Inf	1	-1.83022	0.990391	Inf	1	Inf	0.976151	Inf	1	Inf
N900_RS09165	electron transport complex subunit E CDS	0.238531	1.00713	0.621325	0.300692	0.749869	-0.0526091	0.278423	-5.76279	0.800966	1.89745	0.526082	-4.82073	0.550861	-1.84531
N900_RS09170	nth CDS	0.693304	-0.314004	0.756104	0.190509	0.823176	0.216258	0.384268	0.24362	0.552548	0.671709	0.513987	0.405053	0.531881	-0.997309
N900_RS09175	gloA CDS	0.581267	0.314333	0.504894	0.587921	0.0929495	0.859082	0.484684	-0.895114	0.627796	0.612816	0.647987	0.963909	0.68714	-0.0462186
N900_RS09180	DUF2753 domain-containing protein CDS	0.462989	0.22249	0.628714	-0.401508	0.904884	-0.0460349	0.346504	-1.23751	0.615368	-0.0164395	0.417354	0.0310234	0.787054	-0.11914
N900_RS09185	OmpA family protein CDS	4.32e-10	-4.0929	1.41e-08	-3.46558	3.36e-10	-4.30415	9.4e-06	-3.30568	9.65e-09	-8.28495	1.85e-07	-8.62808	3.55e-08	-6.79659
N900_RS09195	ribonuclease T CDS	0.795656	0.184672	0.674926	0.127315	0.643733	0.401437	0.584728	-0.580883	0.21184	0.459324	0.433829	0.213277	0.351526	-1.16723
N900_RS09200	Na+/H+ antiporter family protein CDS	0.861395	0.0427965	0.608901	-0.217381	0.770419	-0.185685	0.219424	-0.771988	0.108547	-0.892632	0.116636	-1.21122	0.038779	-1.06249
N900_RS09205	purF CDS	1.37e-19	-5.24879	1.22e-18	-7.1867	7.9e-20	-6.86364	1.46e-08	-11.2546	2.27e-10	-7.28495	6.91e-08	-7.57816	1.3e-11	-8.058
N900_RS09210	bacteriocin production protein CDS	0.00059196	-2.24926	0.000161883	-2.39925	5.07e-05	-2.70163	0.00858056	-6.82247	0.00054604	-7.13873	0.00123504	-8.40569	8.08e-05	-9.72487
N900_RS09215	SPOR domain-containing protein CDS	0.699035	0.450368	0.573369	-0.479342	0.593036	-0.660292	0.612876	-0.537067	0.466044	-1.49487	0.204691	Inf	0.492041	-4.7522
N900_RS09220	folC CDS	1	Inf	NA	NA	NA	NA	NA	NA	NA	NA	NA	NA	NA	NA
N900_RS09225	acetyl-CoA carboxylase carboxyltransferase subunit beta CDS	0.83541	0.303527	0.77772	0.0612259	0.672536	1.04425	0.856857	Inf	0.950483	0.714581	0.744031	-1.23576	0.63449	-2.7522
N900_RS09230	truA CDS	0.0151826	-0.873969	0.0371345	-0.703829	0.00311745	-1.27284	0.533717	0.493677	0.0761954	-0.90991	0.163576	0.64688	0.175578	-0.946787
N900_RS09235	hypothetical protein CDS	0.00578172	-0.486831	0.271261	0.034459	0.295039	-0.132907	0.00974789	-0.385605	2.39e-05	-0.778665	0.0207316	-0.16146	2.39e-05	-0.127308
N900_RS09240	glnS CDS	0.646362	1.40306	0.870702	0.968116	0.903589	1.75475	0.617075	Inf	0.235726	Inf	0.617075	Inf	0.692443	-2.16723
N900_RS09245	PTS N-acetylmuramic acid transporter subunit IIBC CDS	0.0403242	-0.443863	0.10041	-0.429067	0.01338	-0.863329	0.624757	1.22407	0.00117134	-1.25014	0.0542521	-0.0835402	0.58245	1.18432
N900_RS09250	nagA CDS	0.280862	0.0423648	0.153484	-0.383759	0.452085	-0.188885	0.152607	0.288613	0.335783	0.241619	0.620357	0.934932	0.11255	-0.231975
N900_RS09255	ROK family protein CDS	0.00961836	-1.12491	0.00456489	-0.98161	0.00063843	-1.64523	0.268959	0.617783	0.000280592	-2.05235	0.000138108	-2.15711	0.299213	0.121142
N900_RS09260	cation:proton antiporter CDS	0.388572	0.379688	0.832776	0.106576	0.554789	0.0876643	0.600237	-0.209601	0.548276	0.0658428	0.565104	0.607683	0.46412	0.769005
N900_RS09265	asparagine synthase B CDS	0.0024493	-0.622126	0.0521343	-0.281023	0.0124527	-0.637993	0.266282	0.0305284	0.0485873	-0.480324	0.211891	-0.108355	0.0358795	0.534086
N900_RS09270	rfaH CDS	0.89718	0.282293	0.663608	0.854615	0.161143	-0.574203	0.0289749	-4.36304	0.15175	-1.15655	0.0163614	-3.48574	0.103021	-0.316377
N900_RS09275	dtpA CDS	0.226547	0.444205	0.291298	0.455221	0.761902	0.42516	0.656613	1.26234	0.164334	0.311714	0.596999	0.690345	0.710404	0.496717
N900_RS09280	ferrochelatase CDS	0.784922	2.36654	0.32291	2.38315	0.882221	0.95638	0.410025	Inf	0.73962	-0.687517	0.436177	Inf	0.844536	Inf
N900_RS09285	adenylate kinase CDS	0.454596	-2.50383	0.749921	-3.61685	0.860024	-1.98222	0.744914	Inf	0.539127	Inf	0.581677	Inf	0.550155	Inf
N900_RS09290	htpG CDS	0.510094	-0.256897	0.0329053	-0.514484	0.780931	-0.119962	0.168672	-0.052052	0.330627	0.271511	0.543883	0.286102	0.148954	0.155656
N900_RS09295	transcriptional regulator CDS	1.19e-07	-4.85298	2.36e-06	-4.61685	5.7e-07	-4.41518	0.0387005	-6.55943	0.00105172	-8.21462	0.0475475	-6.55769	0.00848368	-3.6908
N900_RS09300	toxS CDS	0.00737934	0.286995	0.0387837	0.411562	0.0063046	0.369991	0.26812	0.448994	0.027612	-3.00011	0.169573	0.129886	0.0376261	2.7522
N900_RS09305	SelT/SelW/SelH family protein CDS	0.820997	0.195151	0.805887	-0.39214	0.898282	0.24279	0.647153	0.0104209	0.765634	1.04945	0.717096	0.479731	0.386866	-0.967925
N900_RS09310	phosphodiesterase CDS	0.86774	-0.0835928	0.73605	0.499944	0.526476	-0.0999913	0.491608	0.0792597	0.685577	0.420011	0.365914	-0.141527	0.137573	-0.474743
N900_RS09315	TIGR01777 family protein CDS	0.513953	0.356359	0.836946	0.117243	0.800819	0.102177	0.217396	-0.467735	0.183043	-0.265284	0.663574	1.14256	0.606955	0.0806935
N900_RS09320	SDR family oxidoreductase CDS	0.379779	0.49732	0.819556	0.172316	0.856365	0.0450423	0.215975	0.182032	0.603149	0.00290582	0.190864	-0.443205	0.64417	1.29801
N900_RS09325	co-chaperone YbbN CDS	0.753501	0.373489	0.276036	0.600885	0.239303	0.588914	0.466362	-0.375386	0.570643	1.05319	0.495973	0.799036	0.54768	0.696801
N900_RS09330	SPFH/Band 7/PHB domain protein CDS	0.449053	0.313393	0.788076	0.206647	0.632606	0.233478	0.566224	0.358784	0.219929	0.117996	0.27687	-0.738932	0.0665371	-0.0265462
N900_RS09335	NfeD family protein CDS	0.411947	0.299969	0.808789	0.16991	0.69531	0.285643	0.633731	-0.262773	0.625168	0.260015	0.69008	0.700594	0.210969	-0.79468
N900_RS09340	cueR CDS	0.60368	0.100243	0.805582	-0.260152	0.87332	0.150394	0.697997	1.5298	0.279565	-1.11021	0.596445	0.147365	0.659776	0.888619
N900_RS09345	hypothetical protein CDS	0.328826	0.418744	0.527903	0.372293	0.83717	0.283525	0.502471	0.363397	0.520515	0.0472773	0.420373	0.384222	0.558512	-0.137926
N900_RS09350	chiP CDS	0.155932	0.495983	0.621379	0.467298	0.733088	0.172367	0.405981	0.279698	0.323364	0.40416	0.545609	0.367863	0.203904	-0.0786695
N900_RS09355	ligA CDS	0.725919	0.459646	0.797418	-0.218297	1	0.439244	0.591541	-6.76279	0.398603	0.0286898	0.753534	Inf	0.899491	-3.16723
N900_RS09360	zipA CDS	1	-1.50383	0.552435	Inf	0.95287	Inf	0.990391	Inf	0.730667	Inf	0.976151	Inf	1	Inf
N900_RS09365	cysZ CDS	0.728707	0.474561	0.85856	0.124142	0.913358	0.575164	0.346131	0.963392	0.38427	0.433611	0.433762	0.165618	0.719152	0.980887
N900_RS09370	cysK CDS	0.261995	0.334321	0.669048	0.610331	0.830271	0.000221808	0.285543	2.46601	0.583249	0.59705	0.430437	-0.0928052	0.376794	0.211868
N900_RS09375	hypothetical protein CDS	0.667088	-0.645847	0.665882	0.0530054	0.404594	-0.923326	0.648662	0.347456	0.491324	-4.23184	0.66547	1.49216	0.709279	0.806771
N900_RS09380	HPr family phosphocarrier protein CDS	0.00278373	-6.00633	0.0198494	-2.83924	0.00273556	-6.49293	0.140931	-7.34775	0.0706025	-7.07712	0.119654	-7.06375	0.0644289	-7.72487
N900_RS09385	ptsI CDS	3.47e-14	-4.06571	1.21e-09	-2.45429	1.57e-12	-3.25471	0.000241994	-9.93271	1.6e-05	-5.01843	0.000204285	-2.16176	0.000259642	-1.2565
N900_RS09390	PTS glucose transporter subunit IIA CDS	0.224027	-1.65583	0.17085	-2.39445	0.14066	-1.05261	0.573717	-3.23751	0.604257	-0.20209	0.211683	-7.47879	0.662953	1.00269
N900_RS09395	2-octaprenyl-3-methyl-6-methoxy-1,4-benzoquinol hydroxylase CDS	0.61432	1.25106	0.905733	0.300692	1	1.49171	0.848623	1.62047	0.664719	Inf	0.825207	-4.23576	0.532233	-6.13991
N900_RS09400	miaB CDS	0.00286693	-0.771775	0.00275678	-0.720824	0.00406502	-0.742125	0.00289433	-2.76358	0.00460001	-0.365589	0.00301112	-1.50472	6.02e-05	-1.73283
N900_RS09405	PhoH family protein CDS	0.751184	-0.266789	0.334366	-0.142915	0.0739209	-1.59318	0.243292	-6.76279	0.532414	0.79053	0.174634	-5.47879	0.533743	-3.16723
N900_RS09410	ybeY CDS	0.906215	-0.918866	0.499704	-2.43101	0.907962	Inf	0.617075	Inf	0.568109	Inf	0.617075	Inf	0.617075	Inf
N900_RS09415	CNNM family magnesium/cobalt transport protein CorC CDS	0.154002	-1.05784	0.00313602	-1.79932	0.0738686	-1.29837	0.148964	-2.06758	0.0720695	-0.751648	0.269561	-0.158948	0.0168083	-3.36654
N900_RS09420	lnt CDS	0.823145	-0.294375	0.880457	-0.68396	0.989074	0.0766739	0.853389	1.69323	0.456294	2.28649	0.777944	-1.06584	0.755242	-1.26034
N900_RS09425	zinc ribbon-containing protein CDS	0.845691	0.125022	0.587256	0.138443	0.793281	0.0464009	0.448743	1.05813	0.782334	0.76938	0.224433	-0.420188	0.634846	0.520243
N900_RS09430	leuS CDS	0.793648	-0.81933	0.929616	0.0612259	0.846842	0.693345	0.593453	Inf	0.50093	-4.75519	0.570268	Inf	0.534186	-5.13991
N900_RS09435	luciferase CDS	NA	NA	NA	NA	NA	NA	NA	NA	NA	NA	NA	NA	NA	NA
N900_RS09440	holA CDS	0.219251	-2.0184	0.324329	-2.68724	0.618402	0.220409	0.319397	Inf	0.352128	-6.07983	0.492795	-4.82073	0.359452	-5.48916
N900_RS09445	rsfS CDS	0.568796	0.403062	0.312781	0.297424	0.887287	0.000111531	0.44466	-2.94205	0.184097	0.0397169	0.534459	-1.79966	0.383634	0.470196
N900_RS09450	rlmH CDS	0.818695	-0.0152	0.505099	-0.305078	0.26573	0.582701	0.511932	-0.545629	0.0827361	-1.82649	0.116127	-2.42841	0.141112	-1.63999
N900_RS09455	mrdA CDS	NA	NA	NA	NA	1	Inf	NA	NA	NA	NA	0.976151	Inf	NA	NA
N900_RS09460	mrdB CDS	1	0.0811343	1	2.63108	1	-0.660292	0.990391	-5.76279	0.730667	-3.49487	0.976151	Inf	1	-5.13991
N900_RS09465	septal ring lytic transglycosylase RlpA family protein CDS	0.040977	-0.623535	0.000279562	-1.19235	0.051897	-0.781522	7.28e-05	-3.859	0.00380633	-1.03982	0.0024112	-0.34942	0.000693309	0.269752
N900_RS09470	serine hydrolase CDS	0.844027	0.83477	0.691515	-0.991475	0.283306	0.972796	0.596992	-3.40673	0.545528	-4.57982	0.662858	-1.09257	0.470716	Inf
N900_RS09480	DUF493 family protein CDS	NA	NA	NA	NA	NA	NA	NA	NA	NA	NA	NA	NA	NA	NA
N900_RS09485	lipB CDS	0.453684	1.0978	0.494496	-0.991475	0.381893	1.09309	0.499965	Inf	0.617075	Inf	0.617075	Inf	0.241691	2.01907
N900_RS09490	lipA CDS	0.937235	0.482468	0.850482	-0.1614	0.821834	-0.612167	0.62852	Inf	0.662003	-0.641216	0.346487	0.994889	0.706972	-1.01336
N900_RS09495	hypothetical protein CDS	0.6308	0.081685	0.832397	0.476788	0.547255	-0.171055	0.269781	-0.846011	0.197221	0.22128	0.0516562	-2.31497	0.207505	-0.0823284
N900_RS09500	serine hydroxymethyltransferase CDS	0.028881	-0.604331	0.00162844	-0.952813	0.116177	-0.33987	0.006622	-3.31926	0.0606915	-0.974389	0.0315742	-3.13439	6.25e-05	-3.70725
N900_RS09505	YitT family protein CDS	0.489455	-0.256664	0.362574	-0.180308	0.636786	0.147833	0.521473	-0.014409	0.226174	-1.21349	0.631817	0.483927	0.19622	-0.734146
N900_RS09510	VanZ family protein CDS	0.797229	0.157338	0.669854	-0.0238962	0.881028	-0.0455783	0.426892	-0.0829013	0.308125	-0.434138	0.695226	0.281306	0.120634	-1.21377
N900_RS09515	hypothetical protein CDS	0.893441	0.057019	0.737334	0.316648	0.837342	0.022294	0.0914769	-2.49419	0.571368	-0.106995	0.594946	0.272776	0.646603	0.756031
N900_RS09520	polysaccharide biosynthesis tyrosine autokinase CDS	0.78801	0.146022	0.129987	-0.104905	0.491656	0.0370198	0.140346	-0.469115	0.034934	-0.0923343	0.149145	0.303676	0.0189638	0.165233
N900_RS09525	polysaccharide export protein CDS	0.637354	-0.276335	0.64192	-0.277096	0.485059	-0.34649	0.387514	-0.358973	0.30353	0.248524	0.171572	-0.392135	0.2967	0.131283
N900_RS09530	outer membrane beta-barrel protein CDS	0.762598	0.283849	0.713804	0.143342	0.763616	0.12469	0.592692	0.58574	0.505336	-0.0405309	0.158013	-0.479392	0.750194	0.206195
N900_RS09535	undecaprenyl-phosphate glucose phosphotransferase CDS	0.600881	0.0834072	0.671824	0.00547194	0.84365	0.0821512	0.126084	-0.140893	0.22517	-0.274677	0.464465	-0.0739503	0.144921	-0.161748
N900_RS09540	hypothetical protein CDS	0.223001	-0.567776	0.507566	-0.0120221	0.331124	-0.285919	0.0505257	0.0232614	0.273258	-0.676492	0.0298339	-1.16296	0.0712171	-0.102564
N900_RS09545	O-antigen ligase family protein CDS	0.519367	0.113297	0.783639	0.117597	0.824932	0.305597	0.236903	0.692338	0.438035	0.0785678	0.67311	1.03884	0.215798	0.331343
N900_RS09550	hemolysin CDS	0.837991	0.0222408	0.277581	0.0397373	0.234192	-0.0455405	0.0216377	0.26689	0.268795	0.319221	0.0131912	-0.254553	0.358473	0.327465
N900_RS09555	hypothetical protein CDS	0.208148	-0.0248779	0.596421	0.0441955	0.0861631	0.302159	0.526814	-0.719802	0.611586	-0.203949	0.596102	-0.462246	0.570822	-0.320141
N900_RS09560	hypothetical protein CDS	0.869406	0.156425	0.416954	-0.100491	0.826365	0.0717793	0.315903	-0.971029	0.621165	0.273795	0.213336	-0.592049	0.669282	0.509391
N900_RS09565	WecB/TagA/CpsF family glycosyltransferase CDS	0.573845	0.20945	0.811907	0.130861	0.785881	0.23852	0.578868	0.404916	0.616748	0.0407706	0.18058	-0.376367	0.351731	0.171068
N900_RS09570	hypothetical protein CDS	0.747752	-0.0686288	0.847551	0.161239	0.858497	-0.0917975	0.181821	-0.837085	0.545007	0.00263985	0.171268	0.0731811	0.228227	-0.196156
N900_RS09575	glycosyltransferase family 4 protein CDS	0.697411	0.112338	0.519747	0.509766	0.727229	0.166463	0.10934	-0.458613	0.64229	0.794176	0.325827	-0.735457	0.347282	0.961925
N900_RS09580	phenylacetate--CoA ligase family protein CDS	0.898151	-0.012611	0.864518	0.0754001	0.625881	-0.0677434	0.33674	-0.184623	0.33736	0.44437	0.0398177	0.278597	0.452929	0.423834
N900_RS09585	serine acetyltransferase CDS	0.781398	0.0473499	0.817307	0.498664	0.707827	0.297402	0.254169	-0.183735	0.528741	0.502162	0.337896	-0.220449	0.139094	0.365594
N900_RS09590	hypothetical protein CDS	0.864786	0.145785	0.79817	0.205894	0.807865	0.152273	0.243852	-0.00869534	0.493664	-0.0489785	0.189409	0.494358	0.643181	0.224622
N900_RS09595	lipopolysaccharide biosynthesis protein CDS	0.582963	0.10308	0.734617	-0.0557732	0.625046	0.0122801	0.0234325	-0.52433	0.0635136	0.0080583	0.494019	-0.0765263	0.0217976	-0.149432
N900_RS09600	glycosyltransferase family 4 protein CDS	0.76756	0.0547359	0.196726	-0.202839	0.60345	0.10233	0.536433	0.349884	0.392659	-0.0292363	0.0588314	-0.585837	0.102374	-0.180304
N900_RS09605	serine acetyltransferase CDS	0.746353	0.0810181	0.889304	0.190236	0.408235	-0.110978	0.24365	-0.371997	0.736632	0.0576141	0.438401	0.482957	0.0503743	-1.23343
N900_RS09610	wecC CDS	0.459289	0.371439	0.792581	0.209438	0.848908	0.135465	0.380394	0.24225	0.0242037	-0.668625	0.135551	-0.330307	0.39831	-0.253619
N900_RS09615	UDP-N-acetylglucosamine 2-epimerase (non-hydrolyzing) CDS	0.498736	-0.0369205	0.837026	0.26566	0.535816	0.0555901	0.238889	-0.276156	0.574757	-0.0435759	0.150681	-0.187571	0.724615	0.461982
N900_RS09620	low molecular weight phosphotyrosine protein phosphatase CDS	0.82755	0.0684607	0.782714	0.375019	0.813119	0.356124	0.439156	-0.661299	0.57909	0.138041	0.267913	0.356733	0.554177	0.67017
N900_RS09625	vexH CDS	0.914759	0.068565	0.545622	0.118548	0.358729	0.0139164	0.0148074	-0.482263	0.0251012	-0.0365336	0.00067888	-0.755773	0.228546	0.448491
N900_RS09630	vexG CDS	0.739224	0.108511	0.779163	0.215863	0.32876	-0.0451896	0.191203	0.613303	0.367806	-0.0632403	0.546894	0.162833	0.404429	0.466707
N900_RS09650	treC CDS	0.0325485	-0.830046	0.0111083	-1.08201	0.0203236	-0.582017	0.00194367	-7.5222	0.00279028	-2.53145	0.0154908	-3.8108	0.00535215	-1.68852
N900_RS09655	treB CDS	0.611334	-0.099464	0.117165	-0.360617	0.186556	-0.385963	0.0403046	-1.00073	0.0242198	-0.631779	0.0531903	-0.654257	0.0219106	-0.00246791
N900_RS09660	treR CDS	0.153605	-0.683436	0.37751	-0.0621437	0.00119486	-1.18735	0.181247	-0.57637	0.10211	-0.355814	0.0171813	-1.19402	0.0265656	-1.2405
N900_RS09665	gmhB CDS	0.615922	0.863339	0.493241	2.23092	0.554957	2.16348	0.570021	Inf	0.605525	-1.25789	0.594569	-0.977097	0.628912	-3.47279
N900_RS09670	metN CDS	0.869242	-0.206306	0.719911	0.296651	0.785652	-0.118233	0.44296	0.0744003	0.0720838	-1.54419	0.517048	0.579222	0.24431	-0.998302
N900_RS09675	ABC transporter permease CDS	0.749507	0.146776	0.753788	0.0246966	0.601949	-0.248876	0.353684	-0.105557	0.633914	0.425185	0.316663	-0.901678	0.275674	-0.688956
N900_RS09680	MetQ/NlpA family lipoprotein CDS	0.590273	0.540709	0.568942	-0.193109	0.426977	-0.3183	0.202703	0.136172	0.0914822	-0.658746	0.397024	-0.293421	0.370674	0.219469
N900_RS09685	hypothetical protein CDS	0.874574	0.152846	0.7663	0.345029	0.872621	-0.0132995	0.153342	-0.706287	0.478733	0.182024	0.719993	0.293079	0.785623	0.266833
N900_RS09690	SecY-interacting protein CDS	0.286618	-0.182005	0.113356	-0.389193	0.335175	-0.262521	0.196301	-0.351737	0.729095	0.185719	0.158657	-0.565715	0.398973	-0.379678
N900_RS09695	queF CDS	0.426064	0.393479	0.619539	-0.243702	0.587776	-0.0521287	0.510623	0.442939	0.135137	-1.34535	0.633106	0.262144	0.438272	-0.635438
N900_RS09700	tetratricopeptide repeat protein CDS	0.200294	0.248553	0.713194	0.142673	0.670845	0.212394	0.0418348	-0.605964	0.413388	0.445016	0.0427297	-0.592412	0.433308	0.247811
N900_RS09705	GGDEF domain-containing protein CDS	0.894093	0.192664	0.537773	-0.219367	0.505082	-0.00644586	0.0686488	-0.0697788	0.071305	0.352586	0.0905536	-0.796181	0.0043935	-1.33396
N900_RS09710	LOG family protein CDS	0.717677	-0.21856	0.792943	0.0130549	0.870926	-0.0356867	0.015268	-0.401988	0.137771	-0.59284	0.110517	0.0235263	0.00495414	-1.52316
N900_RS09715	xni CDS	0.728113	0.350254	0.633837	-0.290793	0.732076	-0.0342512	0.0386276	-1.97134	0.49457	0.885565	0.616989	0.827319	0.0473623	-0.902039
N900_RS09720	DUF423 domain-containing protein CDS	0.200383	0.32554	0.795545	-0.0927581	0.258364	0.516065	0.416804	0.0915245	0.428818	0.834197	0.524735	-0.0221849	0.0428713	0.273981
N900_RS09725	transcriptional regulator GcvA CDS	0.808926	-0.013349	0.740684	-0.0781864	0.537038	0.187195	0.178591	0.923501	0.577054	-0.168883	0.562917	0.209725	0.620878	0.167457
N900_RS09735	thiI CDS	9.45e-05	-1.70834	2.1e-06	-2.27478	1.32e-07	-2.16067	0.202996	-0.516419	0.0710091	-1.3711	0.182335	0.0419837	0.494626	0.175089
N900_RS09740	flagellar motor protein MotB CDS	9.33e-05	-4.45761	3.87e-05	-4.90986	1.66e-05	-4.70689	0.00152121	-7.79904	9.86e-06	-11.0406	0.000166378	-8.67754	7.72e-05	-7.74581
N900_RS09745	pomA CDS	1.07e-06	-3.14138	2.12e-06	-3.25451	2.67e-07	-3.48442	2.57e-05	-7.72865	3.49e-06	-2.72766	3.75e-06	-8.88699	4.94e-06	-5.6678
N900_RS09750	xseB CDS	0.510347	-0.3442	0.828282	0.490677	0.875274	-0.121923	0.513777	2.38769	0.401654	2.35092	0.343332	-0.429609	0.58585	-1.44531
N900_RS09755	ispA CDS	1	-1.12459	1	-3.89837	1	-0.880915	0.990391	-1.82176	0.83416	-1.99485	0.976151	0.861622	1	Inf
N900_RS09760	1-deoxy-D-xylulose-5-phosphate synthase CDS	1	0.923775	1	-1.46096	1	0.0412509	0.82165	-2.29125	1	-1.57982	0.976151	-2.56206	1	-2.59832
N900_RS09765	truC CDS	0.607431	-0.121909	0.699844	0.119306	0.807504	-0.11497	0.430036	-1.21769	0.609985	0.356542	0.759287	-0.341602	0.611467	-0.4072
N900_RS09770	hypothetical protein CDS	0.489114	-0.415456	0.147497	-1.10176	0.805047	-0.0924658	0.232971	-0.852138	0.75106	-0.0162269	0.0605209	-3.09257	0.644249	0.238183
N900_RS09775	DUF3549 family protein CDS	0.680801	0.0558493	0.414285	0.105278	0.708155	0.360229	0.0300405	-2.79291	0.123154	0.295473	0.598712	-0.550832	0.273407	-0.200708
N900_RS09780	DUF3301 domain-containing protein CDS	0.920441	0.158687	0.805867	0.477201	0.520694	-0.654144	0.656645	1.09312	0.712193	0.86644	0.803643	0.890148	0.742632	1.54067
N900_RS09785	GNAT family N-acetyltransferase CDS	0.846692	-0.373646	0.515469	-0.0954978	0.514048	-0.564747	0.15245	-0.288082	0.662699	0.444031	0.304111	0.519797	0.224137	-1.04604
N900_RS09790	hypothetical protein CDS	0.918672	0.0135916	0.800135	0.190466	0.630786	-0.288545	0.52983	-0.895764	0.694808	-1.01097	0.720364	0.912426	0.568628	-0.772348
N900_RS09795	YaiI/YqxD family protein CDS	0.611599	-0.149288	0.290774	-0.466813	0.449278	-0.63368	0.404994	0.198136	0.15572	0.0576141	0.0862473	-0.637122	0.657892	-0.347257
N900_RS09800	AbgT family transporter CDS	0.903811	0.0936393	0.857358	0.0871879	0.848141	0.126078	0.118787	-0.713849	0.574603	0.510418	0.305449	0.087998	0.347695	-0.0838165
N900_RS09805	50S ribosomal protein L36 CDS	0.904685	-0.101504	0.779819	-0.46096	0.83901	0.206099	0.729603	2.58196	0.691838	1.8125	0.591747	1.27666	0.557864	-1.38533
N900_RS09810	type B 50S ribosomal protein L31 CDS	0.662409	-0.363403	0.82193	0.256665	0.687271	-0.280157	0.333943	1.2508	0.200413	-0.632986	0.537332	-0.551004	0.256134	-0.140591
N900_RS09815	tsaA CDS	0.894645	0.0784393	0.850966	0.00207024	0.795902	0.06982	0.249126	-0.551858	0.704005	-0.161314	0.608632	0.0353341	0.501313	-0.0703284
N900_RS09820	proline--tRNA ligase CDS	1	0.90516	0.663608	-1.57644	1	Inf	0.990391	Inf	1	-4.75519	0.976151	Inf	1	Inf
N900_RS09830	DUF533 domain-containing protein CDS	0.455374	0.235308	0.717688	-0.178678	0.571621	-0.51884	0.37244	-0.367198	0.346029	-0.394461	0.265375	-1.53877	0.523666	-0.166127
N900_RS09835	YaeP family protein CDS	0.539971	-0.0510588	0.448127	-0.0823282	0.555044	-0.25507	0.485455	0.110549	0.0949041	-0.828495	0.324941	0.897372	0.175697	-0.722016
N900_RS09840	DUF4250 domain-containing protein CDS	0.176802	1.14382	0.605505	1.03738	0.468261	0.292399	0.314044	0.500164	0.304705	-1.84285	0.43677	0.607865	0.333001	-2.28014
N900_RS09845	IS200/IS605-like element IS1004 family transposase CDS	0.474814	0.0614016	0.316507	0.0478229	0.791996	0.0457841	0.201637	0.436252	0.470453	-0.351834	0.531795	-0.336913	0.457273	-0.464424
N900_RS09850	purL CDS	3.42e-30	-5.50885	6.38e-28	-5.98646	2.07e-29	-5.41822	7.68e-12	-8.23455	1.79e-16	-4.2143	2.18e-15	-4.37121	1.5e-17	-6.99635
N900_RS09855	hypothetical protein CDS	0.0038823	-2.14547	0.0146536	-2.3206	0.00601911	-2.40718	0.035324	-7.57665	0.0144844	-3.29602	0.0350539	-2.578	0.00725113	-4.61029
N900_RS09860	mltF CDS	0.00057911	-1.07119	4.9e-05	-1.31266	0.00058718	-0.895415	1.36e-05	-2.22396	4.98e-08	-2.69347	5.45e-06	-2.19641	1.86e-10	-4.11279
N900_RS09870	tadA CDS	NA	NA	NA	NA	NA	NA	NA	NA	NA	NA	NA	NA	NA	NA
N900_RS09875	AbgT family transporter CDS	0.660538	0.257391	0.330352	0.349052	0.375824	0.429955	0.305506	0.170931	0.551832	0.527568	0.560644	0.37301	0.13265	0.0523816
N900_RS09880	hypothetical protein CDS	0.701935	0.0655282	0.763887	-0.0200439	0.818491	0.100285	0.552189	0.263521	0.586168	0.43399	0.633146	0.524097	0.591262	1.64408
N900_RS09885	prepilin-type N-terminal cleavage/methylation domain-containing protein CDS	0.263533	0.792233	0.751454	0.0756395	0.365347	0.364611	0.57455	1.6045	0.440557	0.516553	0.614845	-0.404518	0.583399	-0.034495
N900_RS09890	hypothetical protein CDS	0.82361	-0.0176726	0.377203	0.071057	0.594086	0.175399	0.334867	0.883828	0.653649	0.51263	0.642042	0.214087	0.261655	-0.00961382
N900_RS09895	pilus assembly protein PilW CDS	0.598763	0.116977	0.391769	0.404454	0.825967	-0.0307388	0.201805	-0.146199	0.290463	-0.0473207	0.305215	-0.335145	0.393259	-0.276926
N900_RS09900	prepilin-type N-terminal cleavage/methylation domain-containing protein CDS	0.451202	0.264583	0.692593	0.249096	0.80755	0.148704	0.574951	-0.152737	0.657504	0.55645	0.422232	-0.375417	0.68337	0.242373
N900_RS09905	type IV pilin protein CDS	0.752991	0.0607425	0.513408	-0.173158	0.841819	-0.0427711	0.0763628	0.0527052	0.0672682	-0.54354	0.0240259	0.310115	0.511174	-0.0475401
N900_RS09910	dnaJ CDS	0.867697	0.338813	0.91466	1.36216	0.734803	-0.228838	0.86517	-0.158799	0.795332	-4.57982	0.895599	Inf	0.932128	-0.0577503
N900_RS09915	dnaK CDS	0.733703	-0.902195	0.856118	-0.839472	0.782201	-0.0361932	0.613459	Inf	0.932469	-0.257888	0.442374	-3.67754	0.645531	0.84914
N900_RS09920	grpE CDS	0.928038	-0.317233	0.526072	0.478011	0.633436	0.449234	0.457133	-6.76279	0.558546	-4.16478	0.387336	Inf	0.304417	3.79868
N900_RS09925	nadK CDS	NA	NA	NA	NA	NA	NA	NA	NA	NA	NA	NA	NA	NA	NA
N900_RS09930	recN CDS	0.801546	-0.0695146	0.0667958	-0.368484	0.23672	-0.247417	0.0287727	-0.431993	0.390582	-0.0121313	0.0964934	0.138129	0.486495	0.15316
N900_RS09935	bamE CDS	0.329505	0.443579	0.134525	0.67149	0.093736	0.834665	0.466899	-1.00073	0.381505	-1.78335	0.619445	1.60416	0.624795	-0.591432
N900_RS09940	RnfH family protein CDS	0.688646	-1.41677	0.796873	-0.276877	0.746817	-0.884884	0.939169	2.35482	0.311789	-7.56255	0.490256	-4.67754	0.588317	-1.5659
N900_RS09945	type II toxin-antitoxin system RatA family toxin CDS	1	-2.38762	1	-6.13145	1	-0.302839	0.990391	-6.76279	1	-5.75519	0.976151	-5.67754	1	Inf
N900_RS09950	smpB CDS	0.457124	-0.530227	0.512683	-2.42443	0.392131	0.543751	0.509588	-3.82176	0.711343	-1.90174	0.271616	0.531917	0.530094	-1.88783
N900_RS09955	tyrosine-type recombinase/integrase CDS	0.894358	0.118768	0.808593	0.0571991	0.55978	0.00725021	0.537126	0.173605	0.265565	0.512488	0.302812	-0.130642	0.101079	-0.411012
N900_RS09965	accessory colonization factor AcfD CDS	0.24635	0.232858	0.673303	0.160528	0.496529	0.179148	0.24204	-0.168077	0.572659	0.278356	0.322355	0.124903	0.327289	-0.0235881
N900_RS09970	accessory colonization factor AcfA CDS	0.145161	0.593958	0.450588	0.230918	0.0856931	0.476418	0.239367	2.80759	0.0382025	0.846449	0.166201	0.296468	0.58607	0.205284
N900_RS09975	M23 family metallopeptidase CDS	0.0318727	-0.536546	0.00679727	-0.98876	0.0032917	-0.90691	0.136038	-2.9328	0.182881	-0.737695	0.152161	-2.17274	0.0364074	-1.37549
N900_RS09980	RDD family protein CDS	0.557691	-0.616287	0.564832	-0.642026	0.666063	0.0162742	0.264598	-0.381191	0.388721	-0.93596	0.181624	-3.19211	0.184105	-1.85388
N900_RS09985	acfC CDS	0.393761	-0.231319	0.562673	-0.256977	0.760639	0.151247	0.267292	-1.96047	0.261715	-0.643946	0.467208	0.0379573	0.242912	-0.768989
N900_RS09990	methyl-accepting chemotaxis protein CDS	0.000199805	-0.80575	0.0182569	-0.513151	0.00675947	-0.417166	0.00050669	-2.16832	0.00136549	-1.85136	0.00597739	-1.72852	7.65e-06	-3.88243
N900_RS09995	tcpJ CDS	9.45e-10	-5.79701	1.41e-08	-8.60093	3.94e-09	-6.768	0.0496506	-6.72865	0.00097206	-7.74974	0.00162587	-9.56625	0.00018892	-9.84035
N900_RS10000	toxT CDS	1.11e-05	-5.22412	0.000102744	-6.43101	1.9e-05	-7.0335	0.0971892	-7.76279	0.020648	-7.56255	0.055656	-7.47879	0.0151054	-8.59934
N900_RS10005	tcpF CDS	1.48e-23	-8.43477	8.6e-20	-8.28855	1.39e-21	-7.88041	1.56e-05	-6.24558	3.47e-10	-9.58629	2.62e-07	-8.99522	6.46e-10	-8.43726
N900_RS10010	tcpE CDS	2.2e-15	-5.21746	5.25e-14	-9.11751	1.67e-15	-9.14202	0.00379673	-7.27532	1.09e-05	-8.66029	0.00143051	-6.53579	3.29e-05	-6.38663
N900_RS10015	tcpT CDS	2.15e-17	-6.1213	9.21e-15	-9.08435	2.55e-16	-6.73357	0.000105817	-8.9274	1.91e-05	-7.17967	0.00013776	-8.08011	6.08e-06	-7.13387
N900_RS10020	tcpS CDS	0.000492009	-6.6862	0.00392066	-5.75293	0.00114486	-6.12096	0.198588	-6.76279	0.0911411	-7.07712	0.13959	-5.47879	0.0891876	-6.13991
N900_RS10025	tcpD CDS	9.44e-06	-4.43879	0.000724879	-2.73689	1.59e-05	-6.42871	0.540069	-5.05293	0.0681015	-6.56076	0.168992	-5.53579	0.0508936	-6.16424
N900_RS10035	tcpC CDS	5.84e-28	-5.85591	3.93e-24	-5.94605	4.51e-28	-7.78143	9.72e-08	-7.18069	1e-11	-7.06216	2.46e-12	-11.5873	5.35e-13	-7.60481
N900_RS10040	tcpQ CDS	4.93e-07	-5.66575	5.93e-07	-8.90674	2.04e-07	-9.01078	0.0207855	-6.9274	0.000241955	-9.51008	0.00294321	-8.85772	0.000458388	-7.10284
N900_RS10045	tcpB CDS	6.26e-23	-7.66901	6.91e-20	-8.32828	6.44e-22	-8.41539	2.13e-06	-7.36413	6.58e-12	-9.45384	3e-08	-7.59469	4.69e-11	-6.3247
N900_RS10050	tcpA CDS	1.12e-12	-6.5949	3.09e-12	-9.39442	7.17e-12	-5.26408	0.000161718	-4.7159	6.34e-08	-9.81949	1.18e-06	-9.44268	6.93e-08	-8.19399
N900_RS10055	tcpH CDS	8.56e-07	-4.70774	7.97e-07	-5.36694	2.95e-08	-7.23202	0.00137629	-10.4066	0.00130758	-6.7534	0.0012864	-8.92811	0.000158008	-7.97159
N900_RS10060	tcpP CDS	1.65e-09	-5.4475	6.75e-08	-4.39922	1.5e-09	-5.63893	0.003428	-5.88301	3.05e-05	-7.61138	0.000797273	-6.17322	0.000182623	-5.86468
N900_RS10065	tcpI CDS	0.00213863	0.727106	0.0114136	0.986773	0.000100828	1.05802	0.0974298	1.01865	0.033169	0.754186	0.0503238	1.2555	0.449792	0.572563
N900_RS10070	thiol peroxidase CDS	0.351433	0.302633	0.584611	0.521358	0.0946792	0.800106	0.583835	0.148141	0.567005	0.373454	0.128266	-0.987355	0.552621	-0.664393
N900_RS10075	hypothetical protein CDS	0.685867	0.0811315	0.412416	-0.243149	0.255775	-0.400874	0.525711	-0.477493	0.59027	-0.305176	0.372969	0.0815926	0.346153	-0.270524
N900_RS10080	membrane protein CDS	0.104377	0.192483	0.750058	0.0416717	0.776275	-0.00940651	0.520692	-0.789225	0.589263	-0.267715	0.555197	-0.160961	0.518068	0.159692
N900_RS10085	peptidase M66 CDS	0.538718	0.260241	0.575238	-0.129068	0.468376	0.296419	0.528578	0.993468	0.0921481	0.0276691	0.171799	1.13223	0.539404	0.860628
N900_RS10090	aldehyde dehydrogenase CDS	0.742812	0.218443	0.72255	0.0649038	0.434059	-0.185225	0.162083	-1.60999	0.629169	-0.314291	0.191951	-2.01496	0.407331	-0.771922
N900_RS10105	IS481-like element ISVch1 family transposase CDS	0.872905	0.0838139	0.243407	-0.242212	0.368347	-0.132987	0.538165	0.61563	0.681262	-0.352197	0.222955	-0.0122294	0.34475	0.165262
N900_RS10110	hypothetical protein CDS	0.854541	-0.0766462	0.747388	-0.602999	0.430585	0.655791	0.603824	-0.451162	0.253165	0.625109	0.54986	-0.098386	0.687104	1.07608
N900_RS10115	type II toxin-antitoxin system HipA family toxin CDS	0.786906	-0.187037	0.421376	-0.167859	0.120727	-0.358587	0.314002	0.248036	0.22731	-0.33864	0.114546	-0.113144	0.00507015	-0.625352
N900_RS10120	helix-turn-helix transcriptional regulator CDS	0.65723	-1.15338	0.668233	0.140853	0.322144	-1.56364	0.469793	-3.46797	0.681232	-0.865877	0.487488	-6.12075	0.973705	-0.233502
N900_RS10125	class I SAM-dependent methyltransferase CDS	0.456909	-0.206083	0.146667	-0.713453	0.0465225	-0.807041	0.12009	0.0486056	0.105871	-0.516768	0.0458514	-1.76922	0.0725667	-0.570288
N900_RS10130	DEAD/DEAH box helicase CDS	0.18485	-0.150125	0.184524	-0.132479	0.0161445	-0.147598	0.0136084	-0.294487	0.00758303	-0.0860633	0.0529283	-0.37469	0.0158526	-0.316563
N900_RS10135	NERD domain-containing protein CDS	0.697591	-0.568421	0.685622	-0.0330412	0.576578	-0.150567	0.489535	-1.96547	0.365838	0.200794	0.271028	-2.75152	0.280454	0.110023
N900_RS10140	hypothetical protein CDS	0.681306	0.13107	0.536161	-0.451113	0.74529	-0.460832	0.550762	-2.06198	0.515216	0.751218	0.181139	-1.51342	0.177412	-1.21363
N900_RS10145	SWIM zinc finger domain-containing protein CDS	0.863459	-0.0726304	0.846747	0.0607079	0.873459	-0.0198119	0.0278917	-1.00854	0.0388267	-0.269587	0.0811014	0.382199	0.0276923	0.670759
N900_RS10150	hypothetical protein CDS	0.595435	-0.118413	0.698774	0.323156	0.0486629	-1.36725	0.219694	-3.69036	0.069609	-2.6014	0.421188	0.0730179	0.571386	1.27317
N900_RS10155	MFS transporter CDS	0.897506	0.0114667	0.303084	-0.47036	0.568523	-0.331469	0.265512	-0.391154	0.309967	-0.282308	0.154959	-1.06631	0.101895	-0.764832
N900_RS10160	NAD(P)/FAD-dependent oxidoreductase CDS	0.664586	-0.129136	0.324256	0.035258	0.451767	-0.214934	0.322064	0.220086	0.704797	0.451602	0.0881134	-0.311884	0.156377	0.300228
N900_RS10165	ferredoxin family protein CDS	0.794455	-0.0910086	0.311372	-0.918041	0.744343	-0.206949	0.326248	-0.723809	0.572084	-0.513936	0.334954	-1.19951	0.460023	0.70201
N900_RS10170	RNA methyltransferase CDS	0.249425	-0.698801	0.226831	-0.171738	0.759904	-0.306722	0.0374933	0.395238	0.0709312	-0.319062	0.316831	0.348481	0.172453	-0.426629
N900_RS10175	ACT domain-containing protein CDS	0.841804	-0.367264	0.743537	-0.185991	0.727417	0.239631	0.527762	0.77679	0.281263	0.0268165	0.143678	2.25971	0.446482	0.0902196
N900_RS10180	citG CDS	0.405665	-0.362768	0.153592	-0.461834	0.314089	-0.331664	0.218506	0.35476	0.494459	-0.0529626	0.138422	0.127174	0.63062	0.343556
N900_RS10185	citX CDS	0.791604	-0.131715	0.457365	-0.775574	0.529205	-0.740451	0.269846	-0.846482	0.657691	-0.0323031	0.843275	0.636993	0.237417	-0.518394
N900_RS10190	citF CDS	0.270393	-0.201801	0.219522	-0.261927	0.172284	-0.326126	0.671863	0.0531301	0.0159352	-0.978615	0.207525	-0.220976	0.0357618	-0.347009
N900_RS10195	citE CDS	0.472152	-0.316114	0.425923	-0.226633	0.462794	-0.254171	0.144193	0.0859366	0.25487	-0.561684	0.0390647	-0.825298	0.188983	-0.17523
N900_RS10200	citD CDS	0.616514	-0.758487	0.37362	-0.978446	0.750951	-0.0517435	0.456819	-3.46797	0.790027	-0.513936	0.694354	0.499833	0.159712	-3.31624
N900_RS10205	citC CDS	0.871516	-0.00186809	0.575576	-0.13558	0.626711	-0.0177019	0.0975719	-1.34557	0.323759	-0.631939	0.134957	0.274683	0.347078	0.124081
N900_RS10210	citrate:sodium symporter CDS	0.515589	-0.203618	0.249719	-0.0459158	0.210788	-0.254246	0.27993	-0.642111	0.309527	-0.140521	0.0688641	-0.39635	0.712018	0.600496
N900_RS10215	sodium pump decarboxylase CDS	0.481034	0.00415799	0.071874	-0.478298	0.251463	-0.0313948	0.236788	-0.600073	0.554062	-0.123352	0.768971	0.733076	0.461147	1.11633
N900_RS10220	oadA CDS	0.593847	-0.160938	0.232896	-0.132258	0.326987	-0.42561	0.118157	-0.414559	0.0325969	-0.760634	0.0586446	0.128755	0.0780033	0.138711
N900_RS10225	sodium ion-translocating decarboxylase subunit beta CDS	0.2736	0.26218	0.728093	0.224098	0.556521	0.0108837	0.369729	-0.557929	0.246392	0.149712	0.637206	0.556966	0.23521	0.47484
N900_RS10230	sensor histidine kinase CDS	0.303716	-0.164386	0.148003	-0.383501	0.16678	-0.493253	0.451884	-0.147611	0.111796	-0.604725	0.0105084	-1.18706	0.0695309	-0.597424
N900_RS10235	response regulator CDS	0.89513	-0.16097	0.594947	0.350081	0.638865	-0.157308	0.152869	-0.994039	0.528534	0.272995	0.221798	-0.431921	0.170471	-0.0824995
N900_RS10240	hypothetical protein CDS	0.271923	0.107515	0.311093	-0.329777	0.23474	0.370769	0.0435817	-3.91543	0.604445	-0.218271	0.0213772	-3.03329	0.172811	0.706126
N900_RS10245	DOPA 4,5-dioxygenase CDS	0.574957	-0.0140466	0.574443	-0.122182	0.529202	-0.0792349	0.122726	-0.388243	0.672371	1.18911	0.0879391	-1.1298	0.0626225	-0.755527
N900_RS10250	LysR family transcriptional regulator CDS	0.342067	-0.195383	0.433134	-0.0950287	0.139587	-0.380186	0.042251	-0.0447585	0.251176	-0.501794	0.0830682	-0.253657	0.0150119	-0.582852
N900_RS10255	D-amino acid dehydrogenase CDS	0.644039	-0.15696	0.726407	-0.129931	0.599091	-0.374165	0.288597	-0.302589	0.220314	-0.630508	0.285859	-0.281944	0.746	0.345668
N900_RS10260	alanine:cation symporter family protein CDS	0.541054	-0.276349	0.176166	-0.164161	0.215131	-0.353791	0.146516	-0.301212	0.00335961	-1.17329	0.0324174	-0.0415654	0.384185	-0.276457
N900_RS10265	alkyl/aryl-sulfatase CDS	0.328643	-0.108298	0.0937476	-0.175856	0.334529	-0.19929	0.00217962	-0.311549	0.0303266	-0.335115	0.00818986	-0.390183	0.521085	0.364096
N900_RS10270	LysR family transcriptional regulator CDS	0.806897	-0.135966	0.223119	-0.302127	0.494223	-0.244081	0.261136	0.427375	0.764738	0.091766	0.13648	-0.291543	0.326588	0.00720709
N900_RS10275	4'-phosphopantetheinyl transferase superfamily protein CDS	0.520399	-0.127121	0.639	0.383363	0.221835	-0.369386	0.0814651	0.243984	0.27254	-0.162319	0.130093	0.0465167	0.176832	0.279699
N900_RS10280	ABC transporter ATP-binding protein CDS	0.252739	-0.323806	0.676896	-0.394197	0.608534	-0.296755	0.362215	0.617518	0.395208	-0.279937	0.663677	-0.28137	0.652915	0.0625416
N900_RS10285	Fe(3+)-siderophore ABC transporter permease CDS	0.612895	-0.247511	0.850401	-0.00412143	0.736966	0.104768	0.460026	0.458029	0.248831	0.956609	0.287227	0.216487	0.525158	0.432128
N900_RS10290	iron ABC transporter permease CDS	0.634667	-0.422053	0.759934	-0.0262996	0.739485	-0.0232002	0.54926	0.170725	0.0513542	0.164255	0.529624	0.643311	0.750894	0.817795
N900_RS10295	fepB CDS	0.438588	-0.301517	0.622717	-0.216059	0.409088	-0.283663	0.320683	0.0939089	0.55316	1.00633	0.0502125	-0.400632	0.654329	0.582808
N900_RS10300	vibH CDS	0.309121	-0.262831	0.292779	-0.0451646	0.178407	-0.583737	0.0620495	0.0512809	0.0883804	-0.377459	0.0181587	-0.565483	0.170927	-0.822107
N900_RS10305	2,3-dihydro-2,3-dihydroxybenzoate dehydrogenase CDS	0.532211	-0.0913821	0.286195	-0.443541	0.334856	-0.370754	0.0879676	-0.0334991	0.222731	0.0251642	0.276769	-0.0112496	0.169415	0.311494
N900_RS10310	isochorismate synthase MenF CDS	0.518237	-0.156771	0.143507	-0.390459	0.685782	-0.230084	0.00268486	-1.06461	0.0606977	-0.340206	0.165657	0.0538598	0.0817452	-0.202119
N900_RS10315	(2,3-dihydroxybenzoyl)adenylate synthase CDS	0.826226	0.0703704	0.11299	-0.46127	0.281036	-0.358369	0.0371033	-0.117276	0.00361962	-0.952345	0.04436	-0.245336	0.033892	-0.103644
N900_RS10320	vibB CDS	0.777286	0.00452373	0.405888	-0.183763	0.632265	-0.148833	0.492029	0.643768	0.0107931	-0.287317	0.1348	-0.409354	0.245563	0.189335
N900_RS10325	hypothetical protein CDS	0.307779	-0.339602	0.352654	-0.0993785	0.192486	-0.639248	0.128489	0.358952	0.180131	-0.762925	0.617739	0.237301	0.0683763	-1.16588
N900_RS10330	carbohydrate-binding protein CDS	0.908446	-0.0988235	0.141975	-0.282722	0.245466	-0.126656	0.341544	0.631052	0.189215	-0.205771	0.520712	-0.103908	0.214792	0.125596
N900_RS10335	guaA CDS	0.000153934	-4.31617	0.000457976	-6.13145	0.000645551	-3.75629	0.485621	-6.46797	0.199541	-4.33836	0.111099	-7.80072	0.235024	-2.38663
N900_RS10340	guaB CDS	9.06e-09	-5.16932	6.87e-07	-5.08154	2.82e-08	-5.80068	0.0387936	-7.7899	0.0113545	-3.33836	0.0158526	-8.53579	0.00174021	-7.38663
N900_RS10345	xseA CDS	0.0122163	-0.626265	0.0487674	-0.523439	0.00567476	-0.718435	0.404791	0.810255	0.0369589	-0.569235	0.044786	-0.717032	0.00465347	-1.71052
[truncated: 1,784 more rows]
