# Supplementary material for: IL-22 promotes genesis of small intestinal secretory cells that protect against cholera in mice
Source: bioRxiv. 2026 May 28:2025.09.12.675873. Preprint. [Version 3] doi: 10.1101/2025.09.12.675873 (PMC13060058; doi:10.1101/2025.09.12.675873)
Supplement: Supplement 8 [file media-8.xlsx]

## Sheet: Sheet1
gene	seqnames	gene_type	p_val.de	p_val_adj.de	avg_log2FC.de	pct.IL22Fc.dis	pct.vehicle.dis	cluster
Reg3g	chr6	protein_coding	7.2407e-218	1.65819e-213	9.49665	1	0.164	1_Stem
Reg3b	chr6	protein_coding	1.37568e-216	3.15045e-212	9.3985	1	0.261	1_Stem
Dmbt1	chr7	protein_coding	3.24661e-205	7.43505e-201	4.58478	0.996	0.357	1_Stem
S100g	chrX	protein_coding	6.18643e-205	1.41675e-200	-3.11389	0.519	0.994	1_Stem
Gpx2	chr12	protein_coding	1.43629e-197	3.28925e-193	2.85607	1	0.941	1_Stem
Cirbp	chr10	protein_coding	2.74125e-197	6.27773e-193	-2.71911	0.551	0.992	1_Stem
Mt1	chr8	protein_coding	7.82141e-185	1.79118e-180	-1.85332	0.993	1	1_Stem
Arrdc4	chr7	protein_coding	2.57917e-181	5.90656e-177	-3.05478	0.324	0.945	1_Stem
Dynll1	chr5	protein_coding	3.50153e-172	8.01885e-168	2.7931	0.989	0.584	1_Stem
Hmgcs2	chr3	protein_coding	2.23123e-170	5.10974e-166	-1.62945	0.961	0.996	1_Stem
Mt2	chr8	protein_coding	5.83767e-170	1.33689e-165	-2.3872	0.621	0.996	1_Stem
Acaa2	chr18	protein_coding	1.95779e-169	4.48354e-165	-1.78459	0.907	0.994	1_Stem
Abcb1a	chr5	protein_coding	6.66766e-156	1.52696e-151	-3.08734	0.292	0.908	1_Stem
Cmss1	chr16	protein_coding	1.8557e-153	4.24975e-149	-1.65828	0.981	1	1_Stem
Pfn1	chr11	protein_coding	1.16321e-149	2.66386e-145	1.26137	0.999	0.996	1_Stem
Rpsa-ps10	chr3	processed_pseudogene	3.51791e-147	8.05637e-143	-4.25477	0.048	0.655	1_Stem
Gls	chr1	protein_coding	6.93444e-137	1.58806e-132	-2.27051	0.622	0.973	1_Stem
Tm4sf20	chr1	protein_coding	1.22611e-136	2.80792e-132	1.46153	0.995	0.929	1_Stem
Ran	chr5	protein_coding	3.81201e-136	8.72988e-132	1.25752	0.997	0.975	1_Stem
Lgals2	chr15	protein_coding	9.02526e-136	2.06687e-131	1.14456	1	0.996	1_Stem
Atp13a3	chr16	protein_coding	4.89761e-133	1.1216e-128	-1.69459	0.786	0.987	1_Stem
Abcc2	chr19	protein_coding	3.14028e-132	7.19156e-128	-4.13407	0.068	0.647	1_Stem
Selenow	chr7	protein_coding	1.14992e-128	2.63343e-124	-1.80906	0.687	0.968	1_Stem
Cycs	chr6	protein_coding	1.5529e-128	3.55629e-124	1.91354	0.963	0.691	1_Stem
Atp5k	chr5	protein_coding	1.92212e-128	4.40186e-124	1.48831	0.991	0.836	1_Stem
Sult1d1	chr5	protein_coding	1.86644e-127	4.27434e-123	-3.74711	0.186	0.754	1_Stem
Sdc4	chr2	protein_coding	2.39324e-126	5.48075e-122	-1.46592	0.907	0.998	1_Stem
Hspa5	chr2	protein_coding	3.79532e-126	8.69166e-122	1.86776	0.981	0.821	1_Stem
Zc3h6	chr2	protein_coding	4.31337e-125	9.87806e-121	-3.2342	0.148	0.729	1_Stem
Ldha	chr7	protein_coding	4.39601e-123	1.00673e-118	1.42388	0.996	0.95	1_Stem
Malrd1	chr2	protein_coding	4.84248e-123	1.10898e-118	-2.64854	0.364	0.884	1_Stem
Clic1	chr17	protein_coding	1.45141e-119	3.32386e-115	1.18716	0.998	0.945	1_Stem
Hadha	chr5	protein_coding	1.6227e-119	3.71615e-115	-1.54003	0.827	0.992	1_Stem
Chpt1	chr10	protein_coding	7.67781e-119	1.7583e-114	-1.62866	0.89	0.994	1_Stem
Smim24	chr10	protein_coding	1.48361e-117	3.39761e-113	-1.60294	0.798	0.981	1_Stem
Thra	chr11	protein_coding	1.03131e-116	2.36181e-112	-1.9147	0.53	0.929	1_Stem
Gde1	chr7	protein_coding	7.71333e-116	1.76643e-111	-3.5349	0.099	0.641	1_Stem
Ranbp1	chr16	protein_coding	1.79894e-115	4.11975e-111	1.24389	0.988	0.947	1_Stem
Pde3a	chr6	protein_coding	4.2491e-113	9.73087e-109	-1.83069	0.648	0.971	1_Stem
Ceacam1	chr7	protein_coding	4.30428e-111	9.85723e-107	2.58686	0.849	0.275	1_Stem
Spink4	chr4	protein_coding	6.72616e-109	1.54036e-104	5.28916	0.712	0.08	1_Stem
Hnrnpa2b1	chr6	protein_coding	1.13287e-108	2.59439e-104	1.00131	1	0.985	1_Stem
Mtarc2	chr1	protein_coding	5.1149e-108	1.17136e-103	-1.30532	0.847	0.987	1_Stem
Mgam2-ps	chr6	protein_coding	9.20468e-107	2.10796e-102	-2.34856	0.363	0.861	1_Stem
Pdia6	chr12	protein_coding	4.73476e-106	1.08431e-101	1.40369	0.98	0.834	1_Stem
Arl4a	chr12	protein_coding	1.01161e-105	2.31668e-101	-1.48378	0.76	0.964	1_Stem
0610005C13Rik	chr7	antisense	1.02962e-105	2.35794e-101	-3.16371	0.105	0.628	1_Stem
Manf	chr9	protein_coding	5.74509e-104	1.31568e-99	1.88451	0.94	0.723	1_Stem
Gm23935	chr16	miRNA	1.01336e-103	2.32069e-99	-1.84469	0.541	0.931	1_Stem
Ghr	chr15	protein_coding	1.0877e-103	2.49094e-99	-1.90825	0.49	0.912	1_Stem
Cd9	chr6	protein_coding	1.55856e-101	3.56926e-97	2.43208	0.832	0.303	1_Stem
Anpep	chr7	protein_coding	7.97146e-101	1.82554e-96	-3.24778	0.144	0.658	1_Stem
Pgam1	chr19	protein_coding	2.21864e-100	5.0809e-96	1.69146	0.921	0.628	1_Stem
Sec61b	chr4	protein_coding	2.07379e-99	4.74919e-95	1.00207	0.998	0.971	1_Stem
Sdccag8	chr1	protein_coding	6.87666e-99	1.57482e-94	-1.4986	0.65	0.95	1_Stem
Serinc3	chr2	protein_coding	1.64902e-98	3.77642e-94	-1.41407	0.73	0.979	1_Stem
Top1	chr2	protein_coding	1.68425e-97	3.8571e-93	1.26697	0.983	0.824	1_Stem
Hsp90aa1	chr12	protein_coding	1.918e-97	4.39242e-93	1.10685	0.995	0.947	1_Stem
Hif3a	chr7	protein_coding	3.56782e-97	8.17068e-93	-2.6469	0.14	0.66	1_Stem
Hspd1	chr1	protein_coding	7.09981e-97	1.62593e-92	1.01395	0.997	0.992	1_Stem
Fabp6	chr11	protein_coding	1.18905e-96	2.72305e-92	6.50026	0.648	0.057	1_Stem
Coa3	chr11	protein_coding	4.95895e-96	1.13565e-91	1.26634	0.978	0.809	1_Stem
Eci2	chr13	protein_coding	1.42304e-95	3.2589e-91	-1.36419	0.704	0.954	1_Stem
Trim2	chr3	protein_coding	3.26419e-95	7.47531e-91	-1.42216	0.756	0.971	1_Stem
Cdk2ap2	chr19	protein_coding	5.78964e-95	1.32588e-90	2.30051	0.825	0.361	1_Stem
Tmsb10	chr6	protein_coding	1.34602e-94	3.08252e-90	1.18764	0.991	0.893	1_Stem
Dpyd	chr3	protein_coding	2.01088e-94	4.60512e-90	-1.64541	0.625	0.96	1_Stem
Pcbp1	chr6	protein_coding	4.88666e-94	1.11909e-89	1.21698	0.977	0.84	1_Stem
Tmem236	chr2	protein_coding	6.46202e-94	1.47987e-89	-2.89196	0.15	0.639	1_Stem
Igf2bp3	chr6	protein_coding	1.10233e-93	2.52445e-89	-1.40686	0.702	0.954	1_Stem
Gmds	chr13	protein_coding	2.02809e-93	4.64453e-89	1.1541	1	0.992	1_Stem
Ddx39	chr8	protein_coding	2.10882e-93	4.8294e-89	1.45379	0.941	0.742	1_Stem
Folr1	chr7	protein_coding	4.29695e-93	9.84044e-89	-1.78796	0.5	0.895	1_Stem
Hsp90b1	chr10	protein_coding	1.60529e-92	3.67627e-88	1.15602	0.993	0.943	1_Stem
Zfp467	chr6	protein_coding	1.94275e-92	4.4491e-88	-3.08522	0.093	0.567	1_Stem
Hadhb	chr5	protein_coding	2.51251e-92	5.75389e-88	-1.28842	0.786	0.966	1_Stem
Fbp1	chr13	protein_coding	7.8837e-92	1.80545e-87	-2.68872	0.141	0.639	1_Stem
Sdf2l1	chr16	protein_coding	1.20302e-91	2.75505e-87	3.75139	0.661	0.095	1_Stem
Gprin3	chr6	protein_coding	1.31201e-91	3.00463e-87	-2.27134	0.269	0.763	1_Stem
Defa24	chr8	protein_coding	3.9431e-91	9.0301e-87	3.31104	0.73	0.172	1_Stem
Ccdc88c	chr12	protein_coding	4.59327e-91	1.05191e-86	-2.19982	0.304	0.773	1_Stem
Pard3b	chr1	protein_coding	2.16065e-89	4.94811e-85	-1.3785	0.789	0.983	1_Stem
Gdpd1	chr11	protein_coding	3.30098e-89	7.55957e-85	2.26412	0.796	0.326	1_Stem
Gna13	chr11	protein_coding	2.79031e-88	6.39009e-84	-1.73374	0.482	0.87	1_Stem
Hnrnpa0	chr13	protein_coding	3.85456e-88	8.82733e-84	-1.0547	0.904	0.992	1_Stem
Ccl25	chr8	protein_coding	3.33299e-87	7.63289e-83	-1.3502	0.865	0.983	1_Stem
Mgst1	chr6	protein_coding	3.98401e-87	9.12379e-83	-1.04432	0.952	0.994	1_Stem
Abhd17a	chr10	protein_coding	4.0443e-87	9.26185e-83	-1.39496	0.791	0.96	1_Stem
Ppa1	chr10	protein_coding	4.94781e-87	1.1331e-82	1.35524	0.946	0.761	1_Stem
Nadk2	chr15	protein_coding	9.96337e-87	2.28171e-82	-1.53583	0.588	0.918	1_Stem
Tff3	chr17	protein_coding	1.52242e-86	3.48651e-82	3.81875	0.729	0.204	1_Stem
Hsd17b13	chr5	protein_coding	7.10715e-86	1.62761e-81	-2.50124	0.291	0.742	1_Stem
Sorbs2	chr8	protein_coding	9.01875e-86	2.06538e-81	-2.54855	0.157	0.641	1_Stem
Aldoa	chr7	protein_coding	2.88416e-85	6.60501e-81	1.38947	0.96	0.721	1_Stem
Aldoa	chr7	protein_coding	2.88416e-85	6.60501e-81	1.38947	0.96	0.721	1_Stem
Pipox	chr11	protein_coding	3.57414e-85	8.18515e-81	-2.75957	0.122	0.586	1_Stem
Gm16124	chr9	antisense	3.82318e-85	8.75546e-81	-2.86588	0.09	0.544	1_Stem
Socs3	chr11	protein_coding	3.25081e-83	7.44469e-79	3.69431	0.615	0.076	1_Stem
Ttr	chr18	protein_coding	1.7386e-82	3.98156e-78	-3.31057	0.082	0.513	1_Stem
Ifi27l2b	chr12	protein_coding	1.90259e-82	4.35713e-78	-1.78863	0.633	0.903	1_Stem
Isyna1	chr8	protein_coding	1.93513e-82	4.43164e-78	2.67176	0.719	0.223	1_Stem
Arhgap18	chr10	protein_coding	9.38844e-81	2.15005e-76	-1.88701	0.376	0.809	1_Stem
Tagln2	chr1	protein_coding	1.34947e-80	3.09042e-76	1.19979	0.976	0.828	1_Stem
Kcnq1	chr7	protein_coding	2.09962e-80	4.80833e-76	-1.7686	0.504	0.884	1_Stem
Calr	chr8	protein_coding	2.10532e-80	4.8214e-76	1.01263	0.991	0.931	1_Stem
Osr2	chr15	protein_coding	5.992e-80	1.37223e-75	-1.8678	0.326	0.782	1_Stem
Serpina10	chr12	protein_coding	1.01952e-79	2.3348e-75	6.00343	0.529	0.013	1_Stem
Ptp4a2	chr4	protein_coding	1.59576e-79	3.65444e-75	-1.07565	0.894	0.979	1_Stem
Fabp2	chr3	protein_coding	5.26515e-79	1.20577e-74	-1.2487	0.837	0.968	1_Stem
Txnip	chr3	protein_coding	9.77587e-79	2.23877e-74	-1.52186	0.713	0.937	1_Stem
Fam162a	chr16	protein_coding	5.7572e-78	1.31846e-73	1.5875	0.895	0.55	1_Stem
Fkbp4	chr6	protein_coding	7.32128e-78	1.67665e-73	1.00996	0.969	0.916	1_Stem
Dnajc11	chr4	protein_coding	9.54019e-78	2.1848e-73	-1.58611	0.45	0.851	1_Stem
Acvr1c	chr2	protein_coding	6.89378e-77	1.57874e-72	-2.08864	0.278	0.725	1_Stem
Gsr	chr8	protein_coding	8.50366e-77	1.94742e-72	1.15882	0.975	0.88	1_Stem
Pgp	chr17	protein_coding	1.08001e-75	2.47332e-71	1.15042	0.945	0.811	1_Stem
Cdh17	chr4	protein_coding	2.0949e-75	4.79754e-71	-1.10292	0.804	0.985	1_Stem
Emid1	chr11	protein_coding	2.86624e-75	6.56398e-71	-4.24409	0.022	0.366	1_Stem
Agr2	chr12	protein_coding	9.67246e-75	2.21509e-70	4.59141	0.604	0.105	1_Stem
Ifngr2	chr16	protein_coding	1.04196e-74	2.38619e-70	-1.55548	0.492	0.866	1_Stem
Mir6236	chr9	miRNA	1.30073e-74	2.97881e-70	-1.09655	0.84	0.983	1_Stem
Nenf	chr1	protein_coding	1.81851e-74	4.16458e-70	-1.86753	0.411	0.794	1_Stem
Sec11c	chr18	protein_coding	4.70469e-74	1.07742e-69	1.87988	0.805	0.38	1_Stem
Elf3	chr1	protein_coding	7.6085e-74	1.74242e-69	1.08908	0.971	0.872	1_Stem
Baz2b	chr2	protein_coding	1.27197e-73	2.91293e-69	-1.30412	0.622	0.914	1_Stem
Bex4	chrX	protein_coding	3.95915e-73	9.06685e-69	2.03039	0.786	0.347	1_Stem
Dsp	chr13	protein_coding	7.87081e-73	1.8025e-68	-1.49137	0.682	0.916	1_Stem
Duoxa2	chr2	protein_coding	6.23737e-72	1.42842e-67	4.5757	0.525	0.04	1_Stem
Eps8l2	chr7	protein_coding	1.02186e-71	2.34017e-67	-1.79309	0.364	0.777	1_Stem
Lrig3	chr10	protein_coding	1.22807e-71	2.81241e-67	-2.10901	0.238	0.674	1_Stem
Xbp1	chr11	protein_coding	1.91211e-71	4.37892e-67	1.65202	0.83	0.447	1_Stem
Zfp292	chr4	protein_coding	2.54534e-71	5.82907e-67	-1.42108	0.646	0.91	1_Stem
Agmo	chr12	protein_coding	3.57292e-71	8.18235e-67	-3.03977	0.084	0.477	1_Stem
Rab4a	chr8	protein_coding	3.94254e-71	9.0288e-67	-1.88752	0.294	0.723	1_Stem
Bach1	chr16	protein_coding	1.26004e-70	2.88563e-66	-1.71724	0.356	0.779	1_Stem
Fras1	chr5	protein_coding	1.85566e-70	4.24964e-66	-2.95312	0.082	0.473	1_Stem
Ccnd1	chr7	protein_coding	2.92067e-70	6.68863e-66	1.54258	0.866	0.601	1_Stem
Baiap2l1	chr5	protein_coding	3.9875e-70	9.13178e-66	-1.52416	0.526	0.872	1_Stem
Alcam	chr16	protein_coding	5.76394e-70	1.32e-65	-1.67496	0.428	0.828	1_Stem
Socs2	chr10	protein_coding	1.08048e-69	2.4744e-65	-1.23935	0.787	0.95	1_Stem
Uqcc2	chr17	protein_coding	1.08976e-69	2.49567e-65	1.37849	0.89	0.574	1_Stem
Gsta3	chr1	protein_coding	1.12589e-69	2.5784e-65	-3.43843	0.052	0.412	1_Stem
Krtcap2	chr3	protein_coding	1.41278e-69	3.2354e-65	1.06466	0.96	0.866	1_Stem
Cyp2j6	chr4	protein_coding	1.5667e-69	3.5879e-65	-1.81189	0.361	0.761	1_Stem
Clic5	chr17	protein_coding	8.2657e-69	1.89293e-64	-2.87544	0.135	0.542	1_Stem
Sult1b1	chr5	protein_coding	1.45755e-68	3.33793e-64	-2.12711	0.251	0.672	1_Stem
St3gal6	chr16	protein_coding	1.4938e-68	3.42095e-64	-2.09711	0.155	0.592	1_Stem
C1qtnf4	chr2	protein_coding	2.21794e-68	5.0793e-64	-3.2181	0.051	0.408	1_Stem
Dtnbp1	chr13	protein_coding	2.25128e-68	5.15566e-64	-1.37425	0.565	0.891	1_Stem
Tpk1	chr6	protein_coding	3.18192e-68	7.28692e-64	-1.62918	0.468	0.836	1_Stem
Fam172a	chr13	protein_coding	4.21842e-68	9.66061e-64	-1.65053	0.515	0.857	1_Stem
Gm45716	chr11	protein_coding	3.86841e-67	8.85905e-63	-1.87536	0.266	0.697	1_Stem
Cdk8	chr5	protein_coding	9.78879e-67	2.24173e-62	-1.15039	0.73	0.945	1_Stem
Ptbp2	chr3	protein_coding	1.10489e-66	2.5303e-62	-1.77145	0.334	0.752	1_Stem
Mgam	chr6	protein_coding	1.4183e-66	3.24804e-62	-1.07162	0.906	0.987	1_Stem
Rmnd5a	chr6	protein_coding	1.81601e-66	4.15884e-62	-1.87754	0.27	0.702	1_Stem
Uri1	chr7	protein_coding	1.90674e-66	4.36664e-62	-1.34141	0.58	0.887	1_Stem
2510046G10Rik	chr7	antisense	2.51652e-66	5.76308e-62	-2.66062	0.101	0.489	1_Stem
Slc6a20a	chr9	protein_coding	3.9759e-66	9.10522e-62	-2.94178	0.08	0.452	1_Stem
Alyref	chr11	protein_coding	1.0792e-65	2.47147e-61	1.06777	0.946	0.828	1_Stem
Dgkz	chr2	protein_coding	1.19994e-65	2.74798e-61	-1.53635	0.426	0.803	1_Stem
Coq8a	chr1	protein_coding	1.58389e-65	3.62727e-61	-1.90014	0.255	0.679	1_Stem
Mlxipl	chr5	protein_coding	2.3327e-65	5.34211e-61	-2.08811	0.23	0.649	1_Stem
Agpat3	chr10	protein_coding	1.29394e-64	2.96326e-60	-1.74068	0.323	0.733	1_Stem
Zbtb20	chr16	protein_coding	1.68657e-64	3.86242e-60	-1.70321	0.454	0.811	1_Stem
Gchfr	chr2	protein_coding	1.90115e-64	4.35383e-60	-2.1934	0.212	0.616	1_Stem
Pik3r1	chr13	protein_coding	2.0603e-64	4.71829e-60	-1.60658	0.492	0.821	1_Stem
Slc25a24	chr3	protein_coding	4.22761e-64	9.68165e-60	-2.22515	0.183	0.59	1_Stem
Cnih4	chr1	protein_coding	4.30093e-64	9.84956e-60	1.31418	0.876	0.616	1_Stem
Erbin	chr13	protein_coding	5.01539e-64	1.14857e-59	-1.20019	0.678	0.918	1_Stem
Myo1d	chr11	protein_coding	5.96783e-64	1.36669e-59	-1.15554	0.742	0.962	1_Stem
Apob	chr12	protein_coding	9.10328e-64	2.08474e-59	-1.48405	0.458	0.821	1_Stem
Cxadr	chr16	protein_coding	1.09282e-63	2.50266e-59	-1.58887	0.385	0.786	1_Stem
Hk2	chr6	protein_coding	3.73296e-63	8.54885e-59	5.27279	0.451	0.015	1_Stem
Rundc3b	chr5	protein_coding	1.04823e-62	2.40054e-58	-2.17698	0.23	0.63	1_Stem
H2ax	chr9	protein_coding	1.19827e-62	2.74415e-58	1.3336	0.9	0.498	1_Stem
Mrpl34	chr8	protein_coding	2.87044e-62	6.5736e-58	1.02582	0.942	0.767	1_Stem
Unc5cl	chr17	protein_coding	2.94757e-62	6.75022e-58	-1.51952	0.623	0.874	1_Stem
Nop53	chr7	protein_coding	6.21371e-62	1.423e-57	-1.06589	0.733	0.939	1_Stem
Duox2	chr2	protein_coding	1.19595e-61	2.73884e-57	4.89566	0.449	0.019	1_Stem
Ms4a18	chr19	protein_coding	1.47674e-61	3.38188e-57	-2.55069	0.143	0.525	1_Stem
Trp53i11	chr2	protein_coding	1.80281e-61	4.12861e-57	1.87727	0.73	0.328	1_Stem
6820431F20Rik	chr8	transcribed_unprocessed_pseudogene	2.90178e-61	6.64536e-57	-1.48802	0.441	0.798	1_Stem
Stub1	chr17	protein_coding	3.28194e-61	7.51598e-57	1.25015	0.884	0.567	1_Stem
Tmem258	chr19	protein_coding	4.97387e-61	1.13907e-56	1.13442	0.924	0.79	1_Stem
Gm11478	chr11	processed_pseudogene	5.52766e-61	1.26589e-56	-2.91104	0.066	0.41	1_Stem
B330016D10Rik	chr4	pseudogene	1.00286e-60	2.29665e-56	-2.75193	0.071	0.42	1_Stem
Tinag	chr9	protein_coding	1.49177e-60	3.41631e-56	-1.72765	0.339	0.727	1_Stem
Bcl2l15	chr3	protein_coding	1.60221e-60	3.66923e-56	3.34939	0.51	0.069	1_Stem
Fchsd2	chr7	protein_coding	2.16194e-60	4.95106e-56	-1.67244	0.381	0.756	1_Stem
Vav3	chr3	protein_coding	2.19546e-60	5.02781e-56	-1.39229	0.523	0.861	1_Stem
Mir99ahg	chr16	processed_transcript	2.22512e-60	5.09575e-56	-3.15722	0.055	0.384	1_Stem
Capn1	chr19	protein_coding	8.40441e-60	1.92469e-55	-1.78163	0.295	0.683	1_Stem
Ccl20	chr1	protein_coding	1.1144e-59	2.55209e-55	-4.43537	0.019	0.296	1_Stem
Mbnl2	chr14	protein_coding	2.14359e-59	4.90904e-55	-1.19019	0.729	0.929	1_Stem
Dgkg	chr16	protein_coding	2.98006e-59	6.82462e-55	-2.97053	0.068	0.405	1_Stem
Cpt1a	chr19	protein_coding	3.32526e-59	7.61519e-55	-1.62711	0.415	0.752	1_Stem
Hyi	chr4	polymorphic_pseudogene	9.68226e-59	2.21733e-54	-1.58041	0.399	0.771	1_Stem
Mia2	chr12	protein_coding	1.3925e-58	3.18896e-54	-1.16033	0.659	0.912	1_Stem
Ppm1b	chr17	protein_coding	2.29265e-58	5.2504e-54	-1.3376	0.537	0.847	1_Stem
Nrn1	chr13	protein_coding	2.72003e-58	6.22915e-54	-1.51064	0.38	0.767	1_Stem
Ostc	chr3	protein_coding	4.34396e-58	9.9481e-54	1.05636	0.934	0.851	1_Stem
Ptprt	chr2	protein_coding	4.97204e-58	1.13865e-53	-5.43751	0.007	0.256	1_Stem
Ckb	chr12	protein_coding	1.2772e-57	2.92492e-53	1.50962	0.918	0.739	1_Stem
Pclaf	chr9	protein_coding	3.43317e-57	7.86231e-53	1.14889	0.901	0.567	1_Stem
Nr5a2	chr1	protein_coding	3.76002e-57	8.61083e-53	-1.44867	0.456	0.811	1_Stem
Pigr	chr1	protein_coding	4.0622e-57	9.30285e-53	1.53471	0.849	0.529	1_Stem
Ctsh	chr9	protein_coding	5.26442e-57	1.20561e-52	-2.13431	0.173	0.553	1_Stem
Sdr16c5	chr4	protein_coding	7.884e-57	1.80551e-52	-3.48959	0.034	0.326	1_Stem
Nomo1	chr7	protein_coding	8.44756e-57	1.93457e-52	-1.46116	0.427	0.786	1_Stem
Muc3	chr5	protein_coding	2.1368e-56	4.89349e-52	2.02964	0.676	0.271	1_Stem
Ngef	chr1	protein_coding	2.34827e-56	5.37776e-52	-1.6615	0.283	0.683	1_Stem
Mgat5	chr1	protein_coding	5.3287e-56	1.22033e-51	-1.20844	0.61	0.884	1_Stem
Gas2	chr7	protein_coding	8.15018e-56	1.86647e-51	-2.17163	0.17	0.542	1_Stem
Per1	chr11	protein_coding	8.16635e-56	1.87018e-51	-3.49432	0.025	0.303	1_Stem
Phgdh	chr3	protein_coding	8.36108e-56	1.91477e-51	1.3559	0.841	0.576	1_Stem
Atp8a2	chr14	protein_coding	1.55187e-55	3.55395e-51	-1.6905	0.28	0.679	1_Stem
Ube4b	chr4	protein_coding	1.55637e-55	3.56425e-51	-1.64134	0.322	0.706	1_Stem
Gale	chr4	protein_coding	2.41124e-55	5.52199e-51	2.17102	0.628	0.216	1_Stem
Atraid	chr5	protein_coding	2.66716e-55	6.10805e-51	-1.14453	0.686	0.912	1_Stem
Ywhah	chr5	protein_coding	3.35045e-55	7.67285e-51	1.21183	0.879	0.632	1_Stem
Coro2a	chr4	protein_coding	4.40902e-55	1.00971e-50	-1.33941	0.609	0.876	1_Stem
Gpc3	chrX	protein_coding	7.77959e-55	1.7816e-50	1.12098	0.952	0.832	1_Stem
Dapk2	chr9	protein_coding	1.69033e-54	3.87102e-50	1.57199	0.778	0.42	1_Stem
Pdlim2	chr14	protein_coding	2.77358e-54	6.35178e-50	-2.55797	0.079	0.41	1_Stem
Aldh1l1	chr6	protein_coding	2.8834e-54	6.60327e-50	2.09048	0.624	0.216	1_Stem
Btnl1	chr17	protein_coding	7.60859e-54	1.74244e-49	-3.36646	0.032	0.311	1_Stem
Rab27b	chr18	protein_coding	8.40821e-54	1.92556e-49	-1.8689	0.179	0.565	1_Stem
Ccdc122	chr14	protein_coding	1.62422e-53	3.71963e-49	-2.048	0.165	0.534	1_Stem
Mttp	chr3	protein_coding	2.27822e-53	5.21736e-49	-1.67695	0.438	0.758	1_Stem
Add3	chr19	protein_coding	2.35102e-53	5.38406e-49	-1.11417	0.703	0.905	1_Stem
Mien1	chr11	protein_coding	3.62122e-53	8.29295e-49	1.50683	0.763	0.359	1_Stem
Hebp1	chr6	protein_coding	5.21956e-53	1.19533e-48	-2.22377	0.165	0.523	1_Stem
Mgat4a	chr1	protein_coding	5.48162e-53	1.25535e-48	-1.08855	0.7	0.922	1_Stem
Tshz1	chr18	protein_coding	6.38151e-53	1.46143e-48	-1.83109	0.224	0.601	1_Stem
Ms4a10	chr19	protein_coding	6.57138e-53	1.50491e-48	-1.9825	0.213	0.582	1_Stem
Prr13	chr15	protein_coding	1.55008e-52	3.54985e-48	1.25274	0.852	0.546	1_Stem
Rnpep	chr1	protein_coding	2.14212e-52	4.90568e-48	1.19943	0.855	0.55	1_Stem
Esrrg	chr1	protein_coding	2.2469e-52	5.14563e-48	-1.80447	0.222	0.609	1_Stem
Ethe1	chr7	protein_coding	2.37972e-52	5.4498e-48	3.48636	0.451	0.055	1_Stem
Neurl3	chr1	protein_coding	3.26238e-52	7.47118e-48	-1.63303	0.331	0.695	1_Stem
Xrn1	chr9	protein_coding	3.31308e-52	7.58729e-48	-1.5056	0.307	0.693	1_Stem
Plagl2	chr2	protein_coding	3.36208e-52	7.69949e-48	-1.38709	0.549	0.811	1_Stem
Ggact	chr14	protein_coding	3.39377e-52	7.77207e-48	-1.30173	0.456	0.8	1_Stem
Prss32	chr17	protein_coding	4.11244e-52	9.4179e-48	1.17066	0.879	0.624	1_Stem
Dapp1	chr3	protein_coding	5.21419e-52	1.1941e-47	-1.75901	0.292	0.653	1_Stem
Nr1h4	chr10	protein_coding	9.12256e-52	2.08916e-47	-1.66088	0.529	0.803	1_Stem
Papss1	chr3	protein_coding	9.22513e-52	2.11265e-47	-1.36435	0.497	0.805	1_Stem
Tut4	chr4	protein_coding	9.57806e-52	2.19347e-47	-1.32098	0.452	0.805	1_Stem
Maml2	chr9	protein_coding	1.03798e-51	2.37708e-47	-4.54122	0.013	0.25	1_Stem
Msi2	chr11	protein_coding	1.10094e-51	2.52126e-47	-1.22682	0.533	0.828	1_Stem
Rangrf	chr11	protein_coding	1.12366e-51	2.57328e-47	2.20858	0.597	0.202	1_Stem
Rexo2	chr9	protein_coding	1.1927e-51	2.73141e-47	1.95729	0.631	0.233	1_Stem
Stard5	chr7	protein_coding	1.34195e-51	3.07321e-47	-1.82492	0.251	0.613	1_Stem
Prickle2	chr6	protein_coding	6.12752e-51	1.40326e-46	4.26845	0.412	0.032	1_Stem
Ap1ar	chr3	protein_coding	1.06113e-50	2.43009e-46	-1.1079	0.631	0.88	1_Stem
Dennd5b	chr6	protein_coding	1.43903e-50	3.29553e-46	-1.39221	0.426	0.771	1_Stem
Pofut1	chr2	protein_coding	2.89192e-50	6.62279e-46	-1.61106	0.269	0.639	1_Stem
Ilrun	chr17	protein_coding	3.40329e-50	7.79387e-46	-1.24816	0.488	0.807	1_Stem
Nr2e3	chr9	protein_coding	3.83472e-50	8.7819e-46	-2.58599	0.11	0.439	1_Stem
Ndufa3	chr7	protein_coding	3.9112e-50	8.95705e-46	1.03707	0.9	0.7	1_Stem
Plek2	chr12	protein_coding	3.91134e-50	8.95736e-46	1.91547	0.636	0.261	1_Stem
Ddah1	chr3	protein_coding	4.47706e-50	1.02529e-45	1.62362	0.706	0.359	1_Stem
Por	chr5	protein_coding	7.34413e-50	1.68188e-45	-1.9946	0.201	0.555	1_Stem
Ank	chr15	protein_coding	8.39786e-50	1.92319e-45	-2.48992	0.099	0.42	1_Stem
Cryz	chr3	protein_coding	1.20765e-49	2.76565e-45	-2.9422	0.059	0.349	1_Stem
Abcd4	chr12	protein_coding	1.42065e-49	3.25343e-45	-1.56245	0.263	0.639	1_Stem
Rrm2	chr12	protein_coding	1.71467e-49	3.92677e-45	2.86977	0.473	0.08	1_Stem
Lect2	chr13	protein_coding	2.28106e-49	5.22386e-45	-4.97449	0.009	0.229	1_Stem
Chd9	chr8	protein_coding	2.4919e-49	5.70671e-45	-1.28741	0.422	0.784	1_Stem
Plin2	chr4	protein_coding	2.75593e-49	6.31136e-45	-1.69905	0.428	0.731	1_Stem
Aldh1a1	chr19	protein_coding	3.71048e-49	8.49737e-45	-3.95745	0.025	0.273	1_Stem
Syne2	chr12	protein_coding	3.94982e-49	9.04548e-45	-1.87987	0.238	0.595	1_Stem
Mgat4c	chr10	protein_coding	9.53651e-49	2.18396e-44	2.24052	0.58	0.172	1_Stem
Rnf103	chr6	protein_coding	1.01394e-48	2.32202e-44	-1.87672	0.213	0.567	1_Stem
Fcgbp	chr7	protein_coding	1.17534e-48	2.69166e-44	3.36991	0.422	0.046	1_Stem
Mthfd2l	chr5	protein_coding	1.7634e-48	4.03836e-44	-1.39172	0.404	0.737	1_Stem
Smpdl3a	chr10	protein_coding	2.58311e-48	5.91559e-44	-1.9208	0.193	0.544	1_Stem
Eps8l3	chr3	protein_coding	3.77841e-48	8.65293e-44	-1.02356	0.769	0.916	1_Stem
Heca	chr10	protein_coding	4.65309e-48	1.0656e-43	-1.70721	0.226	0.586	1_Stem
Patj	chr4	protein_coding	4.69439e-48	1.07506e-43	-1.52389	0.323	0.687	1_Stem
Fdps	chr3	protein_coding	5.24119e-48	1.20028e-43	1.87296	0.627	0.25	1_Stem
Ubash3a	chr17	protein_coding	5.29513e-48	1.21264e-43	2.47837	0.549	0.17	1_Stem
Naip6	chr13	protein_coding	5.60224e-48	1.28297e-43	-1.41768	0.365	0.714	1_Stem
Pon2	chr6	protein_coding	5.91273e-48	1.35408e-43	-1.01171	0.742	0.91	1_Stem
Lamc2	chr1	protein_coding	6.33502e-48	1.45078e-43	-3.36808	0.037	0.296	1_Stem
Foxn3	chr12	protein_coding	6.91334e-48	1.58322e-43	-1.2635	0.556	0.821	1_Stem
Slc44a3	chr3	protein_coding	7.55604e-48	1.73041e-43	-1.42852	0.339	0.695	1_Stem
H2-Q2	chr17	protein_coding	1.09469e-47	2.50695e-43	-2.08121	0.14	0.477	1_Stem
Zfp560	chr9	protein_coding	1.35073e-47	3.0933e-43	-1.61755	0.271	0.624	1_Stem
Tcea3	chr4	protein_coding	1.9513e-47	4.46867e-43	-1.58967	0.186	0.553	1_Stem
Acnat1	chr4	protein_coding	2.64022e-47	6.04636e-43	-1.7349	0.237	0.592	1_Stem
Blvrb	chr7	protein_coding	2.86768e-47	6.56726e-43	-1.02132	0.709	0.91	1_Stem
Kdm3a	chr6	protein_coding	5.33744e-47	1.22233e-42	-1.91682	0.167	0.511	1_Stem
Zfyve9	chr4	protein_coding	5.39397e-47	1.23527e-42	-1.49575	0.304	0.664	1_Stem
Cmip	chr8	protein_coding	7.56226e-47	1.73183e-42	-1.06806	0.647	0.878	1_Stem
C2cd4b	chr9	protein_coding	9.11601e-47	2.08766e-42	2.23076	0.642	0.298	1_Stem
Scaper	chr9	protein_coding	1.2589e-46	2.88302e-42	-1.47257	0.342	0.697	1_Stem
Arl6ip5	chr6	protein_coding	1.45891e-46	3.34106e-42	-1.7928	0.202	0.555	1_Stem
Anxa13	chr15	processed_transcript	1.46477e-46	3.35447e-42	-1.55632	0.397	0.721	1_Stem
Tha1	chr11	protein_coding	1.51493e-46	3.46933e-42	3.23842	0.428	0.063	1_Stem
Nsmce1	chr7	protein_coding	1.9049e-46	4.36241e-42	1.11559	0.849	0.609	1_Stem
Oga	chr19	protein_coding	1.98756e-46	4.5517e-42	-1.33684	0.356	0.714	1_Stem
Zfp609	chr9	protein_coding	2.3949e-46	5.48457e-42	-1.35498	0.406	0.75	1_Stem
Itga2	chr13	protein_coding	3.25406e-46	7.45212e-42	-1.26233	0.462	0.79	1_Stem
Pacc1	chr1	protein_coding	4.16903e-46	9.5475e-42	-2.96004	0.038	0.294	1_Stem
Tef	chr15	protein_coding	4.7516e-46	1.08816e-41	-3.43879	0.024	0.261	1_Stem
St3gal1	chr15	protein_coding	4.79119e-46	1.09723e-41	-1.74807	0.35	0.681	1_Stem
Fut8	chr12	protein_coding	4.89049e-46	1.11997e-41	4.12543	0.398	0.042	1_Stem
Ifngr1	chr10	protein_coding	5.28134e-46	1.20948e-41	-1.14523	0.571	0.836	1_Stem
Cldn23	chr8	protein_coding	6.24642e-46	1.43049e-41	-2.3169	0.116	0.431	1_Stem
Galnt11	chr5	protein_coding	7.27221e-46	1.66541e-41	-1.8678	0.146	0.483	1_Stem
Ugt2b36	chr5	protein_coding	8.82236e-46	2.02041e-41	-2.96186	0.052	0.319	1_Stem
Cldn8	chr16	protein_coding	9.495e-46	2.17445e-41	-2.57075	0.073	0.361	1_Stem
Marchf7	chr2	protein_coding	9.98096e-46	2.28574e-41	-1.1474	0.469	0.807	1_Stem
Fam53b	chr7	protein_coding	1.01298e-45	2.31982e-41	-1.96573	0.149	0.481	1_Stem
Tfdp2	chr9	protein_coding	1.02074e-45	2.3376e-41	-1.15626	0.54	0.83	1_Stem
Me3	chr7	protein_coding	1.06889e-45	2.44786e-41	-2.56602	0.094	0.393	1_Stem
Ubl3	chr5	protein_coding	1.41303e-45	3.23597e-41	-1.16487	0.522	0.817	1_Stem
Gsta1	chr9	protein_coding	1.51252e-45	3.46382e-41	-4.75045	0.012	0.223	1_Stem
Ski	chr4	protein_coding	1.83145e-45	4.19421e-41	-1.62666	0.227	0.584	1_Stem
Skap2	chr6	protein_coding	1.86375e-45	4.26817e-41	2.52223	0.47	0.095	1_Stem
Tyms	chr5	protein_coding	2.21365e-45	5.06947e-41	1.00537	0.878	0.628	1_Stem
Pabpc4	chr4	protein_coding	2.7052e-45	6.19518e-41	1.38634	0.746	0.458	1_Stem
Epc2	chr2	protein_coding	3.39574e-45	7.77659e-41	-1.28762	0.393	0.733	1_Stem
Dsg2	chr18	protein_coding	3.70214e-45	8.47828e-41	-1.02781	0.616	0.895	1_Stem
Srm	chr4	protein_coding	4.63304e-45	1.06101e-40	1.65837	0.692	0.376	1_Stem
Map2k4	chr11	protein_coding	5.0046e-45	1.1461e-40	-1.24606	0.407	0.752	1_Stem
H2-T3	chr17	protein_coding	7.95106e-45	1.82087e-40	-1.64654	0.237	0.584	1_Stem
Slc27a2	chr2	protein_coding	9.03091e-45	2.06817e-40	-2.9561	0.049	0.309	1_Stem
Gata6os	chr18	processed_transcript	1.0067e-44	2.30544e-40	-1.52327	0.33	0.662	1_Stem
Fam98c	chr7	protein_coding	1.03956e-44	2.38071e-40	-1.15449	0.537	0.819	1_Stem
Smim6	chr11	protein_coding	1.06711e-44	2.44379e-40	1.76141	0.676	0.336	1_Stem
Agmat	chr4	protein_coding	1.10089e-44	2.52115e-40	-1.14344	0.572	0.836	1_Stem
Akap8l	chr17	protein_coding	1.26869e-44	2.90542e-40	-1.80476	0.168	0.506	1_Stem
Zfp618	chr4	protein_coding	3.82115e-44	8.75083e-40	-1.58748	0.281	0.618	1_Stem
Rpl6l	chr10	processed_pseudogene	3.84102e-44	8.79632e-40	-2.50769	0.073	0.355	1_Stem
Pdia4	chr6	protein_coding	3.95578e-44	9.05912e-40	1.37793	0.753	0.479	1_Stem
Vps13d	chr4	protein_coding	4.23601e-44	9.70089e-40	-1.30458	0.436	0.742	1_Stem
Slc30a10	chr1	protein_coding	4.31503e-44	9.88184e-40	-2.76311	0.053	0.315	1_Stem
Atxn7	chr14	protein_coding	5.16285e-44	1.18235e-39	-1.47205	0.308	0.651	1_Stem
Junos	chr4	antisense	5.24717e-44	1.20165e-39	-2.29396	0.111	0.416	1_Stem
Nfe2l2	chr2	protein_coding	5.85658e-44	1.34122e-39	-1.0564	0.656	0.863	1_Stem
Cyp3a13	chr5	protein_coding	7.36921e-44	1.68762e-39	-2.35037	0.158	0.468	1_Stem
Atp8b5	chr4	protein_coding	9.54261e-44	2.18535e-39	-3.83698	0.019	0.235	1_Stem
Fam20b	chr1	protein_coding	1.34077e-43	3.0705e-39	-1.33042	0.406	0.727	1_Stem
Spopl	chr2	protein_coding	1.3517e-43	3.09552e-39	-1.41302	0.276	0.628	1_Stem
Edn2	chr4	protein_coding	1.61633e-43	3.70157e-39	-3.06852	0.044	0.294	1_Stem
Rassf3	chr10	protein_coding	2.67902e-43	6.13522e-39	-1.5298	0.3	0.639	1_Stem
Lrrc58	chr16	protein_coding	3.08246e-43	7.05914e-39	-1.31588	0.475	0.771	1_Stem
2810410L24Rik	chr11	processed_transcript	4.63904e-43	1.06239e-38	-2.23042	0.096	0.391	1_Stem
E230016M11Rik	chr6	processed_transcript	6.42254e-43	1.47083e-38	-1.79195	0.174	0.504	1_Stem
Micu2	chr14	protein_coding	6.64287e-43	1.52128e-38	-1.071	0.574	0.842	1_Stem
Rab11fip5	chr6	protein_coding	6.68438e-43	1.53079e-38	-3.61645	0.02	0.237	1_Stem
Creld2	chr15	protein_coding	7.53932e-43	1.72658e-38	2.22901	0.519	0.16	1_Stem
Cobl	chr11	protein_coding	8.32344e-43	1.90615e-38	-2.06944	0.133	0.443	1_Stem
Slc6a6	chr6	protein_coding	9.88452e-43	2.26365e-38	-1.23342	0.496	0.779	1_Stem
Plgrkt	chr19	protein_coding	1.05804e-42	2.42301e-38	-1.11777	0.581	0.832	1_Stem
Vipr1	chr9	protein_coding	1.23123e-42	2.81964e-38	-1.44123	0.344	0.672	1_Stem
Vwa8	chr14	protein_coding	1.25993e-42	2.88536e-38	-1.30658	0.422	0.735	1_Stem
Prss23	chr7	protein_coding	1.42461e-42	3.26249e-38	-1.95288	0.167	0.483	1_Stem
Slc4a4	chr5	protein_coding	1.48697e-42	3.40532e-38	-1.08632	0.571	0.834	1_Stem
Firre	chrX	processed_transcript	1.5174e-42	3.47501e-38	-1.53736	0.258	0.603	1_Stem
Tmtc2	chr10	protein_coding	1.73899e-42	3.98247e-38	-1.03653	0.596	0.855	1_Stem
Fbxl20	chr11	protein_coding	1.92511e-42	4.40869e-38	-1.97535	0.134	0.445	1_Stem
Akr1c19	chr13	protein_coding	2.51824e-42	5.76702e-38	-1.67378	0.404	0.697	1_Stem
Cited2	chr10	protein_coding	3.20092e-42	7.33042e-38	-1.30458	0.47	0.761	1_Stem
Abcg2	chr6	protein_coding	3.60757e-42	8.2617e-38	-1.20461	0.467	0.775	1_Stem
Ccdc124	chr8	protein_coding	4.58693e-42	1.05045e-37	1.24269	0.757	0.46	1_Stem
Ifrd2	chr9	protein_coding	4.71025e-42	1.07869e-37	1.46416	0.679	0.342	1_Stem
Chd2	chr7	protein_coding	5.458e-42	1.24994e-37	-1.27676	0.42	0.744	1_Stem
Znhit1	chr5	protein_coding	5.95243e-42	1.36317e-37	1.21192	0.783	0.523	1_Stem
Sowaha	chr11	protein_coding	1.00721e-41	2.30661e-37	-2.92602	0.042	0.284	1_Stem
Tifa	chr3	protein_coding	1.11242e-41	2.54754e-37	1.19555	0.794	0.525	1_Stem
Atxn1	chr13	protein_coding	1.26402e-41	2.89473e-37	-1.25257	0.342	0.693	1_Stem
Pparg	chr6	protein_coding	1.71598e-41	3.92977e-37	-1.71914	0.205	0.536	1_Stem
Rassf4	chr6	protein_coding	1.82064e-41	4.16944e-37	1.66528	0.609	0.258	1_Stem
Cyp2c68	chr19	protein_coding	1.82867e-41	4.18783e-37	-2.26775	0.098	0.384	1_Stem
Hipk2	chr6	protein_coding	2.82136e-41	6.46121e-37	-1.06537	0.542	0.832	1_Stem
Nf1	chr11	protein_coding	2.86282e-41	6.55614e-37	-1.05628	0.477	0.792	1_Stem
Tkfc	chr19	protein_coding	3.0999e-41	7.09908e-37	-1.90451	0.197	0.519	1_Stem
Rnf186	chr4	protein_coding	4.36826e-41	1.00038e-36	1.42446	0.705	0.391	1_Stem
Gm49896	chr17	lincRNA	4.40295e-41	1.00832e-36	-3.47064	0.022	0.235	1_Stem
Aldh18a1	chr19	protein_coding	8.06136e-41	1.84613e-36	-1.15376	0.452	0.767	1_Stem
Fam189a2	chr19	protein_coding	9.18748e-41	2.10403e-36	-3.82906	0.018	0.221	1_Stem
4930522L14Rik	chr5	protein_coding	1.20067e-40	2.74966e-36	-1.85467	0.157	0.471	1_Stem
Igdcc4	chr9	protein_coding	1.22246e-40	2.79956e-36	-2.39457	0.074	0.342	1_Stem
Ogt	chrX	protein_coding	1.36956e-40	3.13644e-36	-1.2711	0.375	0.697	1_Stem
Sbf2	chr7	protein_coding	1.88322e-40	4.31276e-36	-1.12062	0.547	0.809	1_Stem
Gab1	chr8	protein_coding	1.9636e-40	4.49684e-36	-1.71638	0.143	0.46	1_Stem
Unc119	chr11	protein_coding	2.3993e-40	5.49463e-36	-2.51945	0.076	0.342	1_Stem
Abhd2	chr7	protein_coding	2.86829e-40	6.56867e-36	-1.56602	0.222	0.553	1_Stem
Ndrg1	chr15	protein_coding	2.96042e-40	6.77966e-36	-1.81569	0.15	0.464	1_Stem
Cfi	chr3	protein_coding	4.38531e-40	1.00428e-35	2.89341	0.399	0.065	1_Stem
Pgrmc1	chrX	protein_coding	7.3507e-40	1.68338e-35	-1.12025	0.513	0.786	1_Stem
Muc2	chr7	protein_coding	7.59394e-40	1.73909e-35	3.24943	0.409	0.076	1_Stem
Gtdc1	chr2	protein_coding	8.01412e-40	1.83531e-35	-1.63032	0.248	0.574	1_Stem
1700096K18Rik	chr5	lincRNA	8.69961e-40	1.9923e-35	-1.90692	0.128	0.429	1_Stem
Zfp787	chr7	protein_coding	1.04454e-39	2.3921e-35	-1.42633	0.321	0.637	1_Stem
Fam102a	chr2	protein_coding	1.77907e-39	4.07426e-35	-1.93727	0.127	0.424	1_Stem
Exosc8	chr3	protein_coding	2.11267e-39	4.83822e-35	1.17567	0.778	0.525	1_Stem
Pycr2	chr1	protein_coding	2.25862e-39	5.17248e-35	2.24911	0.49	0.151	1_Stem
Nck2	chr1	protein_coding	2.60419e-39	5.96387e-35	-1.14423	0.43	0.756	1_Stem
Gata4	chr14	protein_coding	2.79386e-39	6.39821e-35	-2.25936	0.079	0.347	1_Stem
Plag1	chr4	protein_coding	2.83313e-39	6.48815e-35	-2.1997	0.095	0.37	1_Stem
Lrp4	chr2	protein_coding	3.16176e-39	7.24074e-35	-1.56905	0.294	0.603	1_Stem
Ace2	chrX	protein_coding	3.18893e-39	7.30297e-35	-2.30679	0.1	0.374	1_Stem
Dpp4	chr2	protein_coding	3.20562e-39	7.3412e-35	-1.21367	0.409	0.721	1_Stem
Mrpl36	chr13	protein_coding	3.52383e-39	8.06992e-35	1.02843	0.832	0.632	1_Stem
Anapc11	chr11	protein_coding	4.12488e-39	9.44639e-35	1.32488	0.709	0.401	1_Stem
Mrps15	chr4	protein_coding	4.2039e-39	9.62736e-35	1.00434	0.837	0.67	1_Stem
Tmem63b	chr17	protein_coding	5.52547e-39	1.26539e-34	-1.54814	0.247	0.571	1_Stem
Ccdc74a	chr16	protein_coding	5.57373e-39	1.27644e-34	-4.30537	0.01	0.191	1_Stem
Arhgap8	chr15	protein_coding	5.96277e-39	1.36553e-34	-1.77538	0.173	0.481	1_Stem
Crebrf	chr17	protein_coding	6.58805e-39	1.50873e-34	-1.84498	0.161	0.468	1_Stem
Gm1976	chr17	processed_transcript	6.72284e-39	1.5396e-34	-1.59857	0.185	0.504	1_Stem
Ppargc1a	chr5	protein_coding	7.45575e-39	1.70744e-34	-2.19924	0.081	0.349	1_Stem
E030030I06Rik	chr10	protein_coding	8.64677e-39	1.9802e-34	-1.69543	0.203	0.519	1_Stem
Kat6b	chr14	protein_coding	1.18664e-38	2.71753e-34	-1.36551	0.323	0.647	1_Stem
Insr	chr8	protein_coding	1.3813e-38	3.1633e-34	-1.376	0.295	0.618	1_Stem
Saa1	chr7	protein_coding	1.51616e-38	3.47216e-34	7.27711	0.292	0.002	1_Stem
Tmem117	chr15	protein_coding	1.65717e-38	3.79509e-34	-1.29069	0.409	0.704	1_Stem
Zdhhc20	chr14	protein_coding	2.11269e-38	4.83828e-34	-1.07622	0.502	0.782	1_Stem
Dyrk2	chr10	protein_coding	2.11987e-38	4.85472e-34	-1.68378	0.214	0.523	1_Stem
Wipi1	chr11	protein_coding	2.87083e-38	6.57449e-34	-1.78372	0.164	0.468	1_Stem
Zranb1	chr7	protein_coding	2.8828e-38	6.6019e-34	-1.25774	0.358	0.674	1_Stem
Sh3rf1	chr8	protein_coding	3.22488e-38	7.3853e-34	-1.05276	0.525	0.8	1_Stem
Slc7a8	chr14	protein_coding	3.33806e-38	7.64448e-34	-1.76109	0.178	0.481	1_Stem
Dnajb11	chr16	protein_coding	3.46834e-38	7.94286e-34	1.27312	0.757	0.489	1_Stem
Epc1	chr18	protein_coding	3.65304e-38	8.36583e-34	-1.10889	0.425	0.742	1_Stem
Fut2	chr7	protein_coding	4.94121e-38	1.13159e-33	5.77911	0.296	0.006	1_Stem
Tsc22d3	chrX	protein_coding	5.93793e-38	1.35984e-33	-2.85254	0.044	0.271	1_Stem
Mbtd1	chr11	protein_coding	6.31439e-38	1.44606e-33	-1.11261	0.46	0.75	1_Stem
Tsen34	chr7	protein_coding	8.73878e-38	2.00127e-33	1.19617	0.751	0.481	1_Stem
Mrpl38	chr11	protein_coding	9.63233e-38	2.2059e-33	1.24082	0.738	0.487	1_Stem
Thoc2l	chr5	protein_coding	1.52964e-37	3.50303e-33	-1.22381	0.38	0.697	1_Stem
Nfia	chr4	protein_coding	2.10694e-37	4.82511e-33	-1.09709	0.568	0.811	1_Stem
Ddhd2	chr8	protein_coding	2.47493e-37	5.66785e-33	-1.7671	0.232	0.529	1_Stem
0610009L18Rik	chr11	bidirectional_promoter_lncRNA	2.56425e-37	5.87239e-33	-2.43269	0.062	0.307	1_Stem
Lmo7	chr14	protein_coding	3.07557e-37	7.04336e-33	-1.17613	0.426	0.729	1_Stem
Gm17025	chr15	antisense	3.2877e-37	7.52915e-33	-3.90014	0.014	0.195	1_Stem
Macrod1	chr19	protein_coding	3.76691e-37	8.62661e-33	-1.39685	0.277	0.597	1_Stem
1600020E01Rik	chr6	antisense	4.66632e-37	1.06863e-32	-1.81489	0.148	0.443	1_Stem
Fry	chr5	protein_coding	4.72614e-37	1.08233e-32	2.82588	0.384	0.067	1_Stem
Lpar1	chr4	protein_coding	6.36146e-37	1.45684e-32	-1.62901	0.221	0.527	1_Stem
Samd9l	chr6	protein_coding	6.71919e-37	1.53876e-32	-2.58232	0.051	0.282	1_Stem
Hdac8	chrX	protein_coding	7.56855e-37	1.73327e-32	-1.52249	0.291	0.601	1_Stem
Epb41l5	chr1	protein_coding	7.82219e-37	1.79136e-32	-1.55851	0.229	0.542	1_Stem
Ube2e2	chr14	protein_coding	9.09916e-37	2.0838e-32	-1.24446	0.412	0.71	1_Stem
Mamdc4	chr2	protein_coding	1.32626e-36	3.03728e-32	-1.87263	0.223	0.517	1_Stem
Hectd4	chr5	protein_coding	1.35403e-36	3.10086e-32	-1.47385	0.247	0.563	1_Stem
Prdm11	chr2	protein_coding	1.57307e-36	3.60248e-32	-2.76779	0.035	0.248	1_Stem
Phf3	chr1	protein_coding	1.76276e-36	4.0369e-32	-1.08635	0.433	0.748	1_Stem
Tufm	chr7	protein_coding	2.41935e-36	5.54056e-32	1.4136	0.654	0.355	1_Stem
Trp53	chr11	protein_coding	2.88147e-36	6.59885e-32	1.05052	0.822	0.618	1_Stem
Gtf2ird1	chr5	protein_coding	2.94076e-36	6.73463e-32	-1.07715	0.483	0.775	1_Stem
Nr1d2	chr14	protein_coding	3.24161e-36	7.42361e-32	-2.20327	0.088	0.345	1_Stem
Cilk1	chr9	protein_coding	3.53272e-36	8.09027e-32	-1.47822	0.303	0.597	1_Stem
Tmem203	chr2	protein_coding	4.05927e-36	9.29613e-32	-1.64596	0.193	0.492	1_Stem
Aqp1	chr6	protein_coding	4.1439e-36	9.48995e-32	-1.39711	0.306	0.613	1_Stem
Ginm1	chr10	protein_coding	4.67889e-36	1.07151e-31	-1.31075	0.34	0.643	1_Stem
Adipor2	chr6	protein_coding	4.89852e-36	1.12181e-31	-1.05899	0.58	0.803	1_Stem
Camk2b	chr11	protein_coding	5.8323e-36	1.33565e-31	-1.6939	0.168	0.462	1_Stem
Reep1	chr6	protein_coding	5.86485e-36	1.34311e-31	-2.97094	0.036	0.246	1_Stem
Chmp4c	chr3	protein_coding	8.00037e-36	1.83217e-31	-1.26569	0.346	0.649	1_Stem
Btc	chr5	protein_coding	8.13734e-36	1.86353e-31	-2.85756	0.037	0.248	1_Stem
Bccip	chr7	protein_coding	8.55395e-36	1.95894e-31	1.07363	0.773	0.542	1_Stem
N4bp2l1	chr5	protein_coding	9.23483e-36	2.11487e-31	-3.82906	0.013	0.187	1_Stem
Scd2	chr19	protein_coding	1.31584e-35	3.01341e-31	4.9126	0.291	0.013	1_Stem
Ttc36	chr9	protein_coding	1.32687e-35	3.03867e-31	-3.08313	0.027	0.225	1_Stem
Cdkn1a	chr17	protein_coding	1.35447e-35	3.10187e-31	-1.65117	0.227	0.525	1_Stem
Apobec3	chr15	protein_coding	1.55313e-35	3.55682e-31	3.23463	0.349	0.05	1_Stem
Rfx7	chr9	protein_coding	1.57422e-35	3.60511e-31	-1.07256	0.495	0.767	1_Stem
Rragd	chr4	protein_coding	1.75488e-35	4.01886e-31	-2.64425	0.048	0.269	1_Stem
Kcns3	chr12	protein_coding	1.76325e-35	4.03802e-31	-2.28493	0.07	0.313	1_Stem
Ebpl	chr14	protein_coding	1.78882e-35	4.09658e-31	-1.49306	0.26	0.559	1_Stem
Vps41	chr13	protein_coding	2.18033e-35	4.99318e-31	-1.28994	0.312	0.622	1_Stem
Sppl3	chr5	protein_coding	2.58755e-35	5.92575e-31	-1.01265	0.468	0.761	1_Stem
Tmem243	chr5	protein_coding	2.59385e-35	5.94018e-31	-1.29023	0.338	0.649	1_Stem
Ak6	chr13	protein_coding	3.55932e-35	8.15121e-31	1.40798	0.635	0.34	1_Stem
1700019D03Rik	chr1	protein_coding	3.9607e-35	9.07039e-31	-1.80174	0.14	0.422	1_Stem
4931440P22Rik	chr3	transcribed_processed_pseudogene	4.0149e-35	9.19452e-31	-2.15825	0.087	0.34	1_Stem
Wwc1	chr11	protein_coding	4.39106e-35	1.0056e-30	-1.32587	0.36	0.653	1_Stem
Rabgap1	chr2	protein_coding	5.25813e-35	1.20416e-30	-1.10659	0.347	0.67	1_Stem
Cpm	chr10	protein_coding	5.79906e-35	1.32804e-30	-3.07705	0.03	0.229	1_Stem
Tcf20	chr15	protein_coding	6.64454e-35	1.52167e-30	-1.09758	0.491	0.754	1_Stem
Tuba1c	chr15	protein_coding	7.62462e-35	1.74611e-30	1.08489	0.786	0.517	1_Stem
Ppara	chr15	protein_coding	7.62538e-35	1.74629e-30	-2.00215	0.147	0.424	1_Stem
Cebpd	chr16	protein_coding	8.4587e-35	1.93713e-30	2.12355	0.449	0.13	1_Stem
Bend7	chr2	protein_coding	1.00733e-34	2.30688e-30	-1.28396	0.331	0.637	1_Stem
Hsd3b3	chr3	protein_coding	1.02012e-34	2.33618e-30	-2.50995	0.076	0.315	1_Stem
Iffo2	chr4	protein_coding	1.02944e-34	2.35751e-30	-2.74519	0.039	0.248	1_Stem
Rab11fip2	chr19	protein_coding	1.05525e-34	2.41664e-30	-1.529	0.2	0.502	1_Stem
mt-Atp6	chrM	protein_coding	1.07506e-34	2.462e-30	-1.26625	0.332	0.641	1_Stem
Cyb5r3	chr15	protein_coding	1.37738e-34	3.15435e-30	-1.02668	0.52	0.782	1_Stem
Avpi1	chr19	protein_coding	1.43796e-34	3.29308e-30	-1.83031	0.153	0.433	1_Stem
Fmo4	chr1	protein_coding	1.62196e-34	3.71446e-30	-3.25715	0.021	0.206	1_Stem
Aplp2	chr9	protein_coding	1.64148e-34	3.75915e-30	-1.25576	0.326	0.634	1_Stem
Tet3	chr6	protein_coding	1.67629e-34	3.83886e-30	-1.14038	0.434	0.718	1_Stem
Sema3c	chr5	protein_coding	1.94174e-34	4.44678e-30	-1.53955	0.235	0.523	1_Stem
Mapre2	chr18	protein_coding	2.09553e-34	4.79898e-30	-1.24915	0.308	0.622	1_Stem
Nipal1	chr5	protein_coding	2.37702e-34	5.44361e-30	-1.52025	0.206	0.506	1_Stem
Ofd1	chrX	protein_coding	2.55708e-34	5.85598e-30	-1.4106	0.268	0.569	1_Stem
Nt5dc1	chr10	protein_coding	2.74663e-34	6.29007e-30	-1.28179	0.277	0.59	1_Stem
Ciao2b	chr8	protein_coding	3.18358e-34	7.29072e-30	1.3141	0.66	0.382	1_Stem
Cnksr3	chr10	protein_coding	3.31352e-34	7.58829e-30	-1.96323	0.096	0.353	1_Stem
Hirip3	chr7	protein_coding	3.72434e-34	8.52911e-30	1.75591	0.538	0.221	1_Stem
Rxylt1	chr10	protein_coding	4.28744e-34	9.81868e-30	-1.10659	0.429	0.721	1_Stem
Pdk4	chr6	protein_coding	4.64207e-34	1.06308e-29	-4.29246	0.009	0.168	1_Stem
Nedd9	chr13	protein_coding	4.88691e-34	1.11915e-29	-1.58562	0.192	0.485	1_Stem
Slc17a4	chr13	protein_coding	5.21252e-34	1.19372e-29	-1.83148	0.117	0.384	1_Stem
2410022M11Rik	chr14	bidirectional_promoter_lncRNA	5.33975e-34	1.22286e-29	-2.07556	0.085	0.332	1_Stem
Cachd1	chr4	protein_coding	5.52436e-34	1.26513e-29	-1.14598	0.38	0.683	1_Stem
Adcy8	chr15	protein_coding	6.36689e-34	1.45808e-29	-1.89386	0.134	0.405	1_Stem
Gps1	chr11	protein_coding	8.98353e-34	2.05732e-29	1.44706	0.6	0.29	1_Stem
Aldh1a7	chr19	protein_coding	9.3625e-34	2.14411e-29	-2.49654	0.054	0.273	1_Stem
H2ac20	chr3	protein_coding	1.02991e-33	2.3586e-29	1.89471	0.504	0.183	1_Stem
Gm15972	chr18	antisense	1.08789e-33	2.49137e-29	-2.51258	0.057	0.277	1_Stem
Sgms2	chr3	protein_coding	1.1018e-33	2.52322e-29	-1.42962	0.206	0.508	1_Stem
Dcaf8	chr1	protein_coding	1.39827e-33	3.20219e-29	-1.01223	0.458	0.756	1_Stem
2810013P06Rik	chr8	bidirectional_promoter_lncRNA	1.55004e-33	3.54974e-29	-1.50189	0.231	0.527	1_Stem
Gm20703	chr17	lincRNA	1.57476e-33	3.60635e-29	-4.24409	0.009	0.166	1_Stem
Adgrg7	chr16	protein_coding	2.20376e-33	5.04683e-29	-1.01693	0.511	0.784	1_Stem
Gm49864	chr17	bidirectional_promoter_lncRNA	2.61213e-33	5.98205e-29	-2.76956	0.037	0.237	1_Stem
Fggy	chr4	protein_coding	2.67966e-33	6.13668e-29	-1.66145	0.174	0.458	1_Stem
Slit2	chr5	protein_coding	2.70018e-33	6.18368e-29	-2.60333	0.084	0.319	1_Stem
Rcn2	chr9	protein_coding	2.81309e-33	6.44225e-29	-1.39877	0.239	0.54	1_Stem
Stambpl1	chr19	protein_coding	2.89882e-33	6.63859e-29	-1.05509	0.516	0.782	1_Stem
Herpud1	chr8	protein_coding	3.14341e-33	7.19873e-29	-1.12915	0.455	0.731	1_Stem
Zfp945	chr17	protein_coding	3.66963e-33	8.40382e-29	-1.9374	0.109	0.368	1_Stem
Peli1	chr11	protein_coding	4.75806e-33	1.08964e-28	-1.28532	0.378	0.658	1_Stem
Shmt2	chr10	protein_coding	4.80241e-33	1.0998e-28	1.58772	0.54	0.225	1_Stem
Gm13594	chr2	antisense	5.42666e-33	1.24276e-28	-2.41554	0.061	0.284	1_Stem
Mpzl2	chr9	protein_coding	7.46453e-33	1.70945e-28	-1.19954	0.416	0.681	1_Stem
Fhit	chr14	protein_coding	7.50391e-33	1.71847e-28	-1.29066	0.441	0.691	1_Stem
Itpka	chr2	protein_coding	7.67576e-33	1.75783e-28	-1.3689	0.273	0.574	1_Stem
Gna11	chr10	protein_coding	1.09357e-32	2.50438e-28	-1.18342	0.848	0.922	1_Stem
Slc6a4	chr11	protein_coding	1.10234e-32	2.52446e-28	-1.93904	0.104	0.357	1_Stem
Fblim1	chr4	protein_coding	1.10898e-32	2.53967e-28	-1.41439	0.278	0.563	1_Stem
Gmfb	chr14	protein_coding	1.13993e-32	2.61056e-28	-1.16337	0.429	0.697	1_Stem
Pcmtd2	chr2	protein_coding	1.3386e-32	3.06553e-28	-1.82878	0.14	0.405	1_Stem
2310015A10Rik	chr12	processed_transcript	1.53763e-32	3.52133e-28	-2.65175	0.046	0.252	1_Stem
Bmp3	chr5	protein_coding	1.57462e-32	3.60605e-28	-1.52702	0.262	0.548	1_Stem
Polg2	chr11	protein_coding	1.7264e-32	3.95363e-28	-1.75269	0.135	0.401	1_Stem
Fam107b	chr2	protein_coding	1.94668e-32	4.45809e-28	-1.64444	0.14	0.414	1_Stem
Aldh2	chr5	protein_coding	2.18158e-32	4.99603e-28	-1.05351	0.491	0.739	1_Stem
Jpx	chrX	lincRNA	2.25311e-32	5.15985e-28	-1.64048	0.198	0.477	1_Stem
Tmem246	chr4	protein_coding	2.64041e-32	6.04681e-28	-1.55542	0.178	0.46	1_Stem
Sipa1l3	chr7	protein_coding	2.73178e-32	6.25605e-28	-1.23615	0.323	0.622	1_Stem
Zfp280c	chrX	protein_coding	2.98978e-32	6.84689e-28	-1.52519	0.158	0.441	1_Stem
Apoc3	chr9	protein_coding	3.10039e-32	7.1002e-28	-1.22688	0.206	0.498	1_Stem
Pcmtd1	chr1	protein_coding	3.50993e-32	8.0381e-28	-1.40334	0.226	0.523	1_Stem
Shld2	chr14	protein_coding	3.80114e-32	8.705e-28	-1.87458	0.114	0.37	1_Stem
Inafm1	chr7	protein_coding	3.9454e-32	9.03536e-28	-1.67835	0.163	0.437	1_Stem
Trim24	chr6	protein_coding	4.07683e-32	9.33636e-28	-1.11701	0.51	0.752	1_Stem
Sp3os	chr2	antisense	4.44687e-32	1.01838e-27	-1.2198	0.34	0.63	1_Stem
1110032A03Rik	chr9	protein_coding	4.59198e-32	1.05161e-27	-1.45776	0.208	0.5	1_Stem
Phldb2	chr16	protein_coding	4.76908e-32	1.09217e-27	-1.91669	0.121	0.378	1_Stem
Hikeshi	chr7	protein_coding	4.81911e-32	1.10362e-27	1.2658	0.674	0.41	1_Stem
2810004N23Rik	chr8	protein_coding	5.42267e-32	1.24185e-27	1.0775	0.744	0.538	1_Stem
Zfp395	chr14	protein_coding	5.45338e-32	1.24888e-27	-1.31043	0.291	0.582	1_Stem
Tmem86a	chr7	protein_coding	5.51204e-32	1.26231e-27	-1.84356	0.157	0.424	1_Stem
Atg10	chr13	protein_coding	6.42053e-32	1.47036e-27	-1.59734	0.259	0.534	1_Stem
Heph	chrX	protein_coding	6.59578e-32	1.5105e-27	-1.35303	0.279	0.565	1_Stem
Dcun1d3	chr7	protein_coding	6.60601e-32	1.51284e-27	-1.79109	0.138	0.401	1_Stem
Usp33	chr3	protein_coding	9.97253e-32	2.28381e-27	-1.29787	0.295	0.586	1_Stem
Slc2a9	chr5	protein_coding	1.02331e-31	2.34349e-27	-2.19736	0.065	0.288	1_Stem
Wls	chr3	protein_coding	1.04176e-31	2.38574e-27	-1.29569	0.302	0.597	1_Stem
Pgap1	chr1	protein_coding	1.18391e-31	2.71128e-27	-2.01002	0.11	0.359	1_Stem
Slc25a37	chr14	protein_coding	1.49301e-31	3.41915e-27	-1.33792	0.239	0.529	1_Stem
Zfp157	chr5	protein_coding	1.57849e-31	3.61489e-27	-1.69822	0.127	0.389	1_Stem
2010300C02Rik	chr1	protein_coding	1.68145e-31	3.85068e-27	-1.35927	0.244	0.532	1_Stem
Slco2a1	chr9	protein_coding	1.83442e-31	4.201e-27	-2.35101	0.056	0.267	1_Stem
Fbxo11	chr17	protein_coding	1.97826e-31	4.5304e-27	-1.14245	0.41	0.691	1_Stem
Prlr	chr15	protein_coding	2.35303e-31	5.38867e-27	-1.25415	0.274	0.569	1_Stem
2610035D17Rik	chr11	lincRNA	2.43054e-31	5.56617e-27	-1.07195	0.523	0.771	1_Stem
Rras2	chr7	protein_coding	2.44592e-31	5.60139e-27	-1.19112	0.329	0.624	1_Stem
Gm26620	chr1	protein_coding	2.45869e-31	5.63064e-27	-3.36439	0.02	0.189	1_Stem
Tent5a	chr9	protein_coding	2.47042e-31	5.65751e-27	-1.38785	0.292	0.569	1_Stem
Mxd4	chr5	protein_coding	2.81334e-31	6.44284e-27	-1.7958	0.107	0.357	1_Stem
Fdft1	chr14	protein_coding	2.83553e-31	6.49366e-27	1.76388	0.503	0.208	1_Stem
Prkag2	chr5	protein_coding	3.00423e-31	6.88e-27	-1.25568	0.378	0.653	1_Stem
Gm43189	chr3	sense_intronic	3.29177e-31	7.53848e-27	-2.38531	0.054	0.263	1_Stem
Miga1	chr3	protein_coding	3.31444e-31	7.59039e-27	-1.66518	0.154	0.422	1_Stem
Tsfm	chr10	protein_coding	3.67698e-31	8.42066e-27	1.00944	0.77	0.59	1_Stem
Perp	chr10	protein_coding	3.67995e-31	8.42744e-27	-1.01801	0.555	0.796	1_Stem
Plekhj1	chr10	protein_coding	3.72087e-31	8.52118e-27	1.2189	0.673	0.431	1_Stem
Farp1	chr14	protein_coding	3.79668e-31	8.69477e-27	-1.00323	0.52	0.775	1_Stem
Matn2	chr15	protein_coding	5.20086e-31	1.19105e-26	-1.89714	0.094	0.332	1_Stem
Rest	chr5	protein_coding	6.01407e-31	1.37728e-26	-1.08051	0.418	0.702	1_Stem
Parn	chr16	protein_coding	6.72932e-31	1.54108e-26	-1.43361	0.23	0.508	1_Stem
Mov10	chr3	protein_coding	7.15477e-31	1.63851e-26	-1.94544	0.106	0.351	1_Stem
Spred2	chr11	protein_coding	7.73195e-31	1.77069e-26	-1.23986	0.343	0.63	1_Stem
Mtmr3	chr11	protein_coding	8.08097e-31	1.85062e-26	-1.05575	0.34	0.651	1_Stem
Id1	chr2	protein_coding	8.28366e-31	1.89704e-26	1.04912	0.793	0.613	1_Stem
Gab2	chr7	protein_coding	8.86928e-31	2.03115e-26	-1.10833	0.449	0.71	1_Stem
Cdkn2b	chr4	protein_coding	1.01835e-30	2.33212e-26	-1.62829	0.185	0.462	1_Stem
Fubp3	chr2	protein_coding	1.03293e-30	2.36552e-26	-1.4212	0.265	0.542	1_Stem
Hnf1a	chr5	protein_coding	1.20646e-30	2.76291e-26	-1.62277	0.153	0.42	1_Stem
Hist1h2ap	chr13	protein_coding	1.21172e-30	2.77496e-26	1.16945	0.595	0.254	1_Stem
Tsc22d1	chr14	protein_coding	1.21752e-30	2.78824e-26	-1.33146	0.258	0.544	1_Stem
Rnf169	chr7	protein_coding	1.34552e-30	3.08137e-26	-1.11142	0.396	0.668	1_Stem
Higd1a	chr9	protein_coding	1.55393e-30	3.55865e-26	1.38601	0.587	0.292	1_Stem
Lig1	chr7	protein_coding	1.63709e-30	3.74909e-26	1.00669	0.735	0.431	1_Stem
Tnfsf13b	chr8	protein_coding	1.67103e-30	3.82683e-26	-3.06742	0.023	0.193	1_Stem
Cat	chr2	protein_coding	1.78405e-30	4.08564e-26	-1.63711	0.188	0.456	1_Stem
Vps37d	chr5	protein_coding	1.79288e-30	4.10589e-26	-3.19001	0.017	0.176	1_Stem
Amn1	chr6	protein_coding	2.04918e-30	4.69282e-26	-1.28071	0.279	0.565	1_Stem
Deptor	chr15	protein_coding	2.16144e-30	4.94992e-26	-1.14529	0.344	0.637	1_Stem
Armcx5	chrX	protein_coding	2.42626e-30	5.55637e-26	-2.01348	0.09	0.321	1_Stem
Amfr	chr8	protein_coding	3.26422e-30	7.4754e-26	-1.27962	0.293	0.574	1_Stem
Pdgfa	chr5	protein_coding	3.56973e-30	8.17504e-26	-1.0342	0.62	0.834	1_Stem
Zfp644	chr5	protein_coding	3.66382e-30	8.39051e-26	-1.03632	0.444	0.706	1_Stem
Evl	chr12	protein_coding	3.7012e-30	8.47613e-26	-1.55639	0.189	0.462	1_Stem
Zfp871	chr17	protein_coding	4.35738e-30	9.97884e-26	-1.27009	0.309	0.59	1_Stem
Ces2c	chr8	protein_coding	4.80055e-30	1.09937e-25	-2.70485	0.034	0.216	1_Stem
Hpgd	chr8	protein_coding	4.89255e-30	1.12044e-25	-3.53764	0.023	0.191	1_Stem
Tet2	chr3	protein_coding	4.94704e-30	1.13292e-25	-1.35506	0.226	0.513	1_Stem
Nr1i3	chr1	protein_coding	5.1257e-30	1.17384e-25	-2.40978	0.058	0.263	1_Stem
Sorcs2	chr5	protein_coding	5.22577e-30	1.19675e-25	-1.34327	0.283	0.574	1_Stem
Msmo1	chr8	protein_coding	5.47816e-30	1.25455e-25	1.63038	0.504	0.2	1_Stem
Nmt1	chr11	protein_coding	5.50391e-30	1.26045e-25	1.01457	0.75	0.527	1_Stem
Lrrn1	chr6	protein_coding	5.88256e-30	1.34717e-25	-4.13901	0.009	0.151	1_Stem
Pkm	chr9	protein_coding	5.89624e-30	1.3503e-25	1.04727	0.723	0.456	1_Stem
Rbm33	chr5	protein_coding	6.16361e-30	1.41153e-25	-1.02473	0.383	0.676	1_Stem
Myrfl	chr10	protein_coding	6.9076e-30	1.58191e-25	-1.22363	0.311	0.599	1_Stem
Ypel5	chr17	protein_coding	7.62444e-30	1.74607e-25	-2.30185	0.06	0.267	1_Stem
Hnf4aos	chr2	antisense	8.08422e-30	1.85137e-25	-2.88928	0.05	0.246	1_Stem
Cmbl	chr15	protein_coding	9.00478e-30	2.06219e-25	-1.36962	0.3	0.578	1_Stem
Arrdc1	chr2	protein_coding	9.40794e-30	2.15451e-25	-1.13671	0.368	0.645	1_Stem
1700110K17Rik	chr9	antisense	1.11604e-29	2.55583e-25	-2.33792	0.06	0.265	1_Stem
1110035H17Rik	chr7	antisense	1.33514e-29	3.0576e-25	-2.19405	0.072	0.288	1_Stem
Cd46	chr1	protein_coding	1.34063e-29	3.07017e-25	-2.36243	0.056	0.258	1_Stem
Snhg20	chr11	lincRNA	1.36264e-29	3.12058e-25	-1.23484	0.303	0.588	1_Stem
Nubp1	chr16	protein_coding	1.48314e-29	3.39653e-25	1.16139	0.685	0.433	1_Stem
Tmem30b	chr12	protein_coding	1.52207e-29	3.48569e-25	-1.24745	0.293	0.576	1_Stem
Nek3	chr8	protein_coding	1.62022e-29	3.71047e-25	-2.27906	0.056	0.258	1_Stem
Cul4a	chr8	protein_coding	1.7314e-29	3.96508e-25	-1.1446	0.355	0.637	1_Stem
Parm1	chr5	protein_coding	1.77281e-29	4.05992e-25	-1.34986	0.3	0.582	1_Stem
Gm41804	chr19	lincRNA	1.77895e-29	4.07397e-25	-2.28109	0.055	0.256	1_Stem
Zfp942	chr17	protein_coding	1.86935e-29	4.28099e-25	-1.39812	0.204	0.481	1_Stem
Syn3	chr10	protein_coding	1.91641e-29	4.38878e-25	-1.79407	0.138	0.384	1_Stem
Grip1	chr10	protein_coding	2.11301e-29	4.839e-25	-1.84458	0.164	0.416	1_Stem
Palld	chr8	protein_coding	2.37123e-29	5.43034e-25	-1.04376	0.434	0.697	1_Stem
Trim31	chr17	protein_coding	2.51337e-29	5.75586e-25	-1.35072	0.251	0.525	1_Stem
Timp3	chr10	protein_coding	2.76556e-29	6.33342e-25	-3.17698	0.021	0.183	1_Stem
Adgrg1	chr8	protein_coding	2.82639e-29	6.47272e-25	-1.7637	0.109	0.351	1_Stem
Cadps2	chr6	protein_coding	2.84294e-29	6.51061e-25	-1.23625	0.315	0.599	1_Stem
Mogs	chr6	protein_coding	3.19738e-29	7.32231e-25	1.27638	0.625	0.355	1_Stem
Pcnx	chr12	protein_coding	3.48506e-29	7.98114e-25	-1.27092	0.282	0.559	1_Stem
Slc37a4	chr9	protein_coding	3.59925e-29	8.24264e-25	-1.54372	0.21	0.477	1_Stem
Fahd1	chr17	protein_coding	4.07859e-29	9.34038e-25	-1.27571	0.425	0.664	1_Stem
Gm17251	chr17	bidirectional_promoter_lncRNA	4.16889e-29	9.54718e-25	-2.01805	0.071	0.286	1_Stem
Exoc2	chr13	protein_coding	4.47411e-29	1.02461e-24	-1.48274	0.19	0.454	1_Stem
Dip2c	chr13	protein_coding	4.48788e-29	1.02777e-24	-1.2137	0.34	0.613	1_Stem
Septin9	chr11	protein_coding	4.52998e-29	1.03741e-24	-1.02026	0.447	0.721	1_Stem
Chm	chrX	protein_coding	4.89674e-29	1.1214e-24	-1.34002	0.226	0.504	1_Stem
Zfp777	chr6	protein_coding	4.91522e-29	1.12563e-24	-1.62457	0.138	0.389	1_Stem
Capn13	chr17	protein_coding	4.9532e-29	1.13433e-24	-2.38222	0.045	0.235	1_Stem
Slc25a36	chr9	protein_coding	5.24736e-29	1.2017e-24	-1.23342	0.285	0.565	1_Stem
Hoxb7	chr11	protein_coding	5.7015e-29	1.3057e-24	2.82186	0.309	0.05	1_Stem
Msra	chr14	protein_coding	5.81426e-29	1.33152e-24	-1.15669	0.405	0.655	1_Stem
Marchf6	chr15	protein_coding	6.46014e-29	1.47944e-24	-1.16268	0.335	0.613	1_Stem
Tacc2	chr7	protein_coding	6.95123e-29	1.5919e-24	-1.26617	0.256	0.538	1_Stem
Ros1	chr10	protein_coding	7.29077e-29	1.66966e-24	-2.39199	0.067	0.273	1_Stem
C920021L13Rik	chr3	antisense	7.53186e-29	1.72487e-24	-1.98701	0.078	0.296	1_Stem
Bcl9	chr3	protein_coding	7.68121e-29	1.75907e-24	-1.16456	0.333	0.609	1_Stem
Fbxo25	chr8	protein_coding	8.62803e-29	1.9759e-24	-1.7271	0.127	0.372	1_Stem
Pias2	chr18	protein_coding	8.89088e-29	2.0361e-24	-1.29347	0.285	0.561	1_Stem
Zfp799	chr17	protein_coding	9.38472e-29	2.14919e-24	-1.70627	0.117	0.359	1_Stem
Hmbox1	chr14	protein_coding	1.3149e-28	3.01124e-24	-1.19799	0.332	0.607	1_Stem
BC004004	chr17	protein_coding	1.48928e-28	3.4106e-24	-1.104	0.409	0.67	1_Stem
4833418N02Rik	chr17	processed_transcript	2.20574e-28	5.05137e-24	-2.31304	0.06	0.261	1_Stem
Dnajb4	chr3	protein_coding	2.42739e-28	5.55897e-24	-2.02642	0.064	0.271	1_Stem
Tgfbi	chr13	protein_coding	2.66138e-28	6.09482e-24	-4.0222	0.01	0.147	1_Stem
4930431P19Rik	chr7	transcribed_processed_pseudogene	3.02486e-28	6.92724e-24	-2.70449	0.034	0.208	1_Stem
4930539J05Rik	chr3	antisense	3.40708e-28	7.80255e-24	-3.09148	0.022	0.181	1_Stem
Gm16845	chr9	antisense	4.02361e-28	9.21446e-24	-1.98106	0.071	0.282	1_Stem
9330162012Rik	chr13	bidirectional_promoter_lncRNA	5.08491e-28	1.1645e-23	-1.44256	0.192	0.456	1_Stem
Fxyd3	chr7	protein_coding	5.15062e-28	1.17954e-23	3.26264	0.292	0.044	1_Stem
Atp9b	chr18	protein_coding	5.22995e-28	1.19771e-23	-1.145	0.377	0.637	1_Stem
Map2k6	chr11	protein_coding	5.30976e-28	1.21599e-23	-1.2198	0.261	0.538	1_Stem
Ocln	chr13	protein_coding	5.42982e-28	1.24348e-23	-1.08723	0.433	0.672	1_Stem
Mbd5	chr2	protein_coding	5.56149e-28	1.27364e-23	-1.14322	0.42	0.67	1_Stem
Foxq1	chr13	protein_coding	7.42852e-28	1.70121e-23	-3.22688	0.021	0.176	1_Stem
Zfp984	chr4	protein_coding	7.5621e-28	1.7318e-23	-1.83382	0.108	0.338	1_Stem
Slc5a1	chr5	protein_coding	9.42268e-28	2.15789e-23	-1.35467	0.372	0.605	1_Stem
Rabac1	chr7	protein_coding	1.02081e-27	2.33775e-23	1.42036	0.54	0.273	1_Stem
Mios	chr6	protein_coding	1.02627e-27	2.35026e-23	-1.37508	0.188	0.454	1_Stem
D630039A03Rik	chr4	protein_coding	1.32388e-27	3.03182e-23	-1.73237	0.136	0.374	1_Stem
Taf7	chr18	protein_coding	1.45528e-27	3.33274e-23	-1.15195	0.322	0.59	1_Stem
Rnf10	chr5	protein_coding	1.46089e-27	3.34558e-23	-1.21489	0.29	0.563	1_Stem
Zmynd8	chr2	protein_coding	1.51525e-27	3.47007e-23	-1.06477	0.553	0.742	1_Stem
Slc12a6	chr2	protein_coding	1.84216e-27	4.21873e-23	-1.8407	0.087	0.305	1_Stem
Atp6v0b	chr4	protein_coding	2.32411e-27	5.32245e-23	1.00091	0.687	0.395	1_Stem
Ppfibp2	chr7	protein_coding	2.48853e-27	5.69899e-23	-1.80551	0.123	0.357	1_Stem
Hgf	chr5	protein_coding	2.69662e-27	6.17554e-23	4.1555	0.239	0.015	1_Stem
AC241534.1	chr12	bidirectional_promoter_lncRNA	3.08694e-27	7.06939e-23	-2.63711	0.033	0.202	1_Stem
Ctdsp2	chr10	protein_coding	3.1175e-27	7.13938e-23	-1.02312	0.42	0.674	1_Stem
Iqsec1	chr6	protein_coding	3.34903e-27	7.66962e-23	-1.54687	0.181	0.433	1_Stem
Wdr26	chr1	protein_coding	3.576e-27	8.1894e-23	-1.14157	0.359	0.611	1_Stem
Nqo1	chr8	protein_coding	3.58176e-27	8.2026e-23	-2.00471	0.1	0.319	1_Stem
Rapgefl1	chr11	protein_coding	4.11701e-27	9.42836e-23	-2.31046	0.051	0.237	1_Stem
Tubg1	chr11	protein_coding	4.21059e-27	9.64267e-23	1.85571	0.383	0.109	1_Stem
Wnk2	chr13	protein_coding	4.22526e-27	9.67628e-23	-1.37034	0.249	0.515	1_Stem
Lonp2	chr8	protein_coding	4.49906e-27	1.03033e-22	-1.05819	0.351	0.624	1_Stem
Ctnnbip1	chr4	protein_coding	4.87817e-27	1.11715e-22	-1.14752	0.328	0.588	1_Stem
Hbp1	chr12	protein_coding	4.9748e-27	1.13928e-22	-1.31577	0.231	0.498	1_Stem
Sos2	chr12	protein_coding	6.25128e-27	1.43161e-22	-1.17498	0.286	0.559	1_Stem
Fabp1	chr6	protein_coding	7.04015e-27	1.61226e-22	-1.42123	0.049	0.235	1_Stem
2810001G20Rik	chr11	antisense	7.38202e-27	1.69056e-22	-1.61355	0.136	0.374	1_Stem
Arhgap27os2	chr11	antisense	7.47201e-27	1.71117e-22	-1.25904	0.27	0.538	1_Stem
Slc6a19	chr13	protein_coding	8.38479e-27	1.9202e-22	-2.7274	0.043	0.218	1_Stem
Antxr2	chr5	protein_coding	8.48634e-27	1.94346e-22	-1.33972	0.237	0.5	1_Stem
Crim1	chr17	protein_coding	8.74365e-27	2.00238e-22	-1.08852	0.325	0.595	1_Stem
Per2	chr1	protein_coding	9.1935e-27	2.1054e-22	-1.66221	0.127	0.361	1_Stem
Pdxk	chr10	protein_coding	9.95104e-27	2.27889e-22	-1.5197	0.161	0.408	1_Stem
Capg	chr6	protein_coding	1.41164e-26	3.23279e-22	2.17025	0.357	0.097	1_Stem
Gm15264	chr3	unprocessed_pseudogene	1.43921e-26	3.29593e-22	-1.93294	0.086	0.296	1_Stem
Mvb12a	chr8	protein_coding	1.56812e-26	3.59115e-22	1.05134	0.66	0.391	1_Stem
Ciapin1	chr8	protein_coding	1.81402e-26	4.1543e-22	1.34592	0.547	0.273	1_Stem
Myb	chr10	protein_coding	1.81938e-26	4.16657e-22	1.22298	0.599	0.324	1_Stem
Ppp1r9a	chr6	protein_coding	1.82051e-26	4.16916e-22	-1.11149	0.35	0.616	1_Stem
Col4a3bp	chr13	protein_coding	1.84832e-26	4.23283e-22	-1.03597	0.42	0.681	1_Stem
Twf2	chr9	protein_coding	1.87893e-26	4.30294e-22	2.64448	0.3	0.057	1_Stem
Cast	chr13	protein_coding	1.95726e-26	4.48232e-22	-1.15271	0.327	0.59	1_Stem
Cmc4	chrX	protein_coding	2.02745e-26	4.64306e-22	-1.69155	0.107	0.332	1_Stem
Bche	chr3	protein_coding	2.15908e-26	4.94452e-22	-2.43395	0.043	0.218	1_Stem
Pxmp4	chr2	protein_coding	2.16998e-26	4.96948e-22	-1.44476	0.182	0.433	1_Stem
Bcl2l14	chr6	protein_coding	2.17148e-26	4.9729e-22	-1.90629	0.094	0.309	1_Stem
Ncstn	chr1	protein_coding	2.25068e-26	5.15429e-22	-1.09382	0.345	0.613	1_Stem
Gucd1	chr10	protein_coding	2.41132e-26	5.52217e-22	-1.3991	0.187	0.441	1_Stem
Mfge8	chr7	protein_coding	2.53749e-26	5.81111e-22	-1.83727	0.12	0.345	1_Stem
Errfi1	chr4	protein_coding	2.60816e-26	5.97296e-22	-1.31791	0.275	0.534	1_Stem
Tlk2	chr11	protein_coding	3.62927e-26	8.31139e-22	-1.04783	0.331	0.607	1_Stem
2900052L18Rik	chr11	processed_transcript	3.68791e-26	8.44569e-22	-1.79784	0.097	0.313	1_Stem
Gm13710	chr2	lincRNA	3.86102e-26	8.84213e-22	-4.7154	0.004	0.12	1_Stem
Cpq	chr15	protein_coding	4.46657e-26	1.02289e-21	-1.07226	0.439	0.683	1_Stem
Slc39a14	chr14	protein_coding	4.48357e-26	1.02678e-21	-1.68782	0.108	0.332	1_Stem
Slc6a19os	chr13	antisense	5.26835e-26	1.2065e-21	-4.07006	0.009	0.134	1_Stem
Selenop	chr15	protein_coding	5.62762e-26	1.28878e-21	-1.36004	0.197	0.452	1_Stem
Fkbp11	chr15	protein_coding	5.92038e-26	1.35583e-21	1.74497	0.451	0.187	1_Stem
Rassf5	chr1	protein_coding	7.686e-26	1.76017e-21	-2.02963	0.069	0.265	1_Stem
Gm41361	chr15	antisense	7.77156e-26	1.77977e-21	-2.60666	0.031	0.191	1_Stem
D130020L05Rik	chr12	antisense	8.12446e-26	1.86058e-21	-2.27349	0.05	0.229	1_Stem
Crot	chr5	protein_coding	8.57844e-26	1.96455e-21	-1.24955	0.319	0.571	1_Stem
Map3k13	chr16	protein_coding	8.87605e-26	2.0327e-21	-1.81569	0.094	0.307	1_Stem
Pde7b	chr10	protein_coding	9.3863e-26	2.14956e-21	-2.52163	0.044	0.216	1_Stem
Fam120c	chrX	protein_coding	9.77424e-26	2.2384e-21	-1.27602	0.237	0.496	1_Stem
Tjp1	chr7	protein_coding	1.03341e-25	2.36662e-21	-1.18785	0.34	0.599	1_Stem
Mettl27	chr5	protein_coding	1.0765e-25	2.4653e-21	-1.527	0.169	0.412	1_Stem
Zfp608	chr18	protein_coding	1.14573e-25	2.62384e-21	-1.11587	0.337	0.59	1_Stem
Vegfc	chr8	protein_coding	1.14862e-25	2.63046e-21	-1.91815	0.082	0.286	1_Stem
Kdsr	chr1	protein_coding	1.16002e-25	2.65655e-21	-1.24237	0.255	0.515	1_Stem
Pdk1	chr2	protein_coding	1.17483e-25	2.69049e-21	-1.23681	0.249	0.511	1_Stem
Myh14	chr7	protein_coding	1.25307e-25	2.86965e-21	-1.12435	0.369	0.62	1_Stem
Gsta4	chr9	protein_coding	1.35963e-25	3.11368e-21	-2.46759	0.048	0.223	1_Stem
Gm40466	chr8	unprocessed_pseudogene	1.40497e-25	3.21752e-21	-1.86633	0.076	0.277	1_Stem
Ffar4	chr19	protein_coding	1.42096e-25	3.25414e-21	2.64632	0.287	0.05	1_Stem
Hsph1	chr5	protein_coding	1.44082e-25	3.29962e-21	2.58271	0.3	0.061	1_Stem
Fen1	chr19	protein_coding	1.58359e-25	3.62657e-21	1.12168	0.599	0.315	1_Stem
Taok1	chr11	protein_coding	1.61098e-25	3.6893e-21	-1.00003	0.42	0.67	1_Stem
Zmym4	chr4	protein_coding	1.78382e-25	4.08512e-21	-1.00272	0.38	0.649	1_Stem
Arid3a	chr10	protein_coding	1.87736e-25	4.29934e-21	-1.18515	0.321	0.574	1_Stem
Trpm4	chr7	protein_coding	1.90765e-25	4.36872e-21	-1.46225	0.162	0.403	1_Stem
Chst11	chr10	protein_coding	2.10704e-25	4.82533e-21	-1.99412	0.079	0.277	1_Stem
Gatm	chr2	protein_coding	2.42895e-25	5.56254e-21	4.33398	0.221	0.013	1_Stem
Jade1	chr3	protein_coding	2.50953e-25	5.74708e-21	-1.18371	0.271	0.529	1_Stem
Zbtb44	chr9	protein_coding	2.56438e-25	5.87269e-21	-1.29445	0.253	0.508	1_Stem
Acvr2a	chr2	protein_coding	2.58975e-25	5.93078e-21	-1.03107	0.312	0.584	1_Stem
Clmn	chr12	protein_coding	2.98712e-25	6.84081e-21	-1.19997	0.247	0.508	1_Stem
Bckdha	chr7	protein_coding	3.16322e-25	7.24409e-21	-1.24599	0.233	0.487	1_Stem
Phpt1	chr2	protein_coding	3.3625e-25	7.70046e-21	-1.03635	0.371	0.632	1_Stem
Bcl3	chr7	protein_coding	3.39324e-25	7.77087e-21	1.88785	0.381	0.124	1_Stem
Hells	chr19	protein_coding	3.64963e-25	8.35801e-21	1.08503	0.626	0.345	1_Stem
Tbc1d23	chr16	protein_coding	3.90716e-25	8.94779e-21	-1.14762	0.249	0.511	1_Stem
Hscb	chr5	protein_coding	4.20008e-25	9.61861e-21	-1.01802	0.37	0.626	1_Stem
Cxxc5	chr18	protein_coding	4.7157e-25	1.07994e-20	-1.69155	0.128	0.351	1_Stem
Tbce	chr13	protein_coding	5.41831e-25	1.24085e-20	-1.19856	0.319	0.567	1_Stem
Iqsec2	chrX	protein_coding	5.96747e-25	1.36661e-20	-1.47791	0.161	0.397	1_Stem
Depdc7	chr2	protein_coding	6.08465e-25	1.39345e-20	-1.44208	0.192	0.431	1_Stem
Gm11867	chr4	processed_transcript	7.18082e-25	1.64448e-20	3.33398	0.244	0.027	1_Stem
Clec2h	chr6	protein_coding	8.13013e-25	1.86188e-20	2.1012	0.434	0.176	1_Stem
Cfap53	chr18	protein_coding	8.51393e-25	1.94978e-20	-3.44898	0.013	0.141	1_Stem
Adgrl2	chr3	protein_coding	9.19161e-25	2.10497e-20	-1.07291	0.34	0.601	1_Stem
S100pbp	chr4	protein_coding	9.49612e-25	2.17471e-20	-1.74315	0.107	0.321	1_Stem
Mgll	chr6	protein_coding	9.63309e-25	2.20607e-20	-2.33689	0.045	0.214	1_Stem
2210039B01Rik	chr12	lincRNA	9.64956e-25	2.20985e-20	-2.34642	0.044	0.212	1_Stem
Sestd1	chr2	protein_coding	1.08878e-24	2.4934e-20	-1.07795	0.305	0.569	1_Stem
Gm49327	chr12	transcribed_unprocessed_pseudogene	1.24777e-24	2.85753e-20	-2.22633	0.046	0.216	1_Stem
Large1	chr8	protein_coding	1.30286e-24	2.98368e-20	-1.20815	0.344	0.59	1_Stem
L3hypdh	chr12	protein_coding	1.40917e-24	3.22714e-20	-2.03733	0.056	0.235	1_Stem
Rfc5	chr5	protein_coding	1.48244e-24	3.39494e-20	1.08699	0.642	0.395	1_Stem
Fam234a	chr17	protein_coding	1.52704e-24	3.49707e-20	-1.15868	0.31	0.561	1_Stem
Tenm3	chr8	protein_coding	1.56668e-24	3.58785e-20	-2.77285	0.029	0.181	1_Stem
Ubr3	chr2	protein_coding	1.79038e-24	4.10014e-20	-1.00781	0.376	0.626	1_Stem
Pm20d2	chr4	protein_coding	1.87354e-24	4.29059e-20	-3.26706	0.016	0.147	1_Stem
N6amt1	chr16	protein_coding	2.04432e-24	4.68169e-20	-1.0243	0.361	0.622	1_Stem
3110021N24Rik	chr4	protein_coding	2.06814e-24	4.73625e-20	-2.2279	0.054	0.229	1_Stem
Zadh2	chr18	protein_coding	2.08982e-24	4.78591e-20	-1.32388	0.237	0.485	1_Stem
Slc16a12	chr19	protein_coding	2.09821e-24	4.8051e-20	-1.91971	0.091	0.292	1_Stem
Pacsin2	chr15	protein_coding	2.31976e-24	5.31249e-20	-1.0525	0.34	0.605	1_Stem
Il22ra1	chr4	protein_coding	2.86867e-24	6.56954e-20	-2.29215	0.045	0.212	1_Stem
H19	chr7	lincRNA	3.25799e-24	7.46113e-20	2.49879	0.327	0.088	1_Stem
Plekhf2	chr4	protein_coding	3.34817e-24	7.66764e-20	-1.13608	0.268	0.534	1_Stem
Gm10499	chr17	transcribed_unprocessed_pseudogene	3.65579e-24	8.37213e-20	-3.91395	0.008	0.124	1_Stem
Cyp2j8	chr4	protein_coding	3.7316e-24	8.54574e-20	-4.89319	0.004	0.111	1_Stem
Map4k4	chr1	protein_coding	3.83832e-24	8.79013e-20	-1.07905	0.336	0.597	1_Stem
Vwce	chr19	protein_coding	4.06878e-24	9.3179e-20	-2.67596	0.027	0.174	1_Stem
Fam3b	chr16	protein_coding	4.27029e-24	9.7794e-20	3.28573	0.248	0.034	1_Stem
Sgk1	chr10	protein_coding	4.36346e-24	9.99277e-20	-3.13407	0.021	0.16	1_Stem
Acot2	chr12	protein_coding	4.57921e-24	1.04868e-19	-2.0676	0.07	0.256	1_Stem
4933440N22Rik	chr6	TEC	5.11597e-24	1.17161e-19	-2.11856	0.057	0.233	1_Stem
1500011B03Rik	chr5	protein_coding	5.29346e-24	1.21226e-19	-1.24065	0.216	0.464	1_Stem
Letm1	chr5	protein_coding	5.4304e-24	1.24362e-19	1.51365	0.437	0.174	1_Stem
Srpk2	chr5	protein_coding	5.58217e-24	1.27837e-19	-1.16088	0.264	0.521	1_Stem
Dnajb12	chr10	protein_coding	5.73244e-24	1.31279e-19	-1.08137	0.324	0.578	1_Stem
Stau2	chr1	protein_coding	6.04948e-24	1.38539e-19	-1.23598	0.27	0.517	1_Stem
Reps1	chr10	protein_coding	6.59898e-24	1.51123e-19	-1.00954	0.291	0.555	1_Stem
Nudt16	chr9	protein_coding	6.61914e-24	1.51585e-19	-1.11794	0.306	0.559	1_Stem
Fam110b	chr4	protein_coding	7.07465e-24	1.62017e-19	-1.45451	0.14	0.368	1_Stem
Zfp606	chr7	protein_coding	7.23038e-24	1.65583e-19	-1.58011	0.126	0.345	1_Stem
Nmnat3	chr9	protein_coding	7.82784e-24	1.79265e-19	-1.13743	0.253	0.506	1_Stem
Id2	chr12	protein_coding	7.93352e-24	1.81686e-19	-1.88121	0.097	0.298	1_Stem
Lmbrd1	chr1	protein_coding	8.23008e-24	1.88477e-19	-1.02554	0.326	0.574	1_Stem
Fgfr4	chr13	protein_coding	8.29761e-24	1.90024e-19	-1.39439	0.189	0.426	1_Stem
Sema7a	chr9	protein_coding	8.32695e-24	1.90695e-19	-1.4873	0.157	0.387	1_Stem
Comtd1	chr14	protein_coding	8.61168e-24	1.97216e-19	1.30596	0.529	0.275	1_Stem
Mgmt	chr7	protein_coding	8.70644e-24	1.99386e-19	-1.21561	0.226	0.479	1_Stem
Cd14	chr18	protein_coding	9.39603e-24	2.15178e-19	2.7395	0.26	0.042	1_Stem
Mylk3	chr8	protein_coding	9.55345e-24	2.18784e-19	-3.46649	0.014	0.139	1_Stem
Dido1	chr2	protein_coding	1.03501e-23	2.37028e-19	-1.05701	0.327	0.58	1_Stem
Agpat4	chr17	protein_coding	1.03878e-23	2.37891e-19	1.51868	0.445	0.185	1_Stem
Casz1	chr4	protein_coding	1.25398e-23	2.87174e-19	-1.81633	0.092	0.29	1_Stem
Gm50341	chr19	lincRNA	1.36453e-23	3.12492e-19	-2.56179	0.028	0.174	1_Stem
Bmpr2	chr1	protein_coding	1.71219e-23	3.92108e-19	-1.0068	0.271	0.538	1_Stem
Gm4221	chr18	antisense	1.8099e-23	4.14485e-19	-3.32898	0.017	0.145	1_Stem
1700124L16Rik	chr6	antisense	1.97729e-23	4.5282e-19	-4.93948	0.003	0.105	1_Stem
Inca1	chr11	protein_coding	2.00091e-23	4.58229e-19	-2.85505	0.023	0.162	1_Stem
Trim44	chr2	protein_coding	2.0328e-23	4.6553e-19	-1.14955	0.297	0.542	1_Stem
Naip3	chr13	unprocessed_pseudogene	2.04576e-23	4.68499e-19	-1.46916	0.176	0.412	1_Stem
Sh3tc1	chr5	protein_coding	2.14767e-23	4.91838e-19	-1.87711	0.072	0.258	1_Stem
Cplx2	chr13	protein_coding	2.15444e-23	4.93389e-19	-2.18537	0.076	0.263	1_Stem
Camk2g	chr14	protein_coding	2.30159e-23	5.27087e-19	-1.47246	0.174	0.403	1_Stem
Pttg1ip	chr10	protein_coding	2.30635e-23	5.28178e-19	-1.11335	0.34	0.576	1_Stem
Foxo3	chr10	protein_coding	2.38993e-23	5.47318e-19	-1.29764	0.18	0.418	1_Stem
Ell2	chr13	protein_coding	2.55787e-23	5.85779e-19	-1.86361	0.089	0.284	1_Stem
Ces2e	chr8	protein_coding	2.61044e-23	5.97817e-19	-1.35624	0.29	0.521	1_Stem
Htatip2	chr7	protein_coding	2.64828e-23	6.06483e-19	-1.23875	0.283	0.525	1_Stem
1110008P14Rik	chr2	protein_coding	2.89266e-23	6.62447e-19	2.10117	0.326	0.09	1_Stem
Gnpda2	chr5	protein_coding	3.20499e-23	7.33974e-19	-1.45277	0.156	0.382	1_Stem
C2cd5	chr6	protein_coding	3.2202e-23	7.37457e-19	-1.05225	0.348	0.588	1_Stem
Hdac11	chr6	protein_coding	3.54888e-23	8.12729e-19	-1.83794	0.093	0.288	1_Stem
Lrrc8d	chr5	protein_coding	3.67548e-23	8.41722e-19	-1.17609	0.29	0.529	1_Stem
Scarletltr	chr9	processed_transcript	4.11495e-23	9.42365e-19	-4.4851	0.004	0.107	1_Stem
Sh3rf2	chr18	protein_coding	4.65615e-23	1.0663e-18	-1.99027	0.052	0.221	1_Stem
Gm10814	chr19	antisense	4.98746e-23	1.14218e-18	-3.6156	0.012	0.13	1_Stem
Mau2	chr8	protein_coding	5.20832e-23	1.19276e-18	-1.2715	0.213	0.452	1_Stem
Nrtn	chr17	protein_coding	5.47504e-23	1.25384e-18	-1.61305	0.184	0.403	1_Stem
9330179D12Rik	chr6	antisense	6.18299e-23	1.41597e-18	-3.03259	0.016	0.141	1_Stem
Cdip1	chr16	protein_coding	6.41689e-23	1.46953e-18	-1.29051	0.183	0.416	1_Stem
Herc4	chr10	protein_coding	6.57389e-23	1.50549e-18	-1.11043	0.275	0.521	1_Stem
Cnn3	chr3	protein_coding	6.6868e-23	1.53134e-18	4.59939	0.196	0.008	1_Stem
Ugt2b35	chr5	protein_coding	6.71734e-23	1.53834e-18	-1.92421	0.07	0.252	1_Stem
Kat7	chr11	protein_coding	6.75742e-23	1.54752e-18	-1.04836	0.339	0.578	1_Stem
Odr4	chr1	protein_coding	6.91453e-23	1.5835e-18	-1.03523	0.294	0.555	1_Stem
Marveld2	chr13	protein_coding	7.00685e-23	1.60464e-18	-1.2805	0.233	0.471	1_Stem
Fgl2	chr5	protein_coding	7.28248e-23	1.66776e-18	-2.35275	0.04	0.195	1_Stem
Gm10516	chr1	antisense	7.5617e-23	1.7317e-18	-2.15906	0.051	0.216	1_Stem
Gm14634	chrX	processed_transcript	7.98892e-23	1.82954e-18	-2.4794	0.035	0.185	1_Stem
Gm28523	chr6	antisense	8.78375e-23	2.01157e-18	-2.64264	0.026	0.166	1_Stem
Gemin6	chr17	protein_coding	8.79574e-23	2.01431e-18	1.26264	0.531	0.286	1_Stem
Plekhg3	chr12	protein_coding	9.38323e-23	2.14885e-18	-1.23895	0.227	0.468	1_Stem
Rbak	chr5	protein_coding	9.56061e-23	2.18947e-18	-1.77461	0.08	0.269	1_Stem
Gm21992	chr19	protein_coding	1.05153e-22	2.40811e-18	-1.02795	0.262	0.515	1_Stem
Gm5617	chr9	protein_coding	1.12027e-22	2.56552e-18	-1.36127	0.176	0.405	1_Stem
Gm15614	chr5	antisense	1.12785e-22	2.58288e-18	-1.52415	0.119	0.33	1_Stem
H2ac8	chr13	protein_coding	1.19652e-22	2.74014e-18	1.06598	0.584	0.315	1_Stem
Siah1a	chr8	protein_coding	1.23938e-22	2.83832e-18	-1.07911	0.286	0.534	1_Stem
Hgsnat	chr8	protein_coding	1.33114e-22	3.04845e-18	-1.48127	0.128	0.34	1_Stem
Bcas3	chr11	protein_coding	1.50716e-22	3.45154e-18	-1.24333	0.24	0.477	1_Stem
Gm15743	chr16	antisense	1.54831e-22	3.54578e-18	-2.90568	0.023	0.158	1_Stem
Smad5	chr13	protein_coding	1.6396e-22	3.75484e-18	-1.37524	0.142	0.363	1_Stem
Tmem107	chr11	protein_coding	1.64084e-22	3.75768e-18	2.58922	0.259	0.046	1_Stem
Mocs1	chr17	protein_coding	1.73831e-22	3.9809e-18	-1.61493	0.1	0.3	1_Stem
Ssbp4	chr8	protein_coding	1.82042e-22	4.16894e-18	1.1276	0.584	0.342	1_Stem
Atg16l2	chr7	protein_coding	1.84605e-22	4.22763e-18	-2.54516	0.035	0.183	1_Stem
Kidins220	chr12	protein_coding	2.02431e-22	4.63588e-18	-1.07753	0.251	0.504	1_Stem
Sqle	chr15	protein_coding	2.14855e-22	4.9204e-18	1.71891	0.39	0.147	1_Stem
Gm20033	chr5	processed_transcript	2.15704e-22	4.93985e-18	-2.20235	0.049	0.21	1_Stem
Gm28529	chr18	antisense	2.34264e-22	5.36487e-18	-2.24124	0.041	0.195	1_Stem
E130307A14Rik	chr10	antisense	2.4182e-22	5.53793e-18	-1.55976	0.132	0.342	1_Stem
Ulk2	chr11	protein_coding	2.78019e-22	6.36691e-18	-1.41471	0.136	0.351	1_Stem
Myo1a	chr10	protein_coding	2.78883e-22	6.38671e-18	-1.22675	0.299	0.536	1_Stem
Fam118b	chr9	protein_coding	2.80296e-22	6.41905e-18	1.56282	0.418	0.172	1_Stem
Plagl1	chr10	protein_coding	2.82689e-22	6.47386e-18	-2.08522	0.06	0.229	1_Stem
Gpalpp1	chr14	protein_coding	2.85388e-22	6.53568e-18	-1.13381	0.261	0.504	1_Stem
Nol4l	chr2	protein_coding	2.9202e-22	6.68755e-18	-1.26374	0.209	0.441	1_Stem
Gm4065	chr10	lincRNA	3.33563e-22	7.63893e-18	-3.58772	0.011	0.124	1_Stem
Dnm1	chr2	protein_coding	3.48931e-22	7.99088e-18	-1.10271	0.279	0.521	1_Stem
H1f10	chr6	protein_coding	4.6368e-22	1.06187e-17	-1.65939	0.189	0.405	1_Stem
Rhobtb1	chr10	protein_coding	4.70981e-22	1.07859e-17	-2.81554	0.022	0.153	1_Stem
Mettl25	chr10	protein_coding	4.76146e-22	1.09042e-17	-1.32898	0.202	0.431	1_Stem
Gigyf1	chr5	protein_coding	4.8896e-22	1.11977e-17	-1.79365	0.088	0.275	1_Stem
Edn1	chr13	protein_coding	5.47866e-22	1.25467e-17	-2.39199	0.046	0.202	1_Stem
Dpy19l4	chr4	protein_coding	6.02671e-22	1.38018e-17	-1.39531	0.135	0.349	1_Stem
Cldn4	chr5	protein_coding	6.69093e-22	1.53229e-17	-1.4383	0.108	0.311	1_Stem
Ranbp3l	chr15	protein_coding	7.12807e-22	1.6324e-17	-4.30299	0.005	0.105	1_Stem
Glmn	chr5	protein_coding	7.70232e-22	1.76391e-17	-1.06986	0.289	0.527	1_Stem
Rapgef4	chr2	protein_coding	7.76237e-22	1.77766e-17	-2.00206	0.083	0.265	1_Stem
Ctsl	chr13	protein_coding	7.77206e-22	1.77988e-17	-1.00898	0.317	0.544	1_Stem
Casp4	chr9	protein_coding	8.25757e-22	1.89107e-17	-1.32072	0.183	0.41	1_Stem
Cnppd1	chr1	protein_coding	8.61894e-22	1.97382e-17	-1.2152	0.206	0.439	1_Stem
Bak1	chr17	protein_coding	8.69775e-22	1.99187e-17	1.12843	0.57	0.342	1_Stem
Dach2	chrX	protein_coding	8.73834e-22	2.00117e-17	-1.36547	0.183	0.408	1_Stem
Zfp362	chr4	protein_coding	9.73361e-22	2.22909e-17	-1.52163	0.131	0.338	1_Stem
Nr1i2	chr16	protein_coding	1.14032e-21	2.61144e-17	-1.18526	0.27	0.5	1_Stem
Tbc1d22a	chr15	protein_coding	1.14965e-21	2.6328e-17	-1.30231	0.189	0.418	1_Stem
Arhgef6	chrX	protein_coding	1.32339e-21	3.03069e-17	-5.66118	0.001	0.09	1_Stem
Rhbdd1	chr1	protein_coding	1.40002e-21	3.20618e-17	-1.39489	0.176	0.395	1_Stem
Ctso	chr3	protein_coding	1.42715e-21	3.26832e-17	-1.54547	0.119	0.321	1_Stem
Etfrf1	chr6	protein_coding	1.43297e-21	3.28165e-17	-1.18376	0.227	0.462	1_Stem
4930573C15Rik	chr5	lincRNA	1.66897e-21	3.82211e-17	-2.62596	0.028	0.164	1_Stem
Cym	chr3	protein_coding	1.68015e-21	3.84772e-17	-6.91395	0	0.086	1_Stem
Synj1	chr16	protein_coding	2.19423e-21	5.02501e-17	-1.18232	0.257	0.489	1_Stem
Particl	chr6	TEC	2.4027e-21	5.50242e-17	-2.14762	0.047	0.202	1_Stem
Gm45838	chr7	TEC	2.52818e-21	5.78978e-17	-2.83698	0.019	0.141	1_Stem
Pgs1	chr11	protein_coding	2.61468e-21	5.98787e-17	1.38596	0.485	0.252	1_Stem
Bhlhe40	chr6	protein_coding	2.69703e-21	6.17648e-17	-1.32806	0.179	0.399	1_Stem
Wdr41	chr13	protein_coding	2.79069e-21	6.39096e-17	-1.20768	0.201	0.431	1_Stem
Slc3a1	chr17	protein_coding	3.19172e-21	7.30937e-17	-1.85736	0.087	0.269	1_Stem
Zfp944	chr17	protein_coding	3.20986e-21	7.3509e-17	-1.47211	0.146	0.355	1_Stem
B3galt5	chr16	protein_coding	3.35479e-21	7.6828e-17	6.68131	0.167	0	1_Stem
Cd38	chr5	protein_coding	3.39497e-21	7.77482e-17	1.15574	0.625	0.42	1_Stem
1700012D14Rik	chr7	processed_transcript	3.53515e-21	8.09585e-17	-1.61529	0.103	0.296	1_Stem
Anxa1	chr19	protein_coding	3.58118e-21	8.20126e-17	-1.90496	0.103	0.292	1_Stem
Ttc22	chr4	protein_coding	3.7229e-21	8.52581e-17	-1.74584	0.099	0.286	1_Stem
Acvr1b	chr15	protein_coding	3.73914e-21	8.56301e-17	-1.21034	0.189	0.418	1_Stem
Fech	chr18	protein_coding	3.77724e-21	8.65027e-17	-1.19117	0.227	0.46	1_Stem
Gm45871	chr18	protein_coding	3.95843e-21	9.06521e-17	-1.5591	0.116	0.313	1_Stem
Klhl24	chr16	protein_coding	4.02633e-21	9.22071e-17	-1.10251	0.272	0.504	1_Stem
Malt1	chr18	protein_coding	4.16404e-21	9.53608e-17	-1.00599	0.296	0.536	1_Stem
Bend5	chr4	protein_coding	4.34108e-21	9.94151e-17	-3.47224	0.012	0.122	1_Stem
Tbc1d12	chr19	protein_coding	4.74378e-21	1.08637e-16	-1.56764	0.142	0.347	1_Stem
Sprr2a3	chr3	protein_coding	4.81885e-21	1.10357e-16	4.31006	0.19	0.013	1_Stem
Ccdc125	chr13	protein_coding	4.91708e-21	1.12606e-16	-1.24347	0.17	0.391	1_Stem
Ino80dos	chr1	lincRNA	5.83739e-21	1.33682e-16	-1.63514	0.098	0.286	1_Stem
Gnptab	chr10	protein_coding	5.84172e-21	1.33781e-16	-1.14281	0.271	0.502	1_Stem
Tuft1	chr3	protein_coding	6.02596e-21	1.38e-16	-1.40398	0.144	0.353	1_Stem
Nhlrc3	chr3	protein_coding	6.07125e-21	1.39038e-16	-1.48802	0.139	0.342	1_Stem
Sox13	chr1	protein_coding	6.26189e-21	1.43403e-16	-1.4539	0.142	0.349	1_Stem
Col16a1	chr4	protein_coding	6.56882e-21	1.50433e-16	4.25681	0.201	0.019	1_Stem
Mtmr7	chr8	protein_coding	7.66851e-21	1.75617e-16	-1.39387	0.147	0.357	1_Stem
Zfp120	chr2	protein_coding	8.62153e-21	1.97442e-16	-1.65342	0.106	0.296	1_Stem
Eppk1	chr15	protein_coding	8.77167e-21	2.0088e-16	-1.13168	0.3	0.529	1_Stem
Pbld2	chr10	protein_coding	8.79111e-21	2.01325e-16	-2.06079	0.06	0.223	1_Stem
1810010H24Rik	chr11	protein_coding	9.5469e-21	2.18634e-16	-3.15098	0.015	0.128	1_Stem
Lrrc29	chr8	protein_coding	9.63662e-21	2.20688e-16	-2.04622	0.056	0.214	1_Stem
Trim23	chr13	protein_coding	9.95506e-21	2.27981e-16	-1.81404	0.072	0.244	1_Stem
Leng8	chr7	protein_coding	1.12833e-20	2.58398e-16	-1.21677	0.219	0.443	1_Stem
Klf11	chr12	protein_coding	1.16155e-20	2.66006e-16	-1.72632	0.07	0.242	1_Stem
Tmem116	chr5	protein_coding	1.18947e-20	2.724e-16	-3.18459	0.017	0.132	1_Stem
Armh3	chr19	protein_coding	1.26089e-20	2.88756e-16	-1.06298	0.3	0.523	1_Stem
Slc40a1	chr1	protein_coding	1.26964e-20	2.9076e-16	1.31191	0.517	0.277	1_Stem
Fyco1	chr9	protein_coding	1.31459e-20	3.01055e-16	-1.27943	0.184	0.403	1_Stem
Cyp2j9	chr4	protein_coding	1.43556e-20	3.28758e-16	-2.58464	0.025	0.153	1_Stem
Socs6	chr18	protein_coding	1.52423e-20	3.49064e-16	-1.17952	0.227	0.456	1_Stem
1810044D09Rik	chr6	lincRNA	1.60232e-20	3.66948e-16	-1.4576	0.15	0.357	1_Stem
Cep83os	chr10	bidirectional_promoter_lncRNA	1.72923e-20	3.96011e-16	-1.9044	0.06	0.221	1_Stem
Pnp2	chr14	protein_coding	1.79593e-20	4.11286e-16	1.32869	0.441	0.202	1_Stem
Sdc2	chr15	protein_coding	1.82549e-20	4.18056e-16	-1.42852	0.129	0.33	1_Stem
Rpgr	chrX	protein_coding	1.94656e-20	4.45781e-16	-1.47509	0.163	0.368	1_Stem
Pla2g1b	chr5	protein_coding	1.96127e-20	4.49151e-16	-4.69155	0.003	0.092	1_Stem
Jmy	chr13	protein_coding	2.18995e-20	5.0152e-16	-1.19374	0.229	0.454	1_Stem
Hoxb9	chr11	protein_coding	2.98028e-20	6.82513e-16	4.02269	0.184	0.013	1_Stem
Arl5b	chr2	protein_coding	3.04374e-20	6.97046e-16	-1.17323	0.22	0.447	1_Stem
Cd59a	chr2	protein_coding	3.04904e-20	6.9826e-16	-3.37961	0.011	0.116	1_Stem
Rnf2	chr1	protein_coding	3.05618e-20	6.99896e-16	-1.14934	0.224	0.452	1_Stem
Thsd4	chr9	protein_coding	3.20492e-20	7.3396e-16	-1.41021	0.222	0.443	1_Stem
Maoa	chrX	protein_coding	3.3155e-20	7.59284e-16	-1.5084	0.122	0.317	1_Stem
Nfrkb	chr9	protein_coding	3.37454e-20	7.72804e-16	-1.32709	0.186	0.401	1_Stem
Hsdl2	chr4	protein_coding	3.50403e-20	8.02457e-16	-1.46548	0.113	0.307	1_Stem
Slc25a20	chr9	protein_coding	3.63704e-20	8.32919e-16	-1.19724	0.238	0.46	1_Stem
Car4	chr11	protein_coding	3.67247e-20	8.41031e-16	7.2288	0.159	0	1_Stem
2010001K21Rik	chr13	processed_transcript	4.0961e-20	9.38048e-16	3.94404	0.183	0.013	1_Stem
Dusp12	chr1	protein_coding	4.11028e-20	9.41296e-16	-1.23959	0.272	0.483	1_Stem
Ptk6	chr2	protein_coding	4.21225e-20	9.64648e-16	3.68783	0.187	0.015	1_Stem
Cul9	chr17	protein_coding	4.45984e-20	1.02135e-15	-2.87213	0.017	0.13	1_Stem
Ncald	chr15	protein_coding	4.47632e-20	1.02512e-15	4.9305	0.167	0.004	1_Stem
Mtfp1	chr11	protein_coding	4.57363e-20	1.04741e-15	1.73294	0.335	0.113	1_Stem
Trib3	chr2	protein_coding	5.19864e-20	1.19054e-15	-3.25343	0.013	0.12	1_Stem
Cst6	chr19	protein_coding	5.526e-20	1.26551e-15	-1.35991	0.279	0.492	1_Stem
9130024F11Rik	chr1	processed_transcript	5.5451e-20	1.26988e-15	-1.62963	0.105	0.29	1_Stem
Epdr1	chr13	protein_coding	5.56246e-20	1.27386e-15	-2.02086	0.046	0.193	1_Stem
Ints11	chr4	protein_coding	5.76213e-20	1.31958e-15	1.37367	0.421	0.189	1_Stem
Lmbr1	chr5	protein_coding	5.84976e-20	1.33965e-15	-1.12413	0.247	0.468	1_Stem
Ugt2b34	chr5	protein_coding	6.22701e-20	1.42605e-15	-1.03306	0.368	0.592	1_Stem
Pign	chr1	protein_coding	6.75469e-20	1.54689e-15	-1.00399	0.328	0.555	1_Stem
Fam222a	chr5	protein_coding	6.76376e-20	1.54897e-15	-2.0667	0.05	0.2	1_Stem
Mettl7b	chr10	protein_coding	6.89078e-20	1.57806e-15	-1.47224	0.164	0.366	1_Stem
B230322F03Rik	chr7	antisense	7.00094e-20	1.60328e-15	-2.24677	0.046	0.191	1_Stem
Adra2a	chr19	protein_coding	7.15913e-20	1.63951e-15	2.59385	0.229	0.04	1_Stem
Zfp516	chr18	protein_coding	7.16095e-20	1.63993e-15	-1.67012	0.103	0.286	1_Stem
Galnt6	chr15	protein_coding	7.32596e-20	1.67772e-15	-1.00538	0.267	0.504	1_Stem
Iqcb1	chr16	protein_coding	7.36076e-20	1.68569e-15	-1.46916	0.105	0.292	1_Stem
Kmt2b	chr7	protein_coding	7.70098e-20	1.7636e-15	-1.20527	0.196	0.414	1_Stem
Tom1l2	chr11	protein_coding	7.82213e-20	1.79135e-15	-1.25224	0.22	0.435	1_Stem
Tiam2	chr17	protein_coding	8.16303e-20	1.86941e-15	-1.54716	0.127	0.321	1_Stem
4930579K19Rik	chr9	processed_transcript	8.19212e-20	1.87608e-15	-2.13516	0.047	0.193	1_Stem
Map3k2	chr18	protein_coding	8.50423e-20	1.94755e-15	-1.12491	0.236	0.462	1_Stem
Fam234b	chr6	protein_coding	8.90872e-20	2.04019e-15	-1.32374	0.18	0.387	1_Stem
Bad	chr19	protein_coding	9.41742e-20	2.15668e-15	1.30713	0.48	0.258	1_Stem
Ubxn7	chr16	protein_coding	9.52639e-20	2.18164e-15	-1.06035	0.26	0.489	1_Stem
C230096K16Rik	chr5	TEC	1.02549e-19	2.34847e-15	-1.39241	0.15	0.353	1_Stem
Epb41l4a	chr18	protein_coding	1.0612e-19	2.43025e-15	-2.22207	0.036	0.172	1_Stem
Fgfbp3	chr19	protein_coding	1.07124e-19	2.45324e-15	-1.96909	0.049	0.197	1_Stem
Gbe1	chr16	protein_coding	1.0752e-19	2.46231e-15	-1.5144	0.121	0.313	1_Stem
Tigd2	chr6	protein_coding	1.19299e-19	2.73208e-15	-1.0091	0.288	0.517	1_Stem
Gm15545	chr7	antisense	1.21984e-19	2.79355e-15	-1.79691	0.082	0.252	1_Stem
Neu2	chr1	protein_coding	1.22018e-19	2.79434e-15	-1.85283	0.056	0.21	1_Stem
Ror2	chr13	protein_coding	1.22207e-19	2.79866e-15	-1.19806	0.196	0.41	1_Stem
Tnip1	chr11	protein_coding	1.24033e-19	2.84048e-15	-1.30476	0.144	0.349	1_Stem
2810402E24Rik	chr14	antisense	1.39155e-19	3.18679e-15	-1.36083	0.175	0.378	1_Stem
Kat2b	chr17	protein_coding	1.42259e-19	3.25787e-15	-1.17486	0.179	0.395	1_Stem
Optn	chr2	protein_coding	1.50557e-19	3.44791e-15	-1.6805	0.117	0.303	1_Stem
Inpp5a	chr7	protein_coding	1.5214e-19	3.48416e-15	-1.20682	0.209	0.424	1_Stem
Gm45769	chr6	TEC	1.66307e-19	3.80859e-15	-2.84356	0.019	0.132	1_Stem
Trpc4ap	chr2	protein_coding	1.69848e-19	3.8897e-15	-1.07902	0.266	0.489	1_Stem
Tssc4	chr7	protein_coding	1.7141e-19	3.92547e-15	1.1593	0.492	0.258	1_Stem
Lrig2	chr3	protein_coding	1.78484e-19	4.08746e-15	-1.69155	0.087	0.261	1_Stem
Ngly1	chr14	protein_coding	2.09506e-19	4.79789e-15	-1.14065	0.235	0.458	1_Stem
Cyp4f13	chr17	protein_coding	2.21756e-19	5.07844e-15	-1.44459	0.107	0.294	1_Stem
Ncbp2	chr16	protein_coding	2.26184e-19	5.17983e-15	1.03026	0.568	0.342	1_Stem
Tbc1d16	chr11	protein_coding	2.31654e-19	5.30511e-15	-2.13762	0.039	0.176	1_Stem
Tbc1d9b	chr11	protein_coding	2.44046e-19	5.5889e-15	-1.23587	0.165	0.374	1_Stem
Brdt	chr5	protein_coding	2.55469e-19	5.8505e-15	-3.42852	0.011	0.111	1_Stem
Tmem230	chr2	protein_coding	2.69709e-19	6.17662e-15	-1.17814	0.208	0.422	1_Stem
Cyp2w1	chr5	protein_coding	2.84025e-19	6.50447e-15	-3.10659	0.016	0.124	1_Stem
Il18	chr9	protein_coding	2.96017e-19	6.77907e-15	2.48596	0.349	0.139	1_Stem
Aurka	chr2	protein_coding	2.99289e-19	6.85401e-15	1.05713	0.506	0.252	1_Stem
Ric1	chr19	protein_coding	3.19756e-19	7.32274e-15	-1.17935	0.191	0.405	1_Stem
Zfp948	chr17	protein_coding	3.28164e-19	7.51529e-15	-1.20653	0.195	0.41	1_Stem
Sesn1	chr10	protein_coding	3.50948e-19	8.03706e-15	-1.39923	0.177	0.376	1_Stem
Fbxl3	chr14	protein_coding	3.53042e-19	8.08502e-15	-1.12829	0.22	0.439	1_Stem
Arhgef10l	chr4	protein_coding	3.55301e-19	8.13674e-15	1.89341	0.303	0.095	1_Stem
Nupr1	chr7	protein_coding	3.61098e-19	8.26949e-15	1.48282	0.372	0.151	1_Stem
Styx	chr14	protein_coding	4.06805e-19	9.31625e-15	-1.31245	0.137	0.334	1_Stem
Mcm5	chr8	protein_coding	4.1721e-19	9.55453e-15	1.09049	0.536	0.307	1_Stem
Naip1	chr13	protein_coding	4.68114e-19	1.07203e-14	-1.26151	0.188	0.395	1_Stem
Lpin2	chr17	protein_coding	5.75394e-19	1.31771e-14	-1.14966	0.225	0.441	1_Stem
Hsd17b4	chr18	protein_coding	5.94038e-19	1.36041e-14	-1.14419	0.255	0.471	1_Stem
Zfp655	chr5	protein_coding	6.05109e-19	1.38576e-14	-1.30097	0.177	0.38	1_Stem
Cblb	chr16	protein_coding	6.31954e-19	1.44724e-14	-1.02435	0.259	0.487	1_Stem
Paqr7	chr4	protein_coding	6.67697e-19	1.52909e-14	-2.63909	0.026	0.147	1_Stem
9230116N13Rik	chr1	processed_transcript	6.81535e-19	1.56078e-14	-2.63266	0.02	0.134	1_Stem
Bop1	chr15	protein_coding	6.83081e-19	1.56432e-14	1.33846	0.428	0.204	1_Stem
Gosr1	chr11	protein_coding	6.84188e-19	1.56686e-14	-1.12789	0.228	0.445	1_Stem
Cd83	chr13	protein_coding	7.4933e-19	1.71604e-14	-2.99641	0.015	0.12	1_Stem
Nr1d1	chr11	protein_coding	8.38306e-19	1.9198e-14	-3.69155	0.008	0.101	1_Stem
BC051142	chr17	protein_coding	8.46686e-19	1.939e-14	-2.1997	0.042	0.179	1_Stem
Smo	chr6	protein_coding	8.49778e-19	1.94608e-14	-1.16759	0.25	0.46	1_Stem
Trafd1	chr5	protein_coding	8.52172e-19	1.95156e-14	-1.36375	0.141	0.336	1_Stem
Osbpl3	chr6	protein_coding	8.52503e-19	1.95232e-14	-1.3117	0.177	0.38	1_Stem
Nr4a2	chr2	protein_coding	8.54831e-19	1.95765e-14	-1.38788	0.121	0.309	1_Stem
Ccl17	chr8	protein_coding	9.25041e-19	2.11844e-14	-4.87918	0.002	0.082	1_Stem
Zfp397	chr18	protein_coding	9.44543e-19	2.1631e-14	-1.01238	0.281	0.504	1_Stem
Wdr4	chr17	protein_coding	9.83192e-19	2.25161e-14	1.33234	0.447	0.227	1_Stem
Adgra3	chr5	protein_coding	1.02169e-18	2.33977e-14	-1.00216	0.309	0.529	1_Stem
Washc2	chr6	protein_coding	1.0785e-18	2.46987e-14	-1.27791	0.183	0.387	1_Stem
C87436	chr6	protein_coding	1.09672e-18	2.5116e-14	-1.07783	0.255	0.473	1_Stem
Grk3	chr5	protein_coding	1.13132e-18	2.59084e-14	-1.75167	0.077	0.239	1_Stem
Lrg1	chr17	protein_coding	1.16743e-18	2.67352e-14	6.61451	0.147	0	1_Stem
Slc35b1	chr11	protein_coding	1.17918e-18	2.70045e-14	1.06826	0.6	0.408	1_Stem
Trim14	chr4	protein_coding	1.2382e-18	2.8356e-14	-1.22491	0.193	0.399	1_Stem
Dao	chr5	protein_coding	1.27269e-18	2.91458e-14	-3.4851	0.009	0.103	1_Stem
2900093K20Rik	chr2	antisense	1.38766e-18	3.17789e-14	-2.12124	0.046	0.185	1_Stem
Smarcd1	chr15	protein_coding	1.42362e-18	3.26024e-14	-1.02925	0.297	0.513	1_Stem
Car9	chr4	protein_coding	1.56331e-18	3.58013e-14	1.16606	0.481	0.254	1_Stem
Gm4258	chr1	processed_transcript	1.56447e-18	3.5828e-14	-1.28962	0.166	0.368	1_Stem
Bbs9	chr9	protein_coding	1.6115e-18	3.69051e-14	-1.85707	0.071	0.229	1_Stem
Gkn3	chr6	protein_coding	1.6178e-18	3.70491e-14	-6.39199	0	0.074	1_Stem
Aldh5a1	chr13	protein_coding	1.62531e-18	3.72213e-14	-1.01489	0.264	0.485	1_Stem
Dgat1	chr15	protein_coding	1.67107e-18	3.82691e-14	-1.00505	0.421	0.607	1_Stem
Rc3h2	chr2	protein_coding	1.70953e-18	3.91499e-14	-1.06309	0.236	0.458	1_Stem
Mbtps2	chrX	protein_coding	1.7226e-18	3.94494e-14	-1.07839	0.25	0.466	1_Stem
Gm20522	chr17	antisense	1.88704e-18	4.3215e-14	-2.26805	0.034	0.162	1_Stem
Zfp992	chr4	protein_coding	1.94248e-18	4.44847e-14	-1.45806	0.149	0.34	1_Stem
Rbl2	chr8	protein_coding	1.95475e-18	4.47657e-14	-1.39147	0.123	0.309	1_Stem
Pigl	chr11	protein_coding	1.97577e-18	4.52471e-14	-1.15509	0.197	0.405	1_Stem
Slc30a4	chr2	protein_coding	2.06232e-18	4.72293e-14	-1.4188	0.131	0.317	1_Stem
C1qtnf12	chr4	protein_coding	2.22775e-18	5.10177e-14	-1.19774	0.187	0.397	1_Stem
Per3	chr4	protein_coding	2.24547e-18	5.14235e-14	-2.38412	0.029	0.151	1_Stem
Snhg16	chr11	antisense	2.27321e-18	5.20588e-14	-1.28318	0.171	0.37	1_Stem
Rft1	chr14	protein_coding	2.27855e-18	5.21811e-14	-1.54417	0.111	0.29	1_Stem
Ldlr	chr9	protein_coding	2.31389e-18	5.29903e-14	1.22849	0.436	0.206	1_Stem
Whrn	chr4	protein_coding	2.75247e-18	6.30344e-14	-1.44763	0.118	0.3	1_Stem
Hspb11	chr4	protein_coding	2.92273e-18	6.69334e-14	-1.04688	0.241	0.458	1_Stem
Exoc6	chr19	protein_coding	3.21723e-18	7.36777e-14	-1.07566	0.249	0.464	1_Stem
Peak1	chr9	protein_coding	3.43051e-18	7.8562e-14	-1.02287	0.263	0.481	1_Stem
Pink1	chr4	protein_coding	3.45803e-18	7.91923e-14	-1.26545	0.164	0.361	1_Stem
Casc4	chr2	protein_coding	3.4747e-18	7.95742e-14	-1.09309	0.244	0.458	1_Stem
1500015A07Rik	chr18	antisense	3.47961e-18	7.96866e-14	-1.35257	0.138	0.328	1_Stem
Cx3cl1	chr8	protein_coding	3.49479e-18	8.00343e-14	-1.40671	0.136	0.324	1_Stem
Ano10	chr9	protein_coding	3.54046e-18	8.108e-14	-1.26021	0.149	0.345	1_Stem
Brip1os	chr11	antisense	3.60067e-18	8.2459e-14	-1.0728	0.43	0.624	1_Stem
Ifnlr1	chr4	protein_coding	3.75652e-18	8.6028e-14	-1.80572	0.073	0.229	1_Stem
Gm10130	chr2	protein_coding	3.83686e-18	8.7868e-14	-1.69155	0.086	0.25	1_Stem
Zswim5	chr4	protein_coding	4.11749e-18	9.42946e-14	-1.30689	0.182	0.38	1_Stem
Noc4l	chr5	protein_coding	4.17307e-18	9.55674e-14	1.20624	0.497	0.286	1_Stem
Ddx3y	chrY	protein_coding	4.27468e-18	9.78944e-14	-1.30382	0.249	0.445	1_Stem
Gm3776	chr9	protein_coding	5.06902e-18	1.16086e-13	-6.39199	0	0.071	1_Stem
Bicral	chr17	protein_coding	5.1214e-18	1.17285e-13	-1.13074	0.191	0.397	1_Stem
Shroom4	chrX	protein_coding	5.15089e-18	1.1796e-13	-2.51598	0.027	0.145	1_Stem
Epm2a	chr10	protein_coding	5.30979e-18	1.21599e-13	-2.47432	0.028	0.147	1_Stem
Prrg1	chrX	protein_coding	5.7788e-18	1.3234e-13	-1.87393	0.079	0.237	1_Stem
C130036L24Rik	chr1	processed_transcript	5.81073e-18	1.33072e-13	-1.86664	0.057	0.202	1_Stem
Kifc3	chr8	protein_coding	6.16873e-18	1.4127e-13	-1.87647	0.064	0.214	1_Stem
Gm21814	chr6	lincRNA	6.20285e-18	1.42052e-13	-1.25293	0.218	0.424	1_Stem
Acer1	chr17	protein_coding	6.53626e-18	1.49687e-13	-2.45054	0.021	0.132	1_Stem
C920006O11Rik	chr9	transcribed_unprocessed_pseudogene	6.95143e-18	1.59195e-13	-1.96285	0.054	0.195	1_Stem
Ldlrad4	chr18	protein_coding	7.14708e-18	1.63675e-13	-1.91693	0.049	0.187	1_Stem
Rin2	chr2	protein_coding	7.30913e-18	1.67386e-13	-1.01348	0.302	0.523	1_Stem
Rbm4b	chr19	protein_coding	7.47711e-18	1.71233e-13	-1.25098	0.183	0.38	1_Stem
AA986860	chr1	protein_coding	7.8585e-18	1.79968e-13	-1.50087	0.143	0.328	1_Stem
Kiz	chr2	protein_coding	8.14384e-18	1.86502e-13	-1.15634	0.191	0.395	1_Stem
Cers4	chr8	protein_coding	8.18442e-18	1.87431e-13	-1.23042	0.176	0.374	1_Stem
Celf2	chr2	protein_coding	8.75126e-18	2.00413e-13	-1.54859	0.115	0.29	1_Stem
Sgk3	chr1	protein_coding	9.09805e-18	2.08354e-13	-1.46391	0.13	0.311	1_Stem
Lrrc41	chr4	protein_coding	9.72101e-18	2.22621e-13	-1.09274	0.259	0.466	1_Stem
Zfp810	chr9	protein_coding	9.98724e-18	2.28718e-13	-1.38412	0.107	0.284	1_Stem
Nhs	chrX	protein_coding	1.00505e-17	2.30166e-13	2.21213	0.259	0.071	1_Stem
Uvssa	chr5	protein_coding	1.03542e-17	2.37123e-13	-1.62116	0.093	0.258	1_Stem
Mical3	chr6	protein_coding	1.09497e-17	2.5076e-13	-1.01913	0.189	0.399	1_Stem
Ambp	chr4	protein_coding	1.10176e-17	2.52315e-13	-3.69155	0.006	0.09	1_Stem
Vnn1	chr10	protein_coding	1.10375e-17	2.52771e-13	-3.66118	0.006	0.09	1_Stem
Gm14167	chr2	antisense	1.13194e-17	2.59225e-13	-2.14054	0.037	0.164	1_Stem
Kcnk5	chr14	protein_coding	1.13487e-17	2.59896e-13	-1.67329	0.095	0.261	1_Stem
Eif2b4	chr5	protein_coding	1.17979e-17	2.70185e-13	1.16686	0.437	0.214	1_Stem
Cnep1r1	chr8	protein_coding	1.32899e-17	3.04351e-13	-1.01067	0.291	0.498	1_Stem
Dync2h1	chr9	protein_coding	1.35356e-17	3.09979e-13	-1.38574	0.151	0.336	1_Stem
Lyn	chr4	protein_coding	1.36311e-17	3.12167e-13	-1.04519	0.212	0.422	1_Stem
Ubr2	chr17	protein_coding	1.45954e-17	3.3425e-13	-1.06693	0.238	0.445	1_Stem
Zup1	chr10	protein_coding	1.51274e-17	3.46433e-13	-1.28755	0.18	0.376	1_Stem
Rwdd3	chr3	protein_coding	1.6685e-17	3.82103e-13	-1.51301	0.114	0.288	1_Stem
Ntm	chr9	protein_coding	1.80472e-17	4.13298e-13	2.2364	0.236	0.057	1_Stem
Gm1968	chr16	lincRNA	1.85387e-17	4.24555e-13	-4.13634	0.005	0.086	1_Stem
D730003I15Rik	chr1	lincRNA	1.91613e-17	4.38814e-13	-1.64623	0.089	0.25	1_Stem
Josd2	chr7	protein_coding	2.43278e-17	5.5713e-13	1.24021	0.433	0.221	1_Stem
Rccd1	chr7	protein_coding	2.45617e-17	5.62486e-13	-1.92314	0.06	0.204	1_Stem
Ptpn21	chr12	protein_coding	2.57829e-17	5.90455e-13	-1.86558	0.061	0.206	1_Stem
Lbh	chr17	protein_coding	2.61579e-17	5.99041e-13	-2.22207	0.036	0.16	1_Stem
Slc38a9	chr13	protein_coding	3.07414e-17	7.04008e-13	-1.2491	0.153	0.34	1_Stem
Atg2b	chr12	protein_coding	3.11082e-17	7.1241e-13	-1.1993	0.186	0.38	1_Stem
Rapgef1	chr2	protein_coding	3.12456e-17	7.15555e-13	-1.02681	0.245	0.454	1_Stem
Pqlc3	chr12	protein_coding	3.18945e-17	7.30417e-13	-1.76956	0.061	0.206	1_Stem
2310010J17Rik	chr7	bidirectional_promoter_lncRNA	3.28741e-17	7.5285e-13	-1.72024	0.074	0.227	1_Stem
Ext1	chr15	protein_coding	3.42464e-17	7.84276e-13	1.13312	0.584	0.372	1_Stem
Ostm1	chr10	protein_coding	3.6396e-17	8.33505e-13	-1.49208	0.094	0.258	1_Stem
Il11ra1	chr4	protein_coding	3.79364e-17	8.68781e-13	-1.53903	0.093	0.256	1_Stem
Stat5b	chr11	protein_coding	3.79484e-17	8.69057e-13	-1.32096	0.176	0.366	1_Stem
Krt23	chr11	protein_coding	3.94144e-17	9.02629e-13	-5.46414	0.001	0.071	1_Stem
Tmem17	chr11	protein_coding	3.98306e-17	9.1216e-13	-1.71066	0.069	0.218	1_Stem
Trim16	chr11	protein_coding	4.00759e-17	9.17778e-13	-1.2603	0.147	0.334	1_Stem
Fkbp5	chr17	protein_coding	4.27929e-17	9.8e-13	-1.83053	0.083	0.237	1_Stem
Aacs	chr5	protein_coding	4.43208e-17	1.01499e-12	3.00193	0.18	0.023	1_Stem
Smim3	chr18	protein_coding	4.57813e-17	1.04844e-12	-2.00991	0.048	0.181	1_Stem
Ddx58	chr4	protein_coding	4.70283e-17	1.07699e-12	-1.83839	0.045	0.176	1_Stem
H3c3	chr13	protein_coding	4.77222e-17	1.09289e-12	1.00147	0.452	0.212	1_Stem
Gimd1	chr3	protein_coding	4.81531e-17	1.10275e-12	-1.65233	0.061	0.206	1_Stem
Irak2	chr6	protein_coding	5.01522e-17	1.14854e-12	-1.40443	0.14	0.321	1_Stem
Slfn9	chr11	protein_coding	5.05985e-17	1.15876e-12	1.01894	0.46	0.237	1_Stem
Mettl22	chr16	protein_coding	5.10817e-17	1.16982e-12	-1.34626	0.149	0.332	1_Stem
Gm48933	chr14	antisense	6.10852e-17	1.39891e-12	-3.22207	0.011	0.101	1_Stem
Tmem53	chr4	protein_coding	6.12033e-17	1.40162e-12	-2.07684	0.045	0.174	1_Stem
Dct	chr14	protein_coding	6.21227e-17	1.42267e-12	-3.19405	0.011	0.101	1_Stem
Trmt13	chr3	protein_coding	6.47987e-17	1.48395e-12	-1.10022	0.193	0.395	1_Stem
Areg	chr5	protein_coding	6.64214e-17	1.52112e-12	-3.40615	0.012	0.103	1_Stem
Ank3	chr10	protein_coding	6.88956e-17	1.57778e-12	-1.47168	0.141	0.321	1_Stem
Bnip5	chr17	protein_coding	6.99282e-17	1.60143e-12	-2.02413	0.045	0.174	1_Stem
Peli2	chr14	protein_coding	7.16159e-17	1.64008e-12	-1.36474	0.119	0.294	1_Stem
Acbd4	chr11	protein_coding	7.37563e-17	1.68909e-12	-1.77259	0.069	0.216	1_Stem
Pdk2	chr11	protein_coding	7.43425e-17	1.70252e-12	-1.92156	0.051	0.185	1_Stem
Naaladl2	chr3	protein_coding	7.52531e-17	1.72337e-12	-1.25531	0.236	0.431	1_Stem
Gm38394	chr1	protein_coding	7.86482e-17	1.80112e-12	-1.11329	0.176	0.372	1_Stem
Pde9a	chr17	protein_coding	8.14071e-17	1.8643e-12	-1.17942	0.236	0.437	1_Stem
Fbxo8	chr8	protein_coding	8.23092e-17	1.88496e-12	-1.16173	0.195	0.391	1_Stem
Htra2	chr6	protein_coding	8.58051e-17	1.96502e-12	1.36734	0.382	0.176	1_Stem
Scoc	chr8	protein_coding	8.65684e-17	1.9825e-12	-1.18459	0.245	0.439	1_Stem
Herc3	chr6	protein_coding	8.94674e-17	2.04889e-12	-1.20468	0.167	0.357	1_Stem
Ino80c	chr18	protein_coding	9.24618e-17	2.11747e-12	-1.0622	0.251	0.454	1_Stem
Lmcd1	chr6	protein_coding	9.37414e-17	2.14677e-12	-3.8228	0.006	0.086	1_Stem
H1f1	chr13	protein_coding	9.95965e-17	2.28086e-12	1.24843	0.416	0.197	1_Stem
Olfm4	chr14	protein_coding	1.06506e-16	2.43909e-12	-1.39812	0.593	0.712	1_Stem
Itgb6	chr2	protein_coding	1.10677e-16	2.53461e-12	-1.26932	0.175	0.363	1_Stem
Pkmyt1	chr17	protein_coding	1.18812e-16	2.72091e-12	1.72453	0.263	0.078	1_Stem
Mns1	chr9	protein_coding	1.20859e-16	2.76779e-12	2.1158	0.236	0.061	1_Stem
Ift27	chr15	protein_coding	1.23278e-16	2.8232e-12	1.33182	0.368	0.16	1_Stem
G730003C15Rik	chr1	antisense	1.26452e-16	2.89588e-12	-2.33607	0.024	0.132	1_Stem
Gm44026	chr6	antisense	1.3295e-16	3.04469e-12	-1.43226	0.127	0.3	1_Stem
Rtkn2	chr10	protein_coding	1.33648e-16	3.06068e-12	-3.35452	0.01	0.097	1_Stem
Itpripl2	chr7	protein_coding	1.37629e-16	3.15184e-12	-1.80542	0.062	0.204	1_Stem
Prickle1	chr15	protein_coding	1.46124e-16	3.34638e-12	-1.30729	0.157	0.338	1_Stem
E130317F20Rik	chr10	bidirectional_promoter_lncRNA	1.47788e-16	3.38449e-12	-1.77702	0.065	0.208	1_Stem
Chst4	chr8	protein_coding	1.51655e-16	3.47305e-12	4.70933	0.14	0.004	1_Stem
Rnf32	chr5	protein_coding	1.56981e-16	3.59503e-12	-1.35452	0.141	0.319	1_Stem
Slc1a1	chr19	protein_coding	1.68269e-16	3.85353e-12	-1.22626	0.156	0.342	1_Stem
Zfp182	chrX	protein_coding	1.73226e-16	3.96705e-12	-1.27735	0.155	0.338	1_Stem
Smim1	chr4	protein_coding	1.8122e-16	4.15011e-12	-1.90205	0.073	0.218	1_Stem
Tle3	chr9	protein_coding	1.82385e-16	4.1768e-12	-1.38597	0.098	0.261	1_Stem
Hexdc	chr11	protein_coding	1.82424e-16	4.1777e-12	-1.50366	0.092	0.25	1_Stem
Car13	chr3	protein_coding	1.91916e-16	4.39507e-12	-1.32898	0.144	0.324	1_Stem
9530036O11Rik	chr5	antisense	2.07704e-16	4.75663e-12	-2.1997	0.034	0.151	1_Stem
0610010F05Rik	chr11	protein_coding	2.10151e-16	4.81267e-12	-1.18602	0.176	0.363	1_Stem
Mpi	chr9	protein_coding	2.10883e-16	4.82944e-12	1.88459	0.261	0.08	1_Stem
Plce1	chr19	protein_coding	2.15954e-16	4.94557e-12	1.18116	0.518	0.326	1_Stem
Zfp865	chr7	protein_coding	2.31231e-16	5.29542e-12	-1.54269	0.078	0.229	1_Stem
Gm10785	chr16	antisense	2.40514e-16	5.50802e-12	-1.8595	0.045	0.172	1_Stem
Klhdc1	chr12	protein_coding	2.42941e-16	5.56359e-12	-1.96285	0.053	0.185	1_Stem
Pcyox1l	chr18	protein_coding	2.50465e-16	5.73591e-12	2.60077	0.188	0.032	1_Stem
Tfeb	chr17	protein_coding	2.58041e-16	5.90939e-12	-1.55612	0.081	0.233	1_Stem
Nox1	chrX	protein_coding	2.60806e-16	5.97272e-12	-1.63015	0.056	0.191	1_Stem
Gm53	chr11	lincRNA	2.60954e-16	5.97611e-12	6.22433	0.129	0	1_Stem
Gyg	chr3	protein_coding	2.61563e-16	5.99004e-12	-1.10659	0.187	0.38	1_Stem
Asf1b	chr8	protein_coding	2.72947e-16	6.25076e-12	1.06447	0.442	0.221	1_Stem
Prkacb	chr3	protein_coding	2.78665e-16	6.3817e-12	-1.45124	0.111	0.277	1_Stem
Gm45118	chr8	unprocessed_pseudogene	2.90158e-16	6.6449e-12	-3.7255	0.006	0.084	1_Stem
Zbtb4	chr11	protein_coding	2.94325e-16	6.74033e-12	-2.49361	0.023	0.128	1_Stem
Gm26782	chr14	antisense	2.95847e-16	6.77519e-12	-1.79625	0.059	0.195	1_Stem
Lxn	chr3	protein_coding	3.12778e-16	7.16292e-12	-1.05138	0.24	0.441	1_Stem
Zfp974	chr7	protein_coding	3.14654e-16	7.20588e-12	-1.61106	0.076	0.225	1_Stem
Hnf1b	chr11	protein_coding	3.29187e-16	7.53871e-12	-1.1937	0.213	0.401	1_Stem
Pard3bos1	chr1	antisense	3.31981e-16	7.60271e-12	-1.5601	0.096	0.252	1_Stem
Zfp991	chr4	protein_coding	3.54916e-16	8.12792e-12	-1.86332	0.053	0.185	1_Stem
Gins1	chr2	protein_coding	3.61945e-16	8.2889e-12	1.29137	0.354	0.149	1_Stem
Tle1	chr4	protein_coding	3.64318e-16	8.34324e-12	-1.04025	0.22	0.42	1_Stem
Adnp	chr2	protein_coding	3.69647e-16	8.46529e-12	-1.52882	0.089	0.244	1_Stem
Ugt2a3	chr5	protein_coding	3.94533e-16	9.03521e-12	-3.29102	0.01	0.095	1_Stem
4833438C02Rik	chr19	bidirectional_promoter_lncRNA	3.9714e-16	9.0949e-12	-1.58953	0.078	0.227	1_Stem
Gm33370	chr5	lincRNA	3.97925e-16	9.11287e-12	-1.46023	0.096	0.254	1_Stem
Pxn	chr5	protein_coding	4.13023e-16	9.45863e-12	-1.10659	0.209	0.401	1_Stem
Rorc	chr3	protein_coding	4.28252e-16	9.8074e-12	-1.46916	0.115	0.279	1_Stem
Cdc14a	chr3	protein_coding	4.48125e-16	1.02625e-11	-1.10659	0.197	0.391	1_Stem
Jak2	chr19	protein_coding	4.80005e-16	1.09926e-11	-1.00055	0.202	0.401	1_Stem
Ccl28	chr13	protein_coding	4.82874e-16	1.10583e-11	-1.55327	0.109	0.271	1_Stem
Synrg	chr11	protein_coding	5.22931e-16	1.19757e-11	-1.05454	0.211	0.408	1_Stem
Cbx4	chr11	protein_coding	5.30761e-16	1.2155e-11	-1.59404	0.092	0.246	1_Stem
Btg2	chr1	protein_coding	5.31227e-16	1.21656e-11	-1.29228	0.147	0.326	1_Stem
Rragc	chr4	protein_coding	5.40974e-16	1.23888e-11	-1.05131	0.225	0.422	1_Stem
9130604C24Rik	chr5	lincRNA	5.71315e-16	1.30837e-11	-1.91815	0.044	0.168	1_Stem
B3glct	chr5	protein_coding	5.76325e-16	1.31984e-11	-1.29748	0.179	0.359	1_Stem
Ssh1	chr5	protein_coding	5.78111e-16	1.32393e-11	-2.02413	0.042	0.164	1_Stem
Slc27a1	chr8	protein_coding	5.90432e-16	1.35215e-11	-1.61016	0.066	0.208	1_Stem
Abcc6	chr7	protein_coding	6.29545e-16	1.44172e-11	-2.18812	0.04	0.16	1_Stem
Erbb2	chr11	protein_coding	7.27315e-16	1.66562e-11	-1.14667	0.184	0.372	1_Stem
BC002059	chr17	lincRNA	7.27916e-16	1.667e-11	-1.30161	0.129	0.3	1_Stem
Thoc6	chr17	protein_coding	7.34951e-16	1.68311e-11	1.20192	0.408	0.204	1_Stem
Gm49355	chr14	protein_coding	7.58723e-16	1.73755e-11	-1.69795	0.063	0.202	1_Stem
Sugp2	chr8	protein_coding	7.72765e-16	1.76971e-11	-1.40615	0.089	0.244	1_Stem
D5Ertd579e	chr5	protein_coding	7.74678e-16	1.77409e-11	-1.0477	0.219	0.418	1_Stem
Nrep	chr18	protein_coding	7.87272e-16	1.80293e-11	-2.52743	0.026	0.132	1_Stem
Xkr9	chr1	protein_coding	8.00291e-16	1.83275e-11	-2.18632	0.038	0.155	1_Stem
Zfp329	chr7	protein_coding	8.09493e-16	1.85382e-11	-1.08687	0.179	0.368	1_Stem
Zfp282	chr6	protein_coding	8.23448e-16	1.88578e-11	-1.08304	0.214	0.405	1_Stem
2010315B03Rik	chr9	protein_coding	8.24975e-16	1.88928e-11	-1.04087	0.212	0.405	1_Stem
Pdgfd	chr9	protein_coding	8.86891e-16	2.03107e-11	-1.79322	0.078	0.223	1_Stem
Naip3-ps1	chr13	unprocessed_pseudogene	8.8789e-16	2.03336e-11	-1.0806	0.171	0.355	1_Stem
Hyou1	chr9	protein_coding	8.94727e-16	2.04901e-11	1.85085	0.264	0.086	1_Stem
Rnf149	chr1	protein_coding	8.95628e-16	2.05108e-11	-1.00916	0.213	0.408	1_Stem
Kantr	chrX	protein_coding	9.01021e-16	2.06343e-11	-1.60616	0.078	0.225	1_Stem
5930430L01Rik	chr5	lincRNA	9.37362e-16	2.14665e-11	-2.3216	0.024	0.128	1_Stem
Gga2	chr7	protein_coding	9.51122e-16	2.17817e-11	-1.66731	0.07	0.212	1_Stem
Rnf19a	chr15	protein_coding	9.74875e-16	2.23256e-11	-1.26131	0.176	0.355	1_Stem
Fhdc1	chr3	protein_coding	9.76897e-16	2.23719e-11	-1.55725	0.078	0.225	1_Stem
Klhdc4	chr8	protein_coding	1.03023e-15	2.35933e-11	1.34225	0.365	0.168	1_Stem
Mthfd1l	chr10	protein_coding	1.04287e-15	2.38827e-11	-1.03788	0.305	0.5	1_Stem
Fnip1	chr11	protein_coding	1.04912e-15	2.40259e-11	-1.06706	0.229	0.422	1_Stem
A430027C01Rik	chr9	TEC	1.08852e-15	2.49281e-11	-1.57704	0.07	0.212	1_Stem
Chordc1	chr9	protein_coding	1.11992e-15	2.56472e-11	1.08546	0.476	0.279	1_Stem
Ppp3cc	chr14	protein_coding	1.18042e-15	2.70327e-11	-2.01143	0.043	0.164	1_Stem
Gm8909	chr17	protein_coding	1.20177e-15	2.75218e-11	-5.15098	0.001	0.065	1_Stem
Osbpl6	chr2	protein_coding	1.24758e-15	2.85708e-11	-1.80174	0.05	0.176	1_Stem
Klhl13	chrX	protein_coding	1.29796e-15	2.97246e-11	-2.43674	0.031	0.141	1_Stem
Trim12a	chr7	protein_coding	1.32029e-15	3.02359e-11	-1.98411	0.037	0.153	1_Stem
Dhrs13	chr11	protein_coding	1.38883e-15	3.18056e-11	2.13045	0.221	0.057	1_Stem
Ttc6	chr12	protein_coding	1.44451e-15	3.30806e-11	-1.45977	0.111	0.271	1_Stem
Asb7	chr7	protein_coding	1.45331e-15	3.32823e-11	-1.18025	0.183	0.366	1_Stem
H2bc18	chr3	protein_coding	1.46138e-15	3.34671e-11	1.74702	0.275	0.095	1_Stem
Slc7a2	chr8	protein_coding	1.50264e-15	3.44119e-11	-1.92704	0.037	0.153	1_Stem
Gm5165	chr17	lincRNA	1.55336e-15	3.55735e-11	-1.37529	0.116	0.279	1_Stem
Cidec	chr6	protein_coding	1.56387e-15	3.58142e-11	-1.96788	0.052	0.179	1_Stem
Ehhadh	chr16	protein_coding	1.58532e-15	3.63054e-11	-1.62596	0.081	0.227	1_Stem
B4galt5	chr2	protein_coding	1.72358e-15	3.94717e-11	-1.47582	0.087	0.237	1_Stem
Mesp2	chr7	protein_coding	1.77601e-15	4.06723e-11	-2.21511	0.03	0.139	1_Stem
Rab3gap2	chr1	protein_coding	1.79421e-15	4.10892e-11	-1.04577	0.189	0.378	1_Stem
AU041133	chr10	protein_coding	1.86852e-15	4.2791e-11	-1.48618	0.092	0.244	1_Stem
Kdm5b	chr1	protein_coding	2.14327e-15	4.90831e-11	-1.23665	0.122	0.29	1_Stem
Yars2	chr16	protein_coding	2.32375e-15	5.32163e-11	1.14834	0.427	0.229	1_Stem
Btg3	chr16	protein_coding	2.33913e-15	5.35684e-11	-1.23281	0.153	0.328	1_Stem
Edc3	chr9	protein_coding	2.37101e-15	5.42986e-11	-1.08369	0.216	0.401	1_Stem
Naip5	chr13	protein_coding	2.47168e-15	5.6604e-11	-1.24763	0.155	0.33	1_Stem
2210408I21Rik	chr13	protein_coding	2.69229e-15	6.16562e-11	-1.29924	0.163	0.34	1_Stem
Aldh6a1	chr12	protein_coding	2.69598e-15	6.17406e-11	-1.59723	0.069	0.208	1_Stem
Pofut2	chr10	protein_coding	2.78548e-15	6.37904e-11	-1.20256	0.174	0.351	1_Stem
Oacyl	chr18	protein_coding	2.91857e-15	6.68382e-11	-2.80703	0.014	0.101	1_Stem
1700066B19Rik	chr18	protein_coding	3.06553e-15	7.02037e-11	1.96008	0.245	0.076	1_Stem
Gm10524	chr18	TEC	3.09895e-15	7.0969e-11	-2.7213	0.014	0.101	1_Stem
Psat1	chr19	protein_coding	3.1233e-15	7.15267e-11	1.24488	0.351	0.155	1_Stem
Nox4	chr7	protein_coding	3.18982e-15	7.305e-11	-2.59534	0.028	0.132	1_Stem
Prss12	chr3	protein_coding	3.21743e-15	7.36825e-11	-2.25469	0.032	0.141	1_Stem
Mertk	chr2	protein_coding	3.35961e-15	7.69384e-11	-1.10659	0.175	0.357	1_Stem
B230303O12Rik	chr5	lincRNA	3.96329e-15	9.07633e-11	-3.49891	0.007	0.082	1_Stem
Stk26	chrX	protein_coding	3.99113e-15	9.14008e-11	-1.42326	0.094	0.246	1_Stem
Ttc39a	chr4	protein_coding	4.01903e-15	9.20397e-11	2.02995	0.23	0.065	1_Stem
Lrr1	chr12	protein_coding	4.25105e-15	9.73532e-11	1.86123	0.226	0.061	1_Stem
1700001L05Rik	chr15	lincRNA	4.42251e-15	1.0128e-10	-1.65233	0.079	0.221	1_Stem
Zfp90	chr8	protein_coding	4.43389e-15	1.0154e-10	-1.40998	0.078	0.223	1_Stem
Osbpl11	chr16	protein_coding	4.45314e-15	1.01981e-10	-1.13125	0.148	0.321	1_Stem
6230400D17Rik	chr14	antisense	4.56702e-15	1.04589e-10	-1.53401	0.081	0.225	1_Stem
Fam20a	chr11	protein_coding	4.60677e-15	1.055e-10	-2.51377	0.018	0.109	1_Stem
Gm4285	chr14	antisense	4.81435e-15	1.10253e-10	-2.05282	0.039	0.153	1_Stem
Tbc1d24	chr17	protein_coding	4.89439e-15	1.12086e-10	-2.59692	0.02	0.113	1_Stem
Zfp169	chr13	protein_coding	4.98184e-15	1.14089e-10	-2.03788	0.039	0.153	1_Stem
Dpf3	chr12	protein_coding	5.00628e-15	1.14649e-10	-1.07858	0.154	0.332	1_Stem
Gm44974	chr7	TEC	5.07382e-15	1.16195e-10	-3.80703	0.005	0.076	1_Stem
Mroh8	chr2	protein_coding	5.11126e-15	1.17053e-10	-2.51377	0.021	0.118	1_Stem
Rflnb	chr11	protein_coding	5.28412e-15	1.21012e-10	-1.23491	0.191	0.37	1_Stem
Kctd10	chr5	protein_coding	5.50662e-15	1.26107e-10	-1.28119	0.147	0.317	1_Stem
Nnt	chr13	protein_coding	5.51395e-15	1.26275e-10	-2.27652	0.026	0.128	1_Stem
Nnt	chr13	protein_coding	5.51395e-15	1.26275e-10	-2.27652	0.026	0.128	1_Stem
Bhlhb9	chrX	protein_coding	5.97716e-15	1.36883e-10	-2.04519	0.03	0.137	1_Stem
Frat1	chr19	protein_coding	6.02384e-15	1.37952e-10	-1.66602	0.068	0.204	1_Stem
Liph	chr16	protein_coding	6.20018e-15	1.4199e-10	-1.3275	0.115	0.275	1_Stem
Tmem65	chr15	protein_coding	6.41739e-15	1.46965e-10	-1.12095	0.165	0.342	1_Stem
Fbln1	chr15	protein_coding	6.65734e-15	1.5246e-10	1.02601	0.508	0.326	1_Stem
Rhobtb3	chr13	protein_coding	6.93147e-15	1.58738e-10	-1.11405	0.156	0.332	1_Stem
Snx20	chr8	protein_coding	7.51268e-15	1.72048e-10	-1.23281	0.15	0.319	1_Stem
Ptpn22	chr3	protein_coding	8.19777e-15	1.87737e-10	3.36914	0.146	0.015	1_Stem
1700018L02Rik	chr19	antisense	9.14241e-15	2.0937e-10	-2.75045	0.015	0.101	1_Stem
Pwwp2b	chr7	protein_coding	9.17978e-15	2.10226e-10	-1.54859	0.1	0.248	1_Stem
AC169509.1	chr16	transcribed_processed_pseudogene	9.64231e-15	2.20819e-10	-2.90306	0.017	0.105	1_Stem
Atf6b	chr17	protein_coding	9.76635e-15	2.23659e-10	1.78199	0.235	0.069	1_Stem
Ggct	chr6	protein_coding	9.9146e-15	2.27054e-10	1.59183	0.285	0.107	1_Stem
Mtor	chr4	protein_coding	1.07917e-14	2.4714e-10	-1.00786	0.213	0.399	1_Stem
Mill2	chr7	protein_coding	1.0824e-14	2.4788e-10	-3.05001	0.01	0.088	1_Stem
Serpina1b	chr12	protein_coding	1.08659e-14	2.48839e-10	-1.40543	0.1	0.252	1_Stem
Snhg14	chr7	processed_transcript	1.10843e-14	2.5384e-10	-2.32898	0.028	0.13	1_Stem
Dclk3	chr9	protein_coding	1.10974e-14	2.54141e-10	-2.61355	0.016	0.103	1_Stem
Pdzk1ip1	chr4	protein_coding	1.12706e-14	2.58109e-10	-1.32213	0.165	0.33	1_Stem
mt-Co3	chrM	protein_coding	1.16948e-14	2.67823e-10	-1.23435	0.147	0.315	1_Stem
Zfp369	chr13	protein_coding	1.17542e-14	2.69183e-10	-1.45961	0.093	0.239	1_Stem
Klhl5	chr5	protein_coding	1.19022e-14	2.72572e-10	-1.1597	0.138	0.307	1_Stem
1810062O18Rik	chr14	antisense	1.19976e-14	2.74758e-10	-1.76311	0.052	0.174	1_Stem
Gm45051	chr6	antisense	1.20095e-14	2.75029e-10	-1.87918	0.046	0.164	1_Stem
Fbxl4	chr4	protein_coding	1.20992e-14	2.77085e-10	-1.35004	0.121	0.279	1_Stem
Anks6	chr4	protein_coding	1.23678e-14	2.83235e-10	-3.10659	0.011	0.09	1_Stem
Oaf	chr9	protein_coding	1.27192e-14	2.91283e-10	-1.16431	0.176	0.349	1_Stem
Gm9908	chr8	bidirectional_promoter_lncRNA	1.37991e-14	3.16013e-10	-2.47582	0.021	0.116	1_Stem
Ncf2	chr1	protein_coding	1.40355e-14	3.21427e-10	1.22839	0.349	0.16	1_Stem
Mdm2	chr10	protein_coding	1.45431e-14	3.33051e-10	-1.02062	0.197	0.382	1_Stem
Lcn2	chr2	protein_coding	1.4619e-14	3.3479e-10	3.72991	0.137	0.011	1_Stem
Aldh3a2	chr11	protein_coding	1.49301e-14	3.41914e-10	-1.06872	0.166	0.342	1_Stem
mt-Co2	chrM	protein_coding	1.53688e-14	3.51961e-10	-1.71358	0.06	0.187	1_Stem
Padi4	chr4	protein_coding	1.54225e-14	3.53191e-10	-2.99111	0.012	0.092	1_Stem
Ppp1r32	chr19	protein_coding	1.57745e-14	3.61251e-10	-4.31604	0.003	0.067	1_Stem
Stoml1	chr9	protein_coding	1.62502e-14	3.72147e-10	-1.83173	0.045	0.162	1_Stem
Arhgap9	chr10	protein_coding	1.80145e-14	4.1255e-10	-1.28924	0.148	0.313	1_Stem
Ston2	chr12	protein_coding	1.85117e-14	4.23937e-10	-1.47635	0.076	0.214	1_Stem
Gm45912	chr7	TEC	1.87131e-14	4.28549e-10	1.16317	0.39	0.197	1_Stem
Urgcp	chr11	protein_coding	2.11602e-14	4.8459e-10	-1.11953	0.192	0.368	1_Stem
Zdhhc2	chr8	protein_coding	2.14077e-14	4.90258e-10	1.03174	0.46	0.265	1_Stem
Alkbh8	chr9	protein_coding	2.14855e-14	4.92038e-10	-1.03562	0.209	0.391	1_Stem
Primpol	chr8	protein_coding	2.23731e-14	5.12366e-10	-1.08024	0.181	0.357	1_Stem
Caskin2	chr11	protein_coding	2.37096e-14	5.42975e-10	-1.46169	0.075	0.212	1_Stem
Dcaf6	chr1	protein_coding	2.40495e-14	5.50758e-10	-1.10659	0.18	0.355	1_Stem
Zfp763	chr17	protein_coding	2.44982e-14	5.61034e-10	-1.46316	0.099	0.246	1_Stem
Dio3os	chr12	bidirectional_promoter_lncRNA	2.48537e-14	5.69174e-10	-2.82648	0.016	0.101	1_Stem
Gm10033	chr8	protein_coding	2.60842e-14	5.97354e-10	-1.05768	0.18	0.357	1_Stem
Txnrd3	chr6	protein_coding	2.64457e-14	6.05634e-10	-1.29102	0.113	0.269	1_Stem
Ralgps1	chr2	protein_coding	2.7077e-14	6.20091e-10	-1.74243	0.052	0.172	1_Stem
Dcp1b	chr6	protein_coding	2.72595e-14	6.24271e-10	-1.09099	0.161	0.334	1_Stem
Gm42922	chr3	TEC	2.84005e-14	6.50399e-10	-3.91395	0.004	0.069	1_Stem
Gm43958	chr6	TEC	2.87828e-14	6.59155e-10	-2.08522	0.031	0.134	1_Stem
Tmx4	chr2	protein_coding	2.92576e-14	6.70029e-10	-1.5298	0.076	0.212	1_Stem
Prkaa2	chr4	protein_coding	2.92755e-14	6.70438e-10	-1.03921	0.205	0.387	1_Stem
Bcl2l1	chr2	protein_coding	2.93281e-14	6.71643e-10	-1.04875	0.185	0.363	1_Stem
Fam214a	chr9	protein_coding	2.952e-14	6.76038e-10	-2.12408	0.037	0.145	1_Stem
Cep95	chr11	protein_coding	2.98622e-14	6.83875e-10	-1.01875	0.197	0.38	1_Stem
Folr2	chr7	protein_coding	3.06721e-14	7.02423e-10	-3.01348	0.01	0.086	1_Stem
Zfp943	chr17	protein_coding	3.12458e-14	7.1556e-10	-1.21484	0.129	0.29	1_Stem
Haus8	chr8	protein_coding	3.1342e-14	7.17762e-10	1.41887	0.305	0.126	1_Stem
Impact	chr18	protein_coding	3.19116e-14	7.30807e-10	-1.09426	0.194	0.37	1_Stem
Gm16023	chr4	processed_transcript	3.51729e-14	8.05494e-10	-2.52163	0.02	0.109	1_Stem
Tbck	chr3	protein_coding	3.52653e-14	8.0761e-10	-1.01805	0.196	0.376	1_Stem
C2cd4a	chr9	protein_coding	3.60638e-14	8.25898e-10	5.26845	0.116	0.002	1_Stem
Tmem52	chr4	protein_coding	3.61039e-14	8.26815e-10	-5.01348	0.001	0.059	1_Stem
Myom3	chr4	protein_coding	3.72079e-14	8.52098e-10	-2.36035	0.023	0.118	1_Stem
Itpkb	chr1	protein_coding	3.82642e-14	8.76289e-10	-1.86843	0.038	0.147	1_Stem
Pla2g5	chr4	protein_coding	3.90143e-14	8.93467e-10	5.88209	0.111	0	1_Stem
Slc16a6	chr11	protein_coding	4.13834e-14	9.4772e-10	-1.00007	0.223	0.403	1_Stem
Arsg	chr11	protein_coding	4.35179e-14	9.96604e-10	-1.87526	0.048	0.164	1_Stem
Polr2l	chr7	protein_coding	4.38715e-14	1.0047e-09	1.47837	0.273	0.101	1_Stem
Pdia5	chr16	protein_coding	4.70768e-14	1.07811e-09	1.81466	0.242	0.08	1_Stem
Rhbdf1	chr11	protein_coding	4.78392e-14	1.09557e-09	-1.91852	0.042	0.153	1_Stem
Zfp697	chr3	protein_coding	4.79078e-14	1.09714e-09	-1.47624	0.102	0.248	1_Stem
Gm10941	chr10	bidirectional_promoter_lncRNA	4.86815e-14	1.11485e-09	-4.19405	0.003	0.065	1_Stem
Gm42684	chr5	TEC	4.94479e-14	1.13241e-09	-4.10659	0.003	0.065	1_Stem
Rcor3	chr1	protein_coding	5.30844e-14	1.21569e-09	-1.07075	0.139	0.305	1_Stem
2610044O15Rik8	chr8	protein_coding	5.5636e-14	1.27412e-09	-1.36962	0.121	0.273	1_Stem
Cdon	chr9	protein_coding	5.57498e-14	1.27673e-09	-1.3234	0.112	0.267	1_Stem
Clca1	chr3	protein_coding	5.60827e-14	1.28435e-09	3.36472	0.147	0.019	1_Stem
Brox	chr1	protein_coding	5.72491e-14	1.31106e-09	-1.09187	0.167	0.338	1_Stem
Vezt	chr10	protein_coding	6.20121e-14	1.42014e-09	-1.04453	0.162	0.334	1_Stem
Mob3c	chr4	protein_coding	6.25781e-14	1.4331e-09	-1.471	0.077	0.212	1_Stem
Zswim6	chr13	protein_coding	6.28839e-14	1.4401e-09	-1.05561	0.207	0.384	1_Stem
Hic2	chr16	protein_coding	6.34266e-14	1.45253e-09	-2.08583	0.032	0.134	1_Stem
Dbp	chr7	protein_coding	6.63563e-14	1.51963e-09	-2.22858	0.03	0.13	1_Stem
Fbrsl1	chr5	protein_coding	6.63827e-14	1.52023e-09	-1.02894	0.191	0.368	1_Stem
Gsdmc4	chr15	protein_coding	6.96021e-14	1.59396e-09	1.59896	0.289	0.118	1_Stem
Gm49497	chr15	lincRNA	7.7947e-14	1.78506e-09	-4.47582	0.002	0.061	1_Stem
Inpp4a	chr1	protein_coding	8.63942e-14	1.97851e-09	-1.20823	0.103	0.25	1_Stem
Gm15327	chr13	processed_transcript	8.74767e-14	2.0033e-09	-3.00471	0.01	0.084	1_Stem
Ctbs	chr3	protein_coding	8.89227e-14	2.03642e-09	-1.23923	0.122	0.277	1_Stem
Gm11084	chr2	protein_coding	9.05285e-14	2.07319e-09	-1.99697	0.037	0.143	1_Stem
Ankrd16	chr2	protein_coding	9.21354e-14	2.10999e-09	-1.23451	0.135	0.292	1_Stem
2310061I04Rik	chr17	protein_coding	9.36698e-14	2.14513e-09	1.15172	0.38	0.193	1_Stem
Cenps	chr4	protein_coding	9.552e-14	2.1875e-09	1.08137	0.376	0.185	1_Stem
Fam184b	chr5	protein_coding	9.63701e-14	2.20697e-09	-2.41592	0.021	0.111	1_Stem
Klhl3	chr13	protein_coding	9.63701e-14	2.20697e-09	-2.41592	0.021	0.111	1_Stem
Hspa13	chr16	protein_coding	9.74824e-14	2.23244e-09	1.609	0.267	0.101	1_Stem
Mmp15	chr8	protein_coding	1.0123e-13	2.31828e-09	-1.99412	0.036	0.141	1_Stem
Gm6658	chr8	TEC	1.0178e-13	2.33086e-09	-2.36439	0.021	0.111	1_Stem
Pskh1	chr8	protein_coding	1.03789e-13	2.37687e-09	-1.28347	0.097	0.242	1_Stem
Ankrd44	chr1	protein_coding	1.06433e-13	2.43742e-09	-1.17894	0.146	0.309	1_Stem
Mmp7	chr9	protein_coding	1.08336e-13	2.481e-09	4.36914	0.133	0.013	1_Stem
Ccne2	chr4	protein_coding	1.08844e-13	2.49263e-09	2.12703	0.209	0.059	1_Stem
Dedd2	chr7	protein_coding	1.11016e-13	2.54238e-09	-1.28347	0.126	0.279	1_Stem
Gm47868	chr12	lincRNA	1.11408e-13	2.55136e-09	-5.10659	0.001	0.057	1_Stem
Cubn	chr2	protein_coding	1.1256e-13	2.57774e-09	-2.19405	0.02	0.109	1_Stem
Tmem86b	chr7	protein_coding	1.13995e-13	2.61061e-09	-1.84982	0.037	0.143	1_Stem
Tatdn2	chr6	protein_coding	1.15051e-13	2.63478e-09	-1.15523	0.157	0.321	1_Stem
Sfxn5	chr6	protein_coding	1.2021e-13	2.75293e-09	-1.75371	0.048	0.162	1_Stem
Clec11a	chr7	protein_coding	1.24816e-13	2.85841e-09	-1.61721	0.068	0.195	1_Stem
Thumpd2	chr17	protein_coding	1.25513e-13	2.87436e-09	-1.15652	0.122	0.277	1_Stem
Crbn	chr6	protein_coding	1.44298e-13	3.30457e-09	-1.06595	0.188	0.359	1_Stem
Pkd2	chr5	protein_coding	1.54656e-13	3.54177e-09	-1.29143	0.124	0.275	1_Stem
Hspb6	chr7	protein_coding	1.63027e-13	3.73349e-09	-2.08456	0.031	0.13	1_Stem
Gm42826	chr3	TEC	1.70835e-13	3.91229e-09	2.31791	0.176	0.038	1_Stem
Dgat2	chr7	protein_coding	1.76289e-13	4.03719e-09	-1.32808	0.178	0.338	1_Stem
Hoxa4	chr6	protein_coding	1.77298e-13	4.0603e-09	-2.77902	0.015	0.095	1_Stem
Npdc1	chr2	protein_coding	1.8016e-13	4.12585e-09	1.96257	0.193	0.048	1_Stem
Eogt	chr6	protein_coding	1.97605e-13	4.52535e-09	-1.54181	0.064	0.189	1_Stem
Gcnt4	chr13	protein_coding	1.98166e-13	4.5382e-09	-1.20429	0.132	0.288	1_Stem
Gm7072	chr17	protein_coding	2.04274e-13	4.67807e-09	-1.0422	0.215	0.387	1_Stem
Gbp7	chr3	protein_coding	2.05533e-13	4.70691e-09	-2.08641	0.029	0.126	1_Stem
Ppp4r4	chr12	protein_coding	2.15936e-13	4.94515e-09	-1.45351	0.093	0.231	1_Stem
Slc10a2	chr8	protein_coding	2.20144e-13	5.04153e-09	4.59385	0.114	0.004	1_Stem
2810408A11Rik	chr11	protein_coding	2.2047e-13	5.04898e-09	-1.19211	0.109	0.258	1_Stem
Gjb1	chrX	protein_coding	2.24229e-13	5.13508e-09	1.43655	0.304	0.134	1_Stem
Gm48693	chr12	processed_transcript	2.25e-13	5.15273e-09	-2.58658	0.018	0.101	1_Stem
Cemip	chr7	protein_coding	2.36058e-13	5.40597e-09	-4.84356	0.002	0.059	1_Stem
Tesmin	chr19	protein_coding	2.37572e-13	5.44063e-09	-2.50252	0.017	0.099	1_Stem
4833417C18Rik	chr11	processed_transcript	2.47887e-13	5.67686e-09	-2.15722	0.026	0.12	1_Stem
Xpc	chr6	protein_coding	2.55802e-13	5.85812e-09	-1.27992	0.125	0.275	1_Stem
Tcn2	chr11	protein_coding	2.58432e-13	5.91834e-09	-1.15933	0.144	0.303	1_Stem
Pag1	chr3	protein_coding	2.59996e-13	5.95417e-09	-1.28142	0.14	0.294	1_Stem
Nipa1	chr7	protein_coding	2.64902e-13	6.06652e-09	-1.55405	0.069	0.195	1_Stem
Hace1	chr10	protein_coding	2.65637e-13	6.08335e-09	-1.09906	0.159	0.321	1_Stem
2310068J16Rik	chr15	antisense	2.75195e-13	6.30223e-09	-1.84356	0.047	0.158	1_Stem
Dffb	chr4	protein_coding	2.8422e-13	6.50892e-09	-1.0585	0.166	0.332	1_Stem
Pisd-ps1	chr11	transcribed_unprocessed_pseudogene	2.91623e-13	6.67846e-09	-3.3867	0.004	0.065	1_Stem
Mtx3	chr13	protein_coding	2.94733e-13	6.74968e-09	-1.29586	0.092	0.231	1_Stem
A230065N10Rik	chr7	antisense	3.08645e-13	7.06828e-09	-3.35452	0.007	0.074	1_Stem
Kbtbd11	chr8	protein_coding	3.12116e-13	7.14777e-09	-1.59202	0.064	0.187	1_Stem
Fam111a	chr19	protein_coding	3.21516e-13	7.36305e-09	1.39852	0.272	0.103	1_Stem
Zfp995	chr17	protein_coding	3.35223e-13	7.67694e-09	-1.1489	0.146	0.305	1_Stem
Pex5	chr6	protein_coding	3.39047e-13	7.76452e-09	-1.13976	0.146	0.305	1_Stem
Tsc1	chr2	protein_coding	3.42862e-13	7.85188e-09	-1.13213	0.135	0.29	1_Stem
BC067074	chr13	protein_coding	3.48737e-13	7.98642e-09	-4.86148	0.001	0.055	1_Stem
Runx1	chr16	protein_coding	3.58637e-13	8.21313e-09	2.48504	0.169	0.036	1_Stem
Nek5	chr8	protein_coding	3.63553e-13	8.32574e-09	-4.52163	0.001	0.055	1_Stem
Gm49041	chr6	bidirectional_promoter_lncRNA	3.70856e-13	8.49297e-09	-1.33979	0.102	0.244	1_Stem
Slc22a21	chr11	protein_coding	3.79206e-13	8.68419e-09	-1.28168	0.103	0.246	1_Stem
Sccpdh	chr1	protein_coding	4.25239e-13	9.7384e-09	-1.46538	0.074	0.202	1_Stem
Camsap3	chr8	protein_coding	4.48945e-13	1.02813e-08	-1.02	0.167	0.334	1_Stem
Gm43982	chr6	TEC	5.15288e-13	1.18006e-08	-2.57372	0.014	0.09	1_Stem
Efcab2	chr1	protein_coding	5.24481e-13	1.20111e-08	-1.16899	0.158	0.315	1_Stem
Gm15952	chr3	antisense	5.4509e-13	1.24831e-08	-1.37429	0.093	0.229	1_Stem
Krba1	chr6	protein_coding	5.50264e-13	1.26016e-08	-1.7006	0.045	0.153	1_Stem
Timm21	chr18	protein_coding	5.54357e-13	1.26953e-08	1.0607	0.404	0.221	1_Stem
Slc9a2	chr1	protein_coding	5.82961e-13	1.33504e-08	-1.39199	0.082	0.214	1_Stem
Cyp2u1	chr3	protein_coding	6.00968e-13	1.37628e-08	-1.04167	0.204	0.374	1_Stem
Gm12576	chr11	lincRNA	6.02778e-13	1.38042e-08	-1.49705	0.066	0.189	1_Stem
Slc28a2	chr2	protein_coding	6.09534e-13	1.39589e-08	-1.09431	0.191	0.355	1_Stem
Plk2	chr13	protein_coding	6.26391e-13	1.4345e-08	-2.44101	0.02	0.105	1_Stem
Gcnt2	chr13	protein_coding	6.33162e-13	1.45001e-08	-1.36962	0.128	0.273	1_Stem
Pusl1	chr4	protein_coding	6.61125e-13	1.51404e-08	1.04683	0.425	0.248	1_Stem
Slc27a4	chr2	protein_coding	8.33748e-13	1.90937e-08	-1.4767	0.092	0.225	1_Stem
Cars2	chr8	protein_coding	8.35655e-13	1.91373e-08	1.22612	0.327	0.155	1_Stem
1700063J08Rik	chr17	bidirectional_promoter_lncRNA	8.57403e-13	1.96354e-08	-2.86558	0.011	0.082	1_Stem
Polr3f	chr2	protein_coding	8.5948e-13	1.96829e-08	-1.13057	0.156	0.313	1_Stem
Slc25a23	chr17	protein_coding	8.5957e-13	1.9685e-08	-1.66019	0.059	0.174	1_Stem
Myom1	chr17	protein_coding	8.66237e-13	1.98377e-08	-3.46414	0.007	0.071	1_Stem
Gm42690	chr5	TEC	9.03891e-13	2.07e-08	-2.08456	0.031	0.126	1_Stem
Marveld1	chr19	protein_coding	9.05691e-13	2.07412e-08	-3.27652	0.007	0.071	1_Stem
Slc30a1	chr1	protein_coding	9.46286e-13	2.16709e-08	-1.41569	0.098	0.233	1_Stem
Klhl7	chr5	protein_coding	9.61704e-13	2.2024e-08	-1.2101	0.097	0.235	1_Stem
Tmem260	chr14	protein_coding	9.63312e-13	2.20608e-08	-1.0891	0.211	0.374	1_Stem
Pcsk9	chr4	protein_coding	9.6736e-13	2.21535e-08	1.07146	0.395	0.218	1_Stem
4933417O13Rik	chr7	antisense	9.74928e-13	2.23268e-08	-1.56227	0.06	0.176	1_Stem
A530020G20Rik	chr3	antisense	1.00385e-12	2.29893e-08	-2.00275	0.031	0.126	1_Stem
Spata48	chr11	protein_coding	1.01036e-12	2.31382e-08	-2.79109	0.012	0.084	1_Stem
Crybg1	chr10	protein_coding	1.04239e-12	2.38717e-08	-1.0572	0.178	0.34	1_Stem
Snrk	chr9	protein_coding	1.21615e-12	2.78511e-08	-1.17239	0.129	0.277	1_Stem
A130051J06Rik	chr15	antisense	1.22368e-12	2.80236e-08	-2.75429	0.014	0.088	1_Stem
Trim13	chr14	protein_coding	1.22939e-12	2.81542e-08	-1.75568	0.039	0.141	1_Stem
Rbm12	chr2	protein_coding	1.25399e-12	2.87176e-08	-1.27652	0.106	0.246	1_Stem
B930095G15Rik	chr14	sense_intronic	1.29012e-12	2.95451e-08	-1.41222	0.077	0.204	1_Stem
Plekhg1	chr10	protein_coding	1.3112e-12	3.00279e-08	-1.36764	0.105	0.244	1_Stem
Zfp512b	chr2	protein_coding	1.32955e-12	3.0448e-08	-2.13044	0.027	0.118	1_Stem
Nxt2	chrX	protein_coding	1.38524e-12	3.17235e-08	-1.07361	0.164	0.321	1_Stem
Serinc5	chr13	protein_coding	1.40317e-12	3.2134e-08	-1.17952	0.116	0.261	1_Stem
Gm15417	chr3	antisense	1.41084e-12	3.23098e-08	-1.16469	0.129	0.277	1_Stem
A930005H10Rik	chr3	processed_transcript	1.43617e-12	3.28896e-08	-1.00505	0.184	0.349	1_Stem
Zfp758	chr17	protein_coding	1.53789e-12	3.52193e-08	-1.59899	0.053	0.164	1_Stem
Dxo	chr17	protein_coding	1.59098e-12	3.64351e-08	1.059	0.382	0.208	1_Stem
Ncs1	chr2	protein_coding	1.63672e-12	3.74826e-08	-2.26413	0.023	0.109	1_Stem
Rrm2b	chr15	protein_coding	1.65602e-12	3.79245e-08	-1.31874	0.089	0.221	1_Stem
Fzd6	chr15	protein_coding	1.68138e-12	3.85052e-08	-1.37668	0.088	0.218	1_Stem
Gramd1c	chr16	protein_coding	1.68607e-12	3.86126e-08	-1.81708	0.05	0.158	1_Stem
Sipa1l2	chr8	protein_coding	1.68635e-12	3.86191e-08	-1.10659	0.127	0.275	1_Stem
Gm19522	chr16	antisense	1.6934e-12	3.87805e-08	-1.81513	0.036	0.134	1_Stem
Taco1os	chr11	antisense	1.72517e-12	3.95081e-08	-2.42852	0.018	0.097	1_Stem
Zfp949	chr9	protein_coding	1.81786e-12	4.16309e-08	-1.58052	0.066	0.185	1_Stem
Srgap3	chr6	protein_coding	1.86376e-12	4.26819e-08	-1.91395	0.039	0.139	1_Stem
Inha	chr1	protein_coding	1.96567e-12	4.50158e-08	-1.87213	0.034	0.13	1_Stem
Fgfrl1	chr5	protein_coding	2.00662e-12	4.59536e-08	-1.05028	0.181	0.342	1_Stem
Hsh2d	chr8	protein_coding	2.00672e-12	4.59559e-08	-1.76082	0.057	0.168	1_Stem
Lipg	chr18	protein_coding	2.00874e-12	4.60022e-08	3.42739	0.119	0.011	1_Stem
Gm5914	chr8	lincRNA	2.05888e-12	4.71505e-08	-1.46538	0.074	0.197	1_Stem
Tmem147os.1	NA	NA	2.05939e-12	4.71621e-08	-2.84356	0.01	0.078	1_Stem
Dtx4	chr19	protein_coding	2.06011e-12	4.71785e-08	-1.07417	0.157	0.313	1_Stem
Rab10os	chr12	antisense	2.13155e-12	4.88147e-08	-1.00929	0.164	0.324	1_Stem
Tmcc3	chr10	protein_coding	2.23011e-12	5.10717e-08	-1.41269	0.098	0.231	1_Stem
Ift46	chr9	protein_coding	2.23171e-12	5.11083e-08	-1.12124	0.172	0.328	1_Stem
Gse1	chr8	protein_coding	2.29562e-12	5.2572e-08	-1.14074	0.147	0.298	1_Stem
Klhl20	chr1	protein_coding	2.32014e-12	5.31336e-08	-1.24933	0.107	0.246	1_Stem
Ada	chr2	protein_coding	2.49454e-12	5.71275e-08	1.63552	0.233	0.084	1_Stem
Mylip	chr13	protein_coding	2.88292e-12	6.60217e-08	-1.70027	0.049	0.155	1_Stem
Btnl4	chr17	protein_coding	3.14359e-12	7.19915e-08	-1.04519	0.167	0.324	1_Stem
Pcgf2	chr11	protein_coding	3.17233e-12	7.26496e-08	-1.0891	0.139	0.288	1_Stem
Igsf23	chr7	protein_coding	3.42102e-12	7.83449e-08	-1.18905	0.115	0.256	1_Stem
H2bc4	chr13	protein_coding	3.47306e-12	7.95366e-08	-1.28111	0.559	0.624	1_Stem
Sting1	chr18	protein_coding	3.47992e-12	7.96937e-08	2.43478	0.144	0.025	1_Stem
Cables1	chr18	protein_coding	3.66269e-12	8.38793e-08	-1.76145	0.042	0.143	1_Stem
D330050I16Rik	chr19	antisense	3.67066e-12	8.40617e-08	-1.50173	0.067	0.185	1_Stem
Hfe	chr13	protein_coding	3.70108e-12	8.47583e-08	-1.63497	0.048	0.153	1_Stem
Gm15860	chr5	antisense	3.70558e-12	8.48615e-08	-2.01038	0.027	0.116	1_Stem
Tbcel	chr9	protein_coding	3.76386e-12	8.61962e-08	-1.28092	0.094	0.225	1_Stem
Zan	chr5	protein_coding	3.86374e-12	8.84836e-08	-1.25859	0.118	0.258	1_Stem
Crybg2	chr4	protein_coding	3.87049e-12	8.86382e-08	-1.31874	0.088	0.216	1_Stem
Smtnl1	chr2	protein_coding	4.17856e-12	9.56931e-08	-5.63015	0	0.046	1_Stem
1500002F19Rik	chr7	processed_transcript	4.29775e-12	9.84228e-08	-3.91395	0.003	0.057	1_Stem
2900076A07Rik	chr7	lincRNA	4.33087e-12	9.91813e-08	-1.41357	0.092	0.221	1_Stem
Rasl11b	chr5	protein_coding	4.36276e-12	9.99116e-08	-2.44363	0.018	0.095	1_Stem
Apobec1	chr6	protein_coding	4.63255e-12	1.0609e-07	-1.58232	0.059	0.17	1_Stem
Hivep2	chr10	protein_coding	4.68422e-12	1.07273e-07	1.71784	0.235	0.088	1_Stem
Eldr	chr11	processed_transcript	4.70922e-12	1.07846e-07	1.10369	0.331	0.16	1_Stem
Erc2	chr14	protein_coding	4.77933e-12	1.09451e-07	-1.61626	0.055	0.164	1_Stem
Tacc1	chr8	protein_coding	4.79251e-12	1.09753e-07	-1.09936	0.172	0.326	1_Stem
Bcor	chrX	protein_coding	4.80545e-12	1.1005e-07	-1.20137	0.138	0.282	1_Stem
Setmar	chr6	protein_coding	4.88308e-12	1.11827e-07	-1.99641	0.032	0.124	1_Stem
Gm4673	chr7	antisense	4.95972e-12	1.13583e-07	-2.27652	0.017	0.092	1_Stem
Serac1	chr17	protein_coding	4.9671e-12	1.13752e-07	-1.63497	0.046	0.149	1_Stem
Aim2	chr1	protein_coding	5.05093e-12	1.15671e-07	-1.14966	0.13	0.273	1_Stem
Kctd6	chr14	protein_coding	5.19694e-12	1.19015e-07	-1.14811	0.126	0.269	1_Stem
B930086L07Rik	chr7	TEC	5.25209e-12	1.20278e-07	-1.32686	0.087	0.214	1_Stem
Snhg10	chr12	lincRNA	5.33925e-12	1.22274e-07	-1.82906	0.033	0.126	1_Stem
Grina	chr15	protein_coding	5.38183e-12	1.23249e-07	-1.35083	0.089	0.216	1_Stem
Arhgap28	chr17	protein_coding	5.60601e-12	1.28383e-07	-3.04519	0.01	0.076	1_Stem
Hpgds	chr6	protein_coding	5.66636e-12	1.29765e-07	-1.73108	0.04	0.139	1_Stem
Gm44899	chr7	lincRNA	5.75036e-12	1.31689e-07	-1.18459	0.131	0.273	1_Stem
Rpain	chr11	protein_coding	5.84997e-12	1.3397e-07	1.36355	0.277	0.12	1_Stem
Nanos3	chr8	protein_coding	5.94387e-12	1.3612e-07	-1.95459	0.031	0.122	1_Stem
Acot7	chr4	protein_coding	5.96845e-12	1.36684e-07	1.51985	0.218	0.074	1_Stem
Phc3	chr3	protein_coding	6.05678e-12	1.38706e-07	-1.01983	0.2	0.359	1_Stem
Gpd1	chr15	protein_coding	6.07714e-12	1.39173e-07	-1.24814	0.17	0.315	1_Stem
Slc35f5	chr1	protein_coding	6.20263e-12	1.42046e-07	-1.19211	0.115	0.254	1_Stem
Setd7	chr3	protein_coding	6.34797e-12	1.45375e-07	-1.05466	0.162	0.315	1_Stem
Serpina1e	chr12	protein_coding	6.67906e-12	1.52957e-07	-2.83242	0.011	0.078	1_Stem
4930435C17Rik	chr7	lincRNA	6.9154e-12	1.5837e-07	-4.42852	0.002	0.053	1_Stem
Gm20531	chr6	antisense	7.03528e-12	1.61115e-07	-4.22207	0.002	0.053	1_Stem
Sec24d	chr3	protein_coding	7.17373e-12	1.64286e-07	1.9279	0.188	0.055	1_Stem
Gm47171	chr9	TEC	7.20849e-12	1.65082e-07	-3.69155	0.004	0.059	1_Stem
2610306M01Rik	chr6	bidirectional_promoter_lncRNA	7.22862e-12	1.65543e-07	-1.45451	0.071	0.189	1_Stem
Gm15441	chr3	antisense	7.25798e-12	1.66215e-07	-1.72193	0.043	0.143	1_Stem
Cd99l2	chrX	protein_coding	7.32392e-12	1.67725e-07	-1.35275	0.076	0.197	1_Stem
Btbd8	chr5	protein_coding	7.59113e-12	1.73844e-07	-1.38899	0.059	0.17	1_Stem
Ddx19b	chr8	protein_coding	8.34491e-12	1.91107e-07	-1.06079	0.143	0.292	1_Stem
Mib2	chr4	protein_coding	8.5678e-12	1.96211e-07	-1.80703	0.036	0.13	1_Stem
Inf2	chr12	protein_coding	9.08067e-12	2.07957e-07	5.62133	0.092	0	1_Stem
Gm49329	chr12	transcribed_unprocessed_pseudogene	9.1225e-12	2.08914e-07	-1.02253	0.136	0.282	1_Stem
AV356131	chr7	bidirectional_promoter_lncRNA	9.30553e-12	2.13106e-07	-1.63711	0.051	0.155	1_Stem
Crtc1	chr8	protein_coding	9.53953e-12	2.18465e-07	-1.18732	0.125	0.265	1_Stem
Entpd5	chr12	protein_coding	9.60162e-12	2.19887e-07	-1.38004	0.105	0.235	1_Stem
Plcg1	chr2	protein_coding	9.69458e-12	2.22016e-07	-1.68209	0.042	0.141	1_Stem
Gm42685	chr5	TEC	9.8757e-12	2.26163e-07	-1.90177	0.027	0.113	1_Stem
Rassf10	chr7	protein_coding	9.94734e-12	2.27804e-07	-1.73278	0.041	0.139	1_Stem
Cpne2	chr8	protein_coding	1.01608e-11	2.32693e-07	4.08981	0.1	0.004	1_Stem
Ppp1r1c	chr2	protein_coding	1.01793e-11	2.33116e-07	-5.10659	0.001	0.048	1_Stem
Gpld1	chr13	protein_coding	1.0229e-11	2.34255e-07	-1.59202	0.061	0.172	1_Stem
Disp1	chr1	protein_coding	1.05066e-11	2.40612e-07	-1.23587	0.113	0.248	1_Stem
Gm47271	chr9	antisense	1.05703e-11	2.42071e-07	-1.78466	0.04	0.137	1_Stem
Reps2	chrX	protein_coding	1.06756e-11	2.44483e-07	-1.81708	0.04	0.137	1_Stem
Aldoc	chr11	protein_coding	1.07668e-11	2.46571e-07	-2.28347	0.021	0.101	1_Stem
Defa17	chr8	protein_coding	1.12009e-11	2.56512e-07	4.84761	0.096	0.002	1_Stem
Asb13	chr13	protein_coding	1.12206e-11	2.56963e-07	-1.39457	0.079	0.2	1_Stem
Sox12	chr2	protein_coding	1.14211e-11	2.61554e-07	-2.22207	0.021	0.101	1_Stem
Ptpn9	chr9	protein_coding	1.20532e-11	2.7603e-07	-1.48662	0.059	0.168	1_Stem
4732463B04Rik	chr12	antisense	1.21671e-11	2.78639e-07	-2.35813	0.018	0.092	1_Stem
Gm11735	chr11	unprocessed_pseudogene	1.23162e-11	2.82054e-07	-2.29102	0.019	0.095	1_Stem
Adora1	chr1	protein_coding	1.23271e-11	2.82302e-07	-2.30822	0.018	0.092	1_Stem
Ccl24	chr5	protein_coding	1.25027e-11	2.86324e-07	-3.07006	0.009	0.071	1_Stem
Nup93	chr8	protein_coding	1.2726e-11	2.91438e-07	1.02302	0.403	0.235	1_Stem
Spaca7	chr8	protein_coding	1.29217e-11	2.9592e-07	-5.75045	0	0.044	1_Stem
Ifi27	chr12	protein_coding	1.32416e-11	3.03246e-07	-1.50087	0.09	0.212	1_Stem
Gm32031	chr7	bidirectional_promoter_lncRNA	1.36294e-11	3.12128e-07	-1.63909	0.053	0.158	1_Stem
AI661453	chr17	protein_coding	1.40124e-11	3.20899e-07	-1.25727	0.1	0.229	1_Stem
Extl1	chr4	protein_coding	1.40628e-11	3.22053e-07	-1.51598	0.058	0.166	1_Stem
Alg3	chr16	protein_coding	1.45277e-11	3.32699e-07	1.35036	0.254	0.103	1_Stem
Cdkl3	chr11	protein_coding	1.46451e-11	3.35388e-07	-1.57099	0.069	0.183	1_Stem
Trmt2a	chr16	protein_coding	1.70105e-11	3.89558e-07	1.33872	0.258	0.107	1_Stem
Piwil2	chr14	protein_coding	1.8208e-11	4.16982e-07	-2.83242	0.011	0.076	1_Stem
Lca5l	chr16	protein_coding	1.84091e-11	4.21586e-07	-2.76956	0.011	0.076	1_Stem
Hoxb8	chr11	protein_coding	1.88273e-11	4.31165e-07	2.56583	0.124	0.017	1_Stem
Gm3336	chr8	protein_coding	1.92382e-11	4.40574e-07	1.65894	0.198	0.063	1_Stem
1700037H04Rik	chr2	protein_coding	2.00203e-11	4.58485e-07	1.13948	0.324	0.164	1_Stem
Vamp1	chr6	protein_coding	2.06264e-11	4.72366e-07	-1.61063	0.051	0.153	1_Stem
Nrg4	chr9	protein_coding	2.13786e-11	4.89592e-07	-2.28879	0.024	0.105	1_Stem
Fndc5	chr4	protein_coding	2.15065e-11	4.92521e-07	-2.32072	0.023	0.103	1_Stem
4930556M19Rik	chr15	processed_transcript	2.15907e-11	4.94448e-07	-3.31604	0.007	0.065	1_Stem
Fndc10	chr4	protein_coding	2.15984e-11	4.94624e-07	-1.47159	0.06	0.168	1_Stem
Gm4107	chr18	lincRNA	2.22844e-11	5.10335e-07	-2.59202	0.012	0.078	1_Stem
D330023K18Rik	chr2	processed_transcript	2.23041e-11	5.10786e-07	-1.65548	0.05	0.151	1_Stem
Scai	chr2	protein_coding	2.25575e-11	5.1659e-07	-1.15794	0.115	0.25	1_Stem
Slc23a3	chr1	protein_coding	2.29089e-11	5.24636e-07	-1.11605	0.13	0.269	1_Stem
Cc2d1a	chr8	protein_coding	2.39482e-11	5.48438e-07	-1.17025	0.12	0.254	1_Stem
Inpp5f	chr7	protein_coding	2.46085e-11	5.6356e-07	-1.16548	0.101	0.231	1_Stem
Arhgef3	chr14	protein_coding	2.53616e-11	5.80806e-07	-1.21621	0.092	0.216	1_Stem
Pxylp1	chr9	protein_coding	2.60048e-11	5.95537e-07	-1.17319	0.109	0.242	1_Stem
Pfkm	chr15	protein_coding	2.60148e-11	5.95765e-07	-1.77285	0.044	0.141	1_Stem
Ube2l6	chr2	protein_coding	2.63289e-11	6.02958e-07	-2.56602	0.015	0.084	1_Stem
Slc22a23	chr13	protein_coding	2.66548e-11	6.10421e-07	-1.02529	0.166	0.311	1_Stem
Tctex1d2	chr16	protein_coding	2.67457e-11	6.12504e-07	-1.01957	0.184	0.334	1_Stem
Gm48678	chr12	antisense	2.70686e-11	6.19898e-07	-1.49224	0.055	0.16	1_Stem
Mrm1	chr11	protein_coding	2.71437e-11	6.21619e-07	-1.32272	0.09	0.212	1_Stem
Abcc3	chr11	protein_coding	2.74088e-11	6.2769e-07	-2.47856	0.014	0.082	1_Stem
Hoga1	chr19	protein_coding	2.79996e-11	6.41219e-07	-2.41145	0.014	0.082	1_Stem
Micu3	chr8	protein_coding	2.90249e-11	6.64699e-07	-1.41471	0.068	0.181	1_Stem
Hdgfl2	chr17	protein_coding	2.90779e-11	6.65913e-07	1.3372	0.267	0.118	1_Stem
Echdc3	chr2	protein_coding	2.9264e-11	6.70176e-07	-2.29924	0.02	0.095	1_Stem
2200002J24Rik	chr7	protein_coding	2.94989e-11	6.75555e-07	-2.29102	0.02	0.095	1_Stem
Gm20342	chr1	lincRNA	2.99571e-11	6.86048e-07	-1.31874	0.087	0.208	1_Stem
Mtmr12	chr15	protein_coding	3.01598e-11	6.90689e-07	-1.04205	0.137	0.279	1_Stem
Fmo5	chr3	protein_coding	3.02351e-11	6.92413e-07	-1.60749	0.041	0.137	1_Stem
Bst2	chr8	protein_coding	3.10925e-11	7.1205e-07	1.49192	0.236	0.092	1_Stem
AC131980.1	chr1	processed_pseudogene	3.18431e-11	7.29238e-07	-4.63015	0.001	0.046	1_Stem
Gm43672	chr3	lincRNA	3.18851e-11	7.302e-07	-1.59509	0.062	0.17	1_Stem
Mtus2	chr5	protein_coding	3.19521e-11	7.31735e-07	-1.16489	0.149	0.29	1_Stem
Sis	chr3	protein_coding	3.30357e-11	7.56551e-07	-2.10659	0.018	0.09	1_Stem
5830454E08Rik	chr9	lincRNA	3.38041e-11	7.74147e-07	-2.17072	0.019	0.092	1_Stem
Nsmaf	chr4	protein_coding	3.38093e-11	7.74267e-07	-1.0035	0.149	0.294	1_Stem
Gm9320	chr17	transcribed_processed_pseudogene	3.40977e-11	7.80872e-07	-1.63711	0.048	0.147	1_Stem
Caprin2	chr6	protein_coding	3.43432e-11	7.86493e-07	-1.47856	0.06	0.168	1_Stem
Paqr5	chr9	protein_coding	3.46027e-11	7.92437e-07	1.33122	0.251	0.103	1_Stem
Crtc3	chr7	protein_coding	3.61014e-11	8.26757e-07	-1.05671	0.175	0.321	1_Stem
E330011O21Rik	chr16	processed_transcript	3.62597e-11	8.30384e-07	-2.91395	0.009	0.069	1_Stem
Gm46455	chr14	unprocessed_pseudogene	3.69632e-11	8.46494e-07	-2.87213	0.009	0.069	1_Stem
Zmynd12	chr4	protein_coding	3.75564e-11	8.60079e-07	-1.81931	0.031	0.118	1_Stem
Lingo4	chr3	protein_coding	3.95687e-11	9.06163e-07	-3.80703	0.003	0.053	1_Stem
Cd320	chr17	protein_coding	3.97412e-11	9.10114e-07	1.05281	0.363	0.202	1_Stem
D630011A20Rik	chr8	bidirectional_promoter_lncRNA	3.9974e-11	9.15444e-07	-5.56602	0	0.042	1_Stem
Fbxo21	chr5	protein_coding	4.08537e-11	9.35592e-07	-1.20106	0.118	0.25	1_Stem
Pck1	chr2	protein_coding	4.17571e-11	9.5628e-07	-2.93256	0.01	0.071	1_Stem
Fgr	chr4	protein_coding	4.59137e-11	1.05147e-06	-1.0572	0.176	0.321	1_Stem
Acot11	chr4	protein_coding	4.63576e-11	1.06164e-06	-1.13394	0.172	0.317	1_Stem
Ifnar2	chr16	protein_coding	4.67846e-11	1.07141e-06	-1.28127	0.087	0.208	1_Stem
Rhou	chr8	protein_coding	4.69716e-11	1.0757e-06	-1.14811	0.113	0.246	1_Stem
Mfsd4b5	chr10	protein_coding	4.82659e-11	1.10534e-06	-3.20613	0.006	0.061	1_Stem
Gm37305	chr3	antisense	4.88679e-11	1.11912e-06	-1.80961	0.04	0.132	1_Stem
Sct	chr7	protein_coding	4.90626e-11	1.12358e-06	2.27355	0.317	0.162	1_Stem
Retsat	chr6	protein_coding	4.97284e-11	1.13883e-06	-1.09594	0.12	0.254	1_Stem
Sp5	chr2	protein_coding	4.98864e-11	1.14245e-06	1.28855	0.277	0.126	1_Stem
Gm20492	chr10	processed_transcript	5.25722e-11	1.20396e-06	-2.65408	0.011	0.074	1_Stem
Greb1l	chr18	protein_coding	5.3671e-11	1.22912e-06	-2.17476	0.025	0.105	1_Stem
Rab12	chr17	protein_coding	5.73342e-11	1.31301e-06	-1.12497	0.133	0.269	1_Stem
BC037704	chr19	processed_transcript	5.75099e-11	1.31703e-06	-2.65679	0.012	0.076	1_Stem
1700003D09Rik	chr11	processed_transcript	6.11333e-11	1.40001e-06	-1.61439	0.057	0.16	1_Stem
Maml1	chr11	protein_coding	6.22529e-11	1.42565e-06	-1.38077	0.08	0.195	1_Stem
Ctps2	chrX	protein_coding	6.26263e-11	1.4342e-06	-1.07996	0.144	0.284	1_Stem
Tmsb15b1	chrX	protein_coding	6.87817e-11	1.57517e-06	-1.17016	0.1	0.225	1_Stem
Pan2	chr10	protein_coding	6.87873e-11	1.5753e-06	-1.11564	0.143	0.282	1_Stem
2810030D12Rik	chr8	bidirectional_promoter_lncRNA	7.27404e-11	1.66583e-06	-1.85133	0.032	0.118	1_Stem
Nynrin	chr14	protein_coding	7.51568e-11	1.72117e-06	-1.62399	0.044	0.139	1_Stem
Gm35696	chr10	lincRNA	7.52615e-11	1.72356e-06	-2.3961	0.017	0.086	1_Stem
Slc5a11	chr7	protein_coding	7.55147e-11	1.72936e-06	-2.36293	0.014	0.08	1_Stem
Gm13561	chr2	antisense	7.59793e-11	1.74e-06	-2.16799	0.02	0.095	1_Stem
E130215H24Rik	chr2	processed_transcript	7.7986e-11	1.78596e-06	-1.80703	0.037	0.126	1_Stem
Ptgis	chr2	protein_coding	8.00386e-11	1.83296e-06	-2.30299	0.019	0.09	1_Stem
Mier3	chr13	protein_coding	8.01459e-11	1.83542e-06	-1.10659	0.114	0.246	1_Stem
Shld3	chr13	protein_coding	8.24935e-11	1.88918e-06	-1.10659	0.118	0.25	1_Stem
Zfp951	chr5	protein_coding	8.47355e-11	1.94053e-06	-1.47116	0.071	0.181	1_Stem
Gm17491	chr8	sense_intronic	8.77203e-11	2.00888e-06	-1.17072	0.095	0.216	1_Stem
Gm15265	chr3	antisense	8.81052e-11	2.0177e-06	-2.14054	0.018	0.088	1_Stem
Aunip	chr4	protein_coding	9.08306e-11	2.08011e-06	1.01497	0.312	0.151	1_Stem
Dglucy	chr12	protein_coding	9.22081e-11	2.11166e-06	-1.50935	0.052	0.151	1_Stem
Arl14ep	chr2	protein_coding	9.68452e-11	2.21785e-06	-1.05801	0.14	0.277	1_Stem
Zfp932	chr5	protein_coding	1.00016e-10	2.29047e-06	-1.1853	0.093	0.214	1_Stem
Gm10399	chr5	antisense	1.00083e-10	2.29201e-06	-1.11679	0.128	0.261	1_Stem
Acad10	chr5	protein_coding	1.18581e-10	2.71562e-06	-1.34303	0.062	0.168	1_Stem
Gm20478	chr17	antisense	1.19652e-10	2.74016e-06	-3.75045	0.003	0.05	1_Stem
Gm5921	chr9	processed_pseudogene	1.23317e-10	2.82409e-06	-2.73462	0.01	0.069	1_Stem
Rnf212	chr5	protein_coding	1.23784e-10	2.83478e-06	-5.42852	0	0.04	1_Stem
Gna14	chr19	protein_coding	1.24465e-10	2.85038e-06	5.3028	0.087	0.002	1_Stem
Gm16386	chr17	processed_pseudogene	1.29791e-10	2.97234e-06	-1.74402	0.028	0.109	1_Stem
Slfn2	chr11	protein_coding	1.30245e-10	2.98273e-06	2.83486	0.123	0.021	1_Stem
Gm9856	chr9	antisense	1.31707e-10	3.01621e-06	-1.1997	0.108	0.233	1_Stem
Fgf12	chr16	protein_coding	1.34789e-10	3.08679e-06	-2.10659	0.031	0.113	1_Stem
Mthfs	chr9	protein_coding	1.35564e-10	3.10454e-06	-1.04721	0.107	0.235	1_Stem
Npas2	chr1	protein_coding	1.38505e-10	3.1719e-06	-1.15906	0.114	0.242	1_Stem
Tlr5	chr1	protein_coding	1.42029e-10	3.25261e-06	-2.65091	0.011	0.071	1_Stem
Slc6a7	chr18	protein_coding	1.44884e-10	3.318e-06	-1.55405	0.049	0.145	1_Stem
Zfp628	chr7	protein_coding	1.45686e-10	3.33637e-06	-1.52773	0.053	0.151	1_Stem
Gm3411	chr14	protein_coding	1.49865e-10	3.43206e-06	-2.02413	0.024	0.101	1_Stem
Gm31645	chr17	processed_transcript	1.50486e-10	3.44628e-06	-1.92762	0.024	0.101	1_Stem
Isoc2a	chr7	protein_coding	1.52035e-10	3.48176e-06	-1.18188	0.099	0.221	1_Stem
Paxx	chr2	protein_coding	1.57117e-10	3.59813e-06	-1.19472	0.115	0.242	1_Stem
Vamp2	chr11	protein_coding	1.57224e-10	3.60059e-06	-1.14108	0.114	0.242	1_Stem
Slc25a12	chr2	protein_coding	1.60151e-10	3.66761e-06	-1.28918	0.112	0.235	1_Stem
Bmp7	chr2	protein_coding	1.6594e-10	3.80019e-06	-1.4211	0.072	0.181	1_Stem
Gm12068	chr11	lincRNA	1.70197e-10	3.89768e-06	-2.4851	0.019	0.088	1_Stem
Epha7	chr4	protein_coding	1.76537e-10	4.04287e-06	-2.13516	0.021	0.095	1_Stem
Slc5a8	chr10	protein_coding	1.7798e-10	4.07592e-06	-1.64546	0.047	0.141	1_Stem
Gm49494	chr15	processed_transcript	1.79198e-10	4.10381e-06	-2.20175	0.02	0.092	1_Stem
Mid2	chrX	protein_coding	1.94013e-10	4.44308e-06	-1.15009	0.082	0.197	1_Stem
Ttc7b	chr12	protein_coding	1.95574e-10	4.47884e-06	-1.39457	0.075	0.185	1_Stem
H2bc11	chr13	protein_coding	1.98534e-10	4.54663e-06	1.24841	0.254	0.109	1_Stem
Gm16764	chr7	antisense	2.08084e-10	4.76534e-06	-2.25098	0.017	0.084	1_Stem
Rbp1	chr9	protein_coding	2.08434e-10	4.77336e-06	1.22901	0.25	0.107	1_Stem
Cdc45	chr16	protein_coding	2.09099e-10	4.78859e-06	1.07273	0.308	0.155	1_Stem
Nr6a1os	chr2	antisense	2.11756e-10	4.84941e-06	-1.42527	0.077	0.187	1_Stem
Mtmr1	chrX	protein_coding	2.2971e-10	5.26059e-06	-1.01639	0.138	0.273	1_Stem
C130074G19Rik	chr1	protein_coding	2.39568e-10	5.48634e-06	-1.57608	0.046	0.139	1_Stem
Slc35a5	chr16	protein_coding	2.39999e-10	5.49623e-06	-1.39439	0.071	0.179	1_Stem
Nos1ap	chr1	protein_coding	2.59473e-10	5.9422e-06	-1.03493	0.177	0.317	1_Stem
1700102H20Rik	chr17	lincRNA	2.59882e-10	5.95155e-06	-1.30124	0.086	0.2	1_Stem
Sema4d	chr13	protein_coding	2.70489e-10	6.19446e-06	-1.11756	0.112	0.237	1_Stem
Faap24	chr7	protein_coding	2.72956e-10	6.25096e-06	1.13409	0.308	0.16	1_Stem
Nnat	chr2	protein_coding	2.76768e-10	6.33827e-06	-1.97731	0.028	0.107	1_Stem
Tmem14a	chr1	protein_coding	2.86897e-10	6.57023e-06	-1.45277	0.054	0.151	1_Stem
5430403G16Rik	chr5	protein_coding	3.13075e-10	7.16972e-06	-1.79343	0.038	0.124	1_Stem
Ercc1	chr7	protein_coding	3.21788e-10	7.36928e-06	1.26352	0.238	0.101	1_Stem
Bach2	chr4	protein_coding	3.23828e-10	7.41598e-06	-2.10659	0.024	0.099	1_Stem
Kdm4a	chr4	protein_coding	3.26519e-10	7.47761e-06	-1.0148	0.126	0.256	1_Stem
Hoxb6	chr11	protein_coding	3.3199e-10	7.60291e-06	2.11838	0.144	0.036	1_Stem
Gm11423	chr11	antisense	3.36183e-10	7.69893e-06	-1.26856	0.091	0.206	1_Stem
Msl3l2	chr10	protein_coding	3.41972e-10	7.83151e-06	-1.85995	0.032	0.113	1_Stem
9430069I07Rik	chr15	protein_coding	3.58324e-10	8.20598e-06	-3.75045	0.003	0.048	1_Stem
Arg1	chr10	protein_coding	3.6094e-10	8.26589e-06	-3.69155	0.003	0.048	1_Stem
5730522E02Rik	chr11	protein_coding	3.68177e-10	8.43162e-06	-1.35813	0.114	0.235	1_Stem
Atoh8	chr6	protein_coding	3.77755e-10	8.65097e-06	-2.05214	0.023	0.097	1_Stem
Smpdl3b	chr4	protein_coding	3.83196e-10	8.77557e-06	1.75653	0.179	0.059	1_Stem
Armh4	chr14	protein_coding	3.98169e-10	9.11847e-06	-1.74904	0.037	0.122	1_Stem
1110002L01Rik	chr12	antisense	4.02987e-10	9.2288e-06	-1.32133	0.07	0.176	1_Stem
Bid	chr6	protein_coding	4.14402e-10	9.49022e-06	-1.26211	0.112	0.233	1_Stem
Rad54l	chr4	protein_coding	4.29728e-10	9.84121e-06	1.38455	0.218	0.086	1_Stem
Insig1	chr5	protein_coding	4.34877e-10	9.95913e-06	1.2744	0.267	0.126	1_Stem
Khdrbs3	chr15	protein_coding	4.36093e-10	9.98697e-06	1.62211	0.19	0.067	1_Stem
Gls	chr1	protein_coding	9.19427e-175	2.10558e-170	-4.53476	0.186	0.971	2_Enterocyte
S100g	chrX	protein_coding	9.25324e-173	2.11908e-168	-4.6496	0.282	1	2_Enterocyte
Nr2e3	chr9	protein_coding	3.49448e-165	8.0027e-161	-5.95721	0.036	0.748	2_Enterocyte
Gsta1	chr9	protein_coding	1.16973e-164	2.6788e-160	-5.8563	0.051	0.773	2_Enterocyte
Ndrg1	chr15	protein_coding	2.58521e-158	5.9204e-154	-4.41265	0.164	0.914	2_Enterocyte
Mt2	chr8	protein_coding	1.81493e-155	4.15636e-151	-3.98687	0.152	0.917	2_Enterocyte
Cirbp	chr10	protein_coding	4.2137e-152	9.64979e-148	-3.66112	0.283	0.964	2_Enterocyte
Sult1d1	chr5	protein_coding	2.85328e-151	6.53429e-147	-3.87581	0.494	1	2_Enterocyte
Reg3g	chr6	protein_coding	3.47269e-145	7.95281e-141	11.489	1	0.191	2_Enterocyte
Reg3b	chr6	protein_coding	1.58441e-144	3.62846e-140	9.45086	1	0.482	2_Enterocyte
Gpx2	chr12	protein_coding	5.90741e-144	1.35286e-139	5.38842	0.999	0.406	2_Enterocyte
Aldh1a1	chr19	protein_coding	3.46237e-143	7.92917e-139	-7.37127	0.006	0.586	2_Enterocyte
Dmbt1	chr7	protein_coding	7.77132e-143	1.77971e-138	5.42523	0.999	0.295	2_Enterocyte
Timp3	chr10	protein_coding	4.75163e-141	1.08817e-136	-6.92852	0.008	0.586	2_Enterocyte
Mt1	chr8	protein_coding	1.32781e-140	3.04081e-136	-2.99824	0.957	1	2_Enterocyte
Nenf	chr1	protein_coding	1.44069e-140	3.29931e-136	-2.95542	0.444	0.993	2_Enterocyte
Acaa2	chr18	protein_coding	2.02693e-137	4.64187e-133	-2.25438	0.932	1	2_Enterocyte
Arrdc4	chr7	protein_coding	1.87374e-136	4.29105e-132	-2.75314	0.541	0.996	2_Enterocyte
Tm4sf20	chr1	protein_coding	3.56254e-133	8.15858e-129	2.34382	1	0.939	2_Enterocyte
Fabp6	chr11	protein_coding	4.70589e-132	1.0777e-127	6.39771	0.988	0.281	2_Enterocyte
Hmgcs2	chr3	protein_coding	6.0161e-130	1.37775e-125	-2.20882	0.91	1	2_Enterocyte
Fbp1	chr13	protein_coding	3.44978e-129	7.90035e-125	-4.46934	0.08	0.73	2_Enterocyte
Il18	chr9	protein_coding	4.4655e-129	1.02265e-124	4.698	0.976	0.345	2_Enterocyte
Chpt1	chr10	protein_coding	8.57437e-129	1.96362e-124	-1.69343	0.998	1	2_Enterocyte
Gmds	chr13	protein_coding	6.54339e-127	1.4985e-122	1.99045	1	0.978	2_Enterocyte
Abcc2	chr19	protein_coding	7.30167e-127	1.67215e-122	-3.13257	0.462	0.986	2_Enterocyte
Tomm20	chr8	protein_coding	1.67538e-126	3.83678e-122	-1.58251	0.981	1	2_Enterocyte
Emid1	chr11	protein_coding	2.61491e-124	5.98842e-120	-4.79052	0.03	0.604	2_Enterocyte
Stard5	chr7	protein_coding	6.64387e-124	1.52151e-119	-3.08626	0.212	0.892	2_Enterocyte
Hadhb	chr5	protein_coding	1.3835e-123	3.16836e-119	-1.95482	0.825	0.996	2_Enterocyte
Malrd1	chr2	protein_coding	2.23746e-123	5.12401e-119	-3.52772	0.166	0.849	2_Enterocyte
Car4	chr11	protein_coding	3.72297e-123	8.52597e-119	10.9247	0.911	0	2_Enterocyte
Rpl17	chr18	protein_coding	5.63562e-123	1.29061e-118	-1.16966	0.999	1	2_Enterocyte
Tmsb10	chr6	protein_coding	4.5595e-121	1.04417e-116	1.95659	1	0.971	2_Enterocyte
Sdr16c5	chr4	protein_coding	9.17125e-121	2.10031e-116	-4.35781	0.047	0.637	2_Enterocyte
Slc37a4	chr9	protein_coding	1.55559e-120	3.56247e-116	-3.04534	0.248	0.888	2_Enterocyte
Hadha	chr5	protein_coding	2.47082e-120	5.65843e-116	-1.83466	0.932	1	2_Enterocyte
Rpl12	chr2	protein_coding	5.22075e-119	1.1956e-114	-1.26014	0.998	1	2_Enterocyte
Cryz	chr3	protein_coding	2.79702e-118	6.40546e-114	-3.26884	0.165	0.824	2_Enterocyte
Abcb1a	chr5	protein_coding	3.19116e-118	7.30808e-114	-2.54695	0.626	0.986	2_Enterocyte
Nadk2	chr15	protein_coding	3.24177e-117	7.42398e-113	-3.08205	0.221	0.878	2_Enterocyte
Fkbp5	chr17	protein_coding	8.64431e-116	1.97963e-111	-5.57585	0.022	0.543	2_Enterocyte
Dnajc11	chr4	protein_coding	1.27951e-115	2.9302e-111	-2.90535	0.265	0.899	2_Enterocyte
Muc3	chr5	protein_coding	4.17822e-115	9.56854e-111	2.87852	0.976	0.464	2_Enterocyte
Smim1	chr4	protein_coding	6.97165e-114	1.59658e-109	-3.20572	0.223	0.863	2_Enterocyte
Edf1	chr2	protein_coding	1.03572e-113	2.37191e-109	2.1961	0.993	0.683	2_Enterocyte
Gna11	chr10	protein_coding	1.20902e-113	2.76878e-109	-1.53955	0.989	1	2_Enterocyte
Fam162a	chr16	protein_coding	4.01838e-112	9.2025e-108	2.53988	0.978	0.633	2_Enterocyte
Bri3	chr5	protein_coding	1.06537e-111	2.43981e-107	-1.58008	0.981	1	2_Enterocyte
Dynll1	chr5	protein_coding	1.52136e-111	3.48406e-107	3.43706	0.953	0.306	2_Enterocyte
Rps7	chr12	protein_coding	1.43459e-110	3.28536e-106	-1.21416	0.999	1	2_Enterocyte
Sgk1	chr10	protein_coding	8.39522e-110	1.92259e-105	-3.72902	0.171	0.791	2_Enterocyte
Akr1c19	chr13	protein_coding	2.18022e-109	4.99291e-105	-2.39812	0.682	0.989	2_Enterocyte
Cdkn1a	chr17	protein_coding	5.2128e-109	1.19378e-104	-2.80964	0.261	0.888	2_Enterocyte
Hpgds	chr6	protein_coding	5.96917e-109	1.367e-104	-3.63908	0.07	0.655	2_Enterocyte
Selenow	chr7	protein_coding	1.68663e-108	3.86256e-104	-1.78142	0.818	0.996	2_Enterocyte
S100a10	chr3	protein_coding	2.71852e-108	6.22567e-104	1.36214	1	0.996	2_Enterocyte
Ptprt	chr2	protein_coding	4.91627e-108	1.12588e-103	-6.4402	0.008	0.468	2_Enterocyte
Fam3b	chr16	protein_coding	4.1336e-107	9.46637e-103	5.21911	0.857	0.05	2_Enterocyte
Clec2h	chr6	protein_coding	1.809e-106	4.14279e-102	2.36081	0.997	0.842	2_Enterocyte
Blvrb	chr7	protein_coding	7.84383e-106	1.79632e-101	-2.12257	0.607	0.982	2_Enterocyte
Hspa5	chr2	protein_coding	8.37483e-106	1.91792e-101	1.91068	0.996	0.924	2_Enterocyte
Sorbs2	chr8	protein_coding	8.52828e-106	1.95306e-101	-4.27893	0.049	0.586	2_Enterocyte
Lect2	chr13	protein_coding	1.61598e-105	3.70076e-101	-7.5924	0.004	0.442	2_Enterocyte
Pard3b	chr1	protein_coding	3.14041e-104	7.19185e-100	-2.18282	0.857	0.996	2_Enterocyte
Mgst1	chr6	protein_coding	1.94936e-103	4.46424e-99	-1.22043	0.992	1	2_Enterocyte
Npc2	chr12	protein_coding	5.43666e-103	1.24505e-98	-1.62637	0.856	1	2_Enterocyte
Hsd17b13	chr5	protein_coding	2.54969e-101	5.83906e-97	-2.38022	0.46	0.946	2_Enterocyte
Thra	chr11	protein_coding	6.08751e-101	1.3941e-96	-2.23353	0.482	0.968	2_Enterocyte
Igf2bp3	chr6	protein_coding	9.91718e-101	2.27113e-96	-1.96231	0.633	0.986	2_Enterocyte
Pacc1	chr1	protein_coding	1.17997e-100	2.70226e-96	-5.15887	0.017	0.475	2_Enterocyte
Zc3h6	chr2	protein_coding	1.36395e-100	3.12359e-96	-3.78636	0.062	0.604	2_Enterocyte
Auts2	chr5	protein_coding	1.192e-99	2.72979e-95	-3.34934	0.166	0.766	2_Enterocyte
Rpl5	chr5	protein_coding	2.30285e-98	5.27375e-94	-1.03427	0.996	1	2_Enterocyte
Ppargc1a	chr5	protein_coding	2.91207e-98	6.66894e-94	-4.11904	0.045	0.55	2_Enterocyte
Socs3	chr11	protein_coding	7.39454e-98	1.69342e-93	3.62209	0.872	0.162	2_Enterocyte
Nr1h4	chr10	protein_coding	3.21841e-97	7.37047e-93	-1.54631	0.959	1	2_Enterocyte
Lgmn	chr12	protein_coding	3.83895e-97	8.79157e-93	2.42542	0.975	0.669	2_Enterocyte
Ppara	chr15	protein_coding	2.92063e-95	6.68854e-91	-2.90633	0.224	0.809	2_Enterocyte
Hebp1	chr6	protein_coding	4.26133e-95	9.75888e-91	-2.38356	0.405	0.914	2_Enterocyte
Uri1	chr7	protein_coding	1.08253e-94	2.47911e-90	-2.34344	0.325	0.91	2_Enterocyte
Hadh	chr3	protein_coding	1.52996e-94	3.50376e-90	-1.01814	0.998	1	2_Enterocyte
Cmss1	chr16	protein_coding	1.84442e-94	4.2239e-90	-1.60164	0.955	1	2_Enterocyte
Gdpd1	chr11	protein_coding	1.70488e-92	3.90435e-88	3.33135	0.862	0.176	2_Enterocyte
Mtarc2	chr1	protein_coding	2.03425e-92	4.65864e-88	-1.45454	0.893	1	2_Enterocyte
Prxl2a	chr14	protein_coding	2.51846e-92	5.76753e-88	3.60256	0.905	0.356	2_Enterocyte
Cobl	chr11	protein_coding	9.47779e-92	2.17051e-87	-2.7921	0.3	0.856	2_Enterocyte
Fbp2	chr13	protein_coding	1.16802e-91	2.67489e-87	-1.12226	0.996	1	2_Enterocyte
Mgam	chr6	protein_coding	2.05415e-91	4.70421e-87	-1.57215	0.946	1	2_Enterocyte
Slfn2	chr11	protein_coding	2.64594e-91	6.05947e-87	6.59965	0.772	0.018	2_Enterocyte
Dynll2	chr11	protein_coding	5.54877e-91	1.27072e-86	-1.375	0.925	1	2_Enterocyte
Gm16124	chr9	antisense	8.07872e-91	1.85011e-86	-3.44245	0.069	0.583	2_Enterocyte
Clic1	chr17	protein_coding	1.64829e-90	3.77475e-86	1.26023	0.999	0.964	2_Enterocyte
Ldha	chr7	protein_coding	2.02163e-90	4.62974e-86	1.08787	1	0.993	2_Enterocyte
Eci2	chr13	protein_coding	5.91227e-90	1.35397e-85	-1.69128	0.718	0.982	2_Enterocyte
Nfe2l2	chr2	protein_coding	7.09077e-90	1.62386e-85	-1.96297	0.542	0.957	2_Enterocyte
Aqp4	chr18	protein_coding	9.22336e-90	2.11224e-85	2.80239	0.907	0.327	2_Enterocyte
Folr1	chr7	protein_coding	1.19317e-89	2.73249e-85	-1.4733	0.942	1	2_Enterocyte
mt-Rnr2	chrM	Mt_rRNA	2.20116e-89	5.04087e-85	-1.16372	1	1	2_Enterocyte
Perp	chr10	protein_coding	2.26302e-89	5.18253e-85	-1.75311	0.786	0.968	2_Enterocyte
Tmem236	chr2	protein_coding	3.59405e-89	8.23072e-85	-2.93984	0.175	0.741	2_Enterocyte
Aldh1l1	chr6	protein_coding	3.51224e-88	8.04337e-84	2.72494	0.894	0.295	2_Enterocyte
Tspan1	chr4	protein_coding	6.28072e-88	1.43835e-83	1.99971	0.974	0.594	2_Enterocyte
Rpsa-ps10	chr3	processed_pseudogene	9.64822e-88	2.20954e-83	-4.74166	0.023	0.446	2_Enterocyte
Rab11fip5	chr6	protein_coding	1.06605e-87	2.44136e-83	-2.90436	0.129	0.687	2_Enterocyte
Slc40a1	chr1	protein_coding	1.75923e-87	4.02882e-83	1.90859	0.975	0.644	2_Enterocyte
Ckb	chr12	protein_coding	4.70317e-87	1.07707e-82	2.08797	0.992	0.874	2_Enterocyte
L3hypdh	chr12	protein_coding	7.50909e-87	1.71966e-82	-4.25933	0.035	0.482	2_Enterocyte
Fam172a	chr13	protein_coding	2.31688e-86	5.30588e-82	-2.38078	0.352	0.874	2_Enterocyte
Smim24	chr10	protein_coding	5.93455e-86	1.35907e-81	-1.18452	0.983	0.996	2_Enterocyte
Ccdc88c	chr12	protein_coding	6.78057e-86	1.55282e-81	-2.37725	0.288	0.842	2_Enterocyte
Slc6a6	chr6	protein_coding	7.95979e-86	1.82287e-81	-1.86986	0.599	0.968	2_Enterocyte
Mgat4c	chr10	protein_coding	2.96351e-85	6.78673e-81	2.03699	0.988	0.791	2_Enterocyte
Gna13	chr11	protein_coding	3.42086e-85	7.8341e-81	-1.77717	0.607	0.96	2_Enterocyte
Nedd4	chr9	protein_coding	4.84086e-85	1.10861e-80	-1.67207	0.768	0.986	2_Enterocyte
Hnrnpdl	chr5	protein_coding	7.677e-85	1.75811e-80	-2.08305	0.501	0.924	2_Enterocyte
Grb10	chr11	protein_coding	1.22937e-83	2.81538e-79	-4.02139	0.046	0.5	2_Enterocyte
Gm15743	chr16	antisense	3.55745e-83	8.14691e-79	-3.88922	0.049	0.504	2_Enterocyte
Ghr	chr15	protein_coding	5.4871e-83	1.2566e-78	-1.77005	0.761	0.989	2_Enterocyte
Rragd	chr4	protein_coding	1.33156e-82	3.04941e-78	-2.34838	0.22	0.791	2_Enterocyte
Rbp2	chr9	protein_coding	1.46063e-82	3.34499e-78	3.42505	0.976	0.701	2_Enterocyte
0610005C13Rik	chr7	antisense	3.28386e-82	7.52036e-78	-2.1997	0.373	0.885	2_Enterocyte
Tle5	chr10	protein_coding	3.90611e-82	8.94538e-78	-1.11326	0.988	1	2_Enterocyte
Rmnd5a	chr6	protein_coding	5.26544e-82	1.20584e-77	-2.64028	0.211	0.763	2_Enterocyte
Gde1	chr7	protein_coding	8.58939e-82	1.96706e-77	-2.21086	0.391	0.881	2_Enterocyte
Tmem52	chr4	protein_coding	2.25577e-81	5.16595e-77	-4.05598	0.04	0.475	2_Enterocyte
Hsp90b1	chr10	protein_coding	4.71782e-81	1.08043e-76	1.2161	1	0.986	2_Enterocyte
Serinc3	chr2	protein_coding	6.98038e-81	1.59858e-76	-1.8221	0.644	0.946	2_Enterocyte
Manf	chr9	protein_coding	1.39677e-80	3.19874e-76	2.03331	0.957	0.752	2_Enterocyte
Por	chr5	protein_coding	2.16029e-80	4.94729e-76	-2.16074	0.346	0.871	2_Enterocyte
Cox7a2l	chr17	protein_coding	6.92555e-80	1.58602e-75	-1.16716	0.917	0.996	2_Enterocyte
Bdh1	chr16	protein_coding	7.65935e-80	1.75407e-75	-1.54439	0.705	0.982	2_Enterocyte
Gas2	chr7	protein_coding	8.04308e-80	1.84195e-75	-3.4229	0.069	0.54	2_Enterocyte
Agmat	chr4	protein_coding	1.62133e-79	3.71302e-75	-1.84367	0.551	0.942	2_Enterocyte
Abhd17a	chr10	protein_coding	4.89233e-79	1.12039e-74	-1.53459	0.836	0.989	2_Enterocyte
Smpdl3a	chr10	protein_coding	6.65278e-79	1.52355e-74	-1.98942	0.5	0.924	2_Enterocyte
Gsta3	chr1	protein_coding	2.44478e-78	5.5988e-74	-3.68277	0.051	0.493	2_Enterocyte
Rps6	chr4	protein_coding	5.20659e-78	1.19236e-73	-1.09142	0.963	1	2_Enterocyte
Ifitm2	chr7	protein_coding	9.93776e-78	2.27585e-73	-1.66966	0.68	0.971	2_Enterocyte
mt-Rnr1	chrM	Mt_rRNA	7.2495e-77	1.66021e-72	-1.11537	0.999	1	2_Enterocyte
Slc19a1	chr10	protein_coding	2.20791e-76	5.05634e-72	-2.7043	0.135	0.651	2_Enterocyte
Hnf4aos	chr2	antisense	3.00427e-76	6.88007e-72	-2.39297	0.33	0.849	2_Enterocyte
Gamt	chr10	protein_coding	5.14136e-76	1.17742e-71	-3.1789	0.11	0.597	2_Enterocyte
Mir99ahg	chr16	processed_transcript	5.81232e-76	1.33108e-71	-2.35043	0.31	0.831	2_Enterocyte
Papss1	chr3	protein_coding	7.05052e-76	1.61464e-71	-1.44788	0.8	0.996	2_Enterocyte
Clec2e	chr6	protein_coding	3.98996e-75	9.13741e-71	3.06046	0.844	0.259	2_Enterocyte
Bag2	chr1	protein_coding	8.0652e-75	1.84701e-70	-3.81883	0.031	0.428	2_Enterocyte
Abcd4	chr12	protein_coding	2.70723e-74	6.19983e-70	-2.75837	0.133	0.637	2_Enterocyte
Ms4a18	chr19	protein_coding	2.78801e-74	6.38483e-70	-2.28435	0.279	0.802	2_Enterocyte
Dtnbp1	chr13	protein_coding	5.23245e-74	1.19828e-69	-1.59849	0.625	0.935	2_Enterocyte
Spink4	chr4	protein_coding	6.56934e-74	1.50445e-69	5.67972	0.7	0.04	2_Enterocyte
Lrrn1	chr6	protein_coding	1.09096e-73	2.49841e-69	-3.94253	0.035	0.432	2_Enterocyte
Fam222a	chr5	protein_coding	1.43159e-73	3.27849e-69	-4.88487	0.018	0.374	2_Enterocyte
Rundc3b	chr5	protein_coding	1.51557e-73	3.4708e-69	-2.27655	0.271	0.802	2_Enterocyte
N4bp2l1	chr5	protein_coding	2.02511e-73	4.63771e-69	-5.29862	0.01	0.345	2_Enterocyte
Wwc1	chr11	protein_coding	4.31925e-73	9.89151e-69	-1.7438	0.621	0.95	2_Enterocyte
Gm26620	chr1	protein_coding	9.42933e-73	2.15941e-68	-2.77276	0.156	0.655	2_Enterocyte
Tsc22d3	chrX	protein_coding	1.01909e-72	2.33381e-68	-3.64985	0.052	0.471	2_Enterocyte
N6amt1	chr16	protein_coding	1.33407e-72	3.05515e-68	-2.34028	0.27	0.77	2_Enterocyte
Lpar1	chr4	protein_coding	4.175e-72	9.56117e-68	-2.08944	0.384	0.853	2_Enterocyte
Sdc4	chr2	protein_coding	5.21828e-72	1.19504e-67	-1.56343	0.672	0.975	2_Enterocyte
Ugt2b36	chr5	protein_coding	6.81922e-72	1.56167e-67	-2.97293	0.13	0.612	2_Enterocyte
1700019D03Rik	chr1	protein_coding	1.05718e-71	2.42105e-67	-2.48565	0.212	0.727	2_Enterocyte
Ostc	chr3	protein_coding	1.21705e-71	2.78717e-67	1.37597	0.99	0.856	2_Enterocyte
Clic5	chr17	protein_coding	3.94893e-71	9.04345e-67	-1.54448	0.753	0.975	2_Enterocyte
Aldh1a7	chr19	protein_coding	5.70652e-71	1.30685e-66	-5.6303	0.009	0.331	2_Enterocyte
Ptp4a2	chr4	protein_coding	6.40678e-71	1.46722e-66	-1.28978	0.88	0.986	2_Enterocyte
Akt1	chr12	protein_coding	7.91576e-71	1.81279e-66	-1.6386	0.589	0.939	2_Enterocyte
Pipox	chr11	protein_coding	9.59993e-71	2.19848e-66	-2.16303	0.333	0.817	2_Enterocyte
Aig1	chr10	protein_coding	1.95535e-70	4.47794e-66	-1.37094	0.779	0.978	2_Enterocyte
Zfp467	chr6	protein_coding	2.36475e-70	5.4155e-66	-2.4847	0.168	0.676	2_Enterocyte
Ifngr2	chr16	protein_coding	3.46991e-70	7.94644e-66	-1.35761	0.734	0.989	2_Enterocyte
Slc6a19	chr13	protein_coding	3.62627e-70	8.30451e-66	-1.78356	0.481	0.921	2_Enterocyte
Tkfc	chr19	protein_coding	7.94655e-70	1.81984e-65	-1.95843	0.558	0.899	2_Enterocyte
Mgat5	chr1	protein_coding	8.56387e-70	1.96121e-65	-2.09446	0.406	0.878	2_Enterocyte
Saa1	chr7	protein_coding	1.37253e-69	3.14323e-65	9.69302	0.648	0.004	2_Enterocyte
Atp13a3	chr16	protein_coding	1.6025e-69	3.66989e-65	-1.40161	0.791	0.986	2_Enterocyte
Cd38	chr5	protein_coding	2.20044e-69	5.03924e-65	3.90595	0.724	0.104	2_Enterocyte
Id2	chr12	protein_coding	2.35435e-69	5.3917e-65	-2.43603	0.172	0.687	2_Enterocyte
Sprr2a3	chr3	protein_coding	7.86277e-69	1.80065e-64	4.86403	0.684	0.05	2_Enterocyte
St3gal3	chr4	protein_coding	8.1024e-69	1.85553e-64	-2.41973	0.226	0.734	2_Enterocyte
Sulf2	chr2	protein_coding	9.3162e-69	2.1335e-64	-2.88141	0.101	0.561	2_Enterocyte
Cdc42ep5	chr7	protein_coding	2.21003e-68	5.0612e-64	-1.28767	0.883	0.975	2_Enterocyte
Ezr	chr17	protein_coding	2.30644e-68	5.28198e-64	-1.0624	0.966	1	2_Enterocyte
Fahd1	chr17	protein_coding	4.30016e-68	9.8478e-64	-1.36588	0.8	0.978	2_Enterocyte
Gsr	chr8	protein_coding	4.67771e-68	1.07124e-63	1.39997	0.978	0.856	2_Enterocyte
Ccdc74a	chr16	protein_coding	5.87998e-68	1.34657e-63	-6.39897	0.004	0.299	2_Enterocyte
Rbbp7	chrX	protein_coding	7.17884e-68	1.64403e-63	-1.50107	0.597	0.971	2_Enterocyte
Hyi	chr4	polymorphic_pseudogene	8.89876e-68	2.03791e-63	-1.68531	0.526	0.921	2_Enterocyte
Fyn	chr10	protein_coding	9.06163e-68	2.0752e-63	-3.26889	0.047	0.446	2_Enterocyte
Prdm11	chr2	protein_coding	9.90732e-68	2.26888e-63	-4.73339	0.015	0.342	2_Enterocyte
Nomo1	chr7	protein_coding	1.42977e-67	3.27431e-63	-1.81652	0.451	0.892	2_Enterocyte
Mbnl2	chr14	protein_coding	4.98287e-67	1.14113e-62	-1.58618	0.662	0.942	2_Enterocyte
Osr2	chr15	protein_coding	8.5439e-67	1.95664e-62	-2.09837	0.302	0.795	2_Enterocyte
Kcns3	chr12	protein_coding	4.84694e-66	1.11e-61	-3.13356	0.07	0.489	2_Enterocyte
Eps8l2	chr7	protein_coding	4.85849e-66	1.11264e-61	-1.35397	0.757	0.978	2_Enterocyte
Zwint	chr10	protein_coding	5.11174e-66	1.17064e-61	-2.35286	0.245	0.737	2_Enterocyte
Sdccag8	chr1	protein_coding	5.47274e-66	1.25331e-61	-1.56861	0.629	0.935	2_Enterocyte
1810058I24Rik	chr6	protein_coding	7.9242e-66	1.81472e-61	-1.18349	0.891	0.989	2_Enterocyte
Nop53	chr7	protein_coding	7.94044e-66	1.81844e-61	-1.55167	0.537	0.924	2_Enterocyte
2410006H16Rik	chr11	processed_transcript	2.16228e-65	4.95183e-61	-1.63739	0.511	0.924	2_Enterocyte
Cyp2j8	chr4	protein_coding	3.36091e-65	7.69681e-61	-3.98848	0.039	0.406	2_Enterocyte
Dgat2	chr7	protein_coding	7.57694e-65	1.73519e-60	-1.65931	0.812	0.96	2_Enterocyte
Gas5	chr1	processed_transcript	8.58141e-65	1.96523e-60	-1.39124	0.747	0.975	2_Enterocyte
Ncl	chr1	protein_coding	1.6296e-64	3.73195e-60	-1.12751	0.929	0.996	2_Enterocyte
Gm3776	chr9	protein_coding	1.76282e-64	4.03703e-60	-8.6303	0	0.266	2_Enterocyte
Prr5	chr15	protein_coding	1.83357e-64	4.19905e-60	-1.65915	0.52	0.91	2_Enterocyte
Gprin3	chr6	protein_coding	1.87654e-64	4.29746e-60	-2.08228	0.33	0.799	2_Enterocyte
Sdf2l1	chr16	protein_coding	2.15812e-64	4.9423e-60	2.32453	0.825	0.295	2_Enterocyte
Zmynd8	chr2	protein_coding	2.71466e-64	6.21685e-60	-1.65165	0.595	0.924	2_Enterocyte
Mgam2-ps	chr6	protein_coding	3.23081e-64	7.39889e-60	-1.45583	0.751	0.975	2_Enterocyte
Ceacam1	chr7	protein_coding	3.65755e-64	8.37615e-60	2.27416	0.83	0.356	2_Enterocyte
Pde3a	chr6	protein_coding	7.16687e-64	1.64128e-59	-1.57603	0.747	0.968	2_Enterocyte
Adk	chr14	protein_coding	8.16764e-64	1.87047e-59	-1.1984	0.875	0.993	2_Enterocyte
Gchfr	chr2	protein_coding	1.43853e-63	3.29437e-59	-1.58054	0.588	0.939	2_Enterocyte
Ace2	chrX	protein_coding	1.49793e-63	3.4304e-59	-1.62954	0.761	0.964	2_Enterocyte
Rrbp1	chr2	protein_coding	1.90815e-63	4.36986e-59	1.15862	0.998	0.975	2_Enterocyte
Bach1	chr16	protein_coding	3.85579e-63	8.83014e-59	-1.58256	0.581	0.96	2_Enterocyte
Neurl3	chr1	protein_coding	4.70465e-63	1.07741e-58	-2.55688	0.173	0.64	2_Enterocyte
Slc7a8	chr14	protein_coding	4.92313e-63	1.12745e-58	-2.36004	0.217	0.687	2_Enterocyte
Sgk3	chr1	protein_coding	1.34265e-62	3.07481e-58	-2.21226	0.249	0.737	2_Enterocyte
Aldh18a1	chr19	protein_coding	1.55851e-62	3.56914e-58	-1.44575	0.65	0.957	2_Enterocyte
[truncated: 18,292 more rows]
